# Supplementary material for: Outer membrane utilisomes mediate oligosaccharide uptake in gut Bacteroidetes
Source: Nature. Author manuscript; Available in PMC 2025 Dec 9. (PMC7618045; doi:10.1038/s41586-023-06146-w)
Supplement: Source Data [file EMS208029-supplement-Source_Data.zip › 41586_2023_6146_MOESM5_ESM.xlsx]

## Sheet: ED Figure 1c
							Uncropped Gel ED Figure 1c
