# Supplementary material for: Outer membrane utilisomes mediate oligosaccharide uptake in gut Bacteroidetes
Source: Nature. Author manuscript; Available in PMC 2025 Dec 9. (PMC7618045; doi:10.1038/s41586-023-06146-w)
Supplement: Source Data [file EMS208029-supplement-Source_Data.zip › 41586_2023_6146_MOESM4_ESM.xlsx]

## Sheet: SGBP_lev
Titration of 1 mM FOS DP~15 into 50 µM SGBP_lev
Raw injection heats		Integrated heats		Fitted curve
Time (min)	DP (µcal/s)	Molar ratio	ΔH (kcal/mol)	Molar ratio	ΔH (kcal/mol)
0.083333	9.5e-05	0.234148	-10.2787	0.038835	-11.4314
0.1	0.000192	0.431343	-9.47231	0.234148	-10.767
0.116667	0.000249	0.63042	-8.43597	0.431343	-9.56608
0.133333	0.000327	0.831378	-7.29907	0.63042	-8.28553
0.15	0.000704	1.03422	-6.20953	0.831378	-7.00588
0.166667	0.001291	1.23894	-4.89374	1.03422	-5.80797
0.183333	0.001479	1.44554	-3.98723	1.23894	-4.74975
0.2	0.001096	1.65403	-3.05017	1.44554	-3.85654
0.216667	0.000603	1.8644	-2.56356	1.65403	-3.12598
0.233333	0.00016	2.07665	-2.19751	1.8644	-2.53957
0.25	0.000137	2.29078	-1.57934	2.07665	-2.07295
0.266667	-5.6e-05	2.50679	-1.22467	2.29078	-1.70225
0.283333	-0.000219	2.72468	-1.06424	2.50679	-1.40686
0.3	-2.3e-05	2.94446	-0.910554	2.72468	-1.17006
0.316667	7.3e-05	3.16612	-0.756502	2.94446	-0.978791
0.333333	-3.1e-05	3.38965	-0.681458	3.16612	-0.823003
0.35	0.000255	3.61508	-0.567716	3.38965	-0.695017
0.366667	-0.00044	3.84238	-0.470331	3.61508	-0.588968
0.383333	-0.001024			3.84238	-0.500363
0.4	-0.00047
0.416667	-6.6e-05
0.433333	-0.000422
0.45	-0.000798
0.466667	-0.001824
0.483333	-0.00194
0.5	-0.001389
0.516667	-0.000748
0.533333	-8.6e-05
0.55	8.5e-05
0.566667	0.000356
0.583333	0.000567
0.6	0.001036
0.616667	0.000965
0.633333	0.000344
0.65	-5.7e-05
0.666667	-0.000378
0.683333	-0.000819
0.7	-0.000712
0.716667	-0.000486
0.733333	-0.000279
0.75	-0.000662
0.766667	-0.000796
0.783333	-0.000889
0.8	-0.001184
0.816667	-0.000739
0.833333	-0.000614
0.85	-0.00052
0.866667	-0.000815
0.883333	-0.00091
0.9	-0.000346
0.916667	-0.000102
0.933333	0.000852
0.95	0.001756
0.966667	0.00286
0.983333	0.004604
1	0.004328
1.01667	0.007753
1.03333	-0.005013
1.05	-0.059079
1.06667	-0.133564
1.08333	-0.21556
1.1	-0.273405
1.11667	-0.291821
1.13333	-0.284986
1.15	-0.257301
1.16667	-0.220736
1.18333	-0.183732
1.2	-0.154597
1.21667	-0.131731
1.23333	-0.114196
1.25	-0.099481
1.26667	-0.083236
1.28333	-0.077411
1.3	-0.065085
1.31667	-0.05335
1.33333	-0.046754
1.35	-0.041979
1.36667	-0.036633
1.38333	-0.031878
1.4	-0.028962
1.41667	-0.026476
1.43333	-0.02303
1.45	-0.019765
1.46667	-0.016429
1.48333	-0.014023
1.5	-0.012127
1.51667	-0.010391
1.53333	-0.009075
1.55	-0.007969
1.56667	-0.007443
1.58333	-0.006627
1.6	-0.00581
1.61667	-0.004964
1.63333	-0.004028
1.65	-0.003092
1.66667	-0.002555
1.68333	-0.002409
1.7	-0.002143
1.71667	-0.001876
1.73333	-0.0017
1.75	-0.001293
1.76667	-0.000787
1.78333	-0.00035
1.8	-0.000484
1.81667	-0.000657
1.83333	-0.000591
1.85	-0.000184
1.86667	0.000282
1.88333	0.000369
1.9	0.000266
1.91667	0.000612
1.93333	0.000939
1.95	0.001545
1.96667	0.001832
1.98333	0.001769
2	0.001635
2.01667	0.001512
2.03333	0.001619
2.05	0.001215
2.06667	0.000792
2.08333	0.000259
2.1	0.000105
2.11667	0.000272
2.13333	0.000539
2.15	0.000525
2.16667	0.000262
2.18333	-0.000191
2.2	-5.5e-05
2.21667	-5.8e-05
2.23333	0.000118
2.25	3.5e-05
2.26667	6.2e-05
2.28333	4.8e-05
2.3	-0.000205
2.31667	-0.000769
2.33333	-0.000972
2.35	-0.000896
2.36667	-0.000669
2.38333	-0.000463
2.4	-0.000256
2.41667	-0.00018
2.43333	-0.000163
2.45	-0.000246
2.46667	-0.00027
2.48333	-0.000603
2.5	-0.000736
2.51667	-0.000479
2.53333	-0.000401
2.55	-0.000334
2.56667	-0.000386
2.58333	-0.000399
2.6	-0.00036
2.61667	-3.1e-05
2.63333	0.000448
2.65	0.000898
2.66667	0.000987
2.68333	0.000996
2.7	0.000868
2.71667	0.00095
2.73333	0.001072
2.75	0.001295
2.76667	0.001537
2.78333	0.001609
2.8	0.001544
2.81667	0.001289
2.83333	0.001135
2.85	0.00092
2.86667	0.000906
2.88333	0.000871
2.9	0.000849
2.91667	0.000957
2.93333	0.000815
2.95	0.000723
2.96667	0.000521
2.98333	0.000369
3	0.000287
3.01667	3.6e-05
3.03333	-0.000196
3.05	-0.000427
3.06667	-0.000679
3.08333	-0.00107
3.1	-0.001543
3.11667	-0.001706
3.13333	-0.001688
3.15	-0.001561
3.16667	-0.001184
3.18333	-0.000847
3.2	-0.000862
3.21667	-0.000877
3.23333	-0.000882
3.25	-0.001018
3.26667	-0.000913
3.28333	-0.000678
3.3	-0.000586
3.31667	-0.000434
3.33333	-0.000151
3.35	1e-06
3.36667	0.000463
3.38333	0.001015
3.4	0.001545
3.41667	0.001645
3.43333	0.001455
3.45	0.001805
3.46667	0.002095
3.48333	0.001775
3.5	0.000683
3.51667	0.000441
3.53333	-0.012362
3.55	-0.103664
3.56667	-0.269956
3.58333	-0.527359
3.6	-0.831614
3.61667	-1.13748
3.63333	-1.38784
3.65	-1.53922
3.66667	-1.59075
3.68333	-1.56941
3.7	-1.49793
3.71667	-1.38843
3.73333	-1.25334
3.75	-1.09928
3.76667	-0.946615
3.78333	-0.803725
3.8	-0.682707
3.81667	-0.588021
3.83333	-0.496194
3.85	-0.420898
3.86667	-0.361691
3.88333	-0.313775
3.9	-0.269412
3.91667	-0.230041
3.93333	-0.195009
3.95	-0.168298
3.96667	-0.145776
3.98333	-0.119285
4	-0.102048
4.01667	-0.088072
4.03333	-0.076006
4.05	-0.065041
4.06667	-0.054075
4.08333	-0.043309
4.1	-0.035108
4.11667	-0.028369
4.13333	-0.0234
4.15	-0.021161
4.16667	-0.018931
4.18333	-0.017552
4.2	-0.015748
4.21667	-0.014096
4.23333	-0.012374
4.25	-0.010982
4.26667	-0.00927
4.28333	-0.007997
4.3	-0.007061
4.31667	-0.006017
4.33333	-0.005032
4.35	-0.004008
4.36667	-0.002793
4.38333	-0.001739
4.4	-0.000791
4.41667	-4.5e-05
4.43333	0.000441
4.45	0.000577
4.46667	0.001013
4.48333	0.001429
4.5	0.001778
4.51667	0.001435
4.53333	0.001061
4.55	0.000988
4.56667	0.001305
4.58333	0.001552
4.6	0.002091
4.61667	0.001688
4.63333	0.000275
4.65	0.000252
4.66667	0.001999
4.68333	0.002136
4.7	0.001806
4.71667	0.002012
4.73333	0.002489
4.75	0.002855
4.76667	0.002561
4.78333	0.002138
4.8	0.002086
4.81667	0.002422
4.83333	0.002617
4.85	0.002352
4.86667	0.001957
4.88333	0.001573
4.9	0.00126
4.91667	0.001203
4.93333	0.001466
4.95	0.00144
4.96667	0.001423
4.98333	0.001407
5	0.001091
5.01667	0.001282
5.03333	0.001113
5.05	0.000884
5.06667	0.000695
5.08333	0.000215
5.1	0.000187
5.11667	-0.000736
5.13333	-0.001318
5.15	-0.001871
5.16667	-0.002483
5.18333	-0.002756
5.2	-0.002998
5.21667	-0.003574
5.23333	-0.003791
5.25	-0.003277
5.26667	-0.003204
5.28333	-0.003361
5.3	-0.003375
5.31667	-0.003364
5.33333	-0.003922
5.35	-0.003881
5.36667	-0.003409
5.38333	-0.002988
5.4	-0.002201
5.41667	-0.001287
5.43333	-0.000432
5.45	0.000273
5.46667	0.000807
5.48333	0.001072
5.5	0.001566
5.51667	0.001881
5.53333	0.001816
5.55	0.001901
5.56667	0.002376
5.58333	0.00266
5.6	0.00295
5.61667	0.003231
5.63333	0.002912
5.65	0.002774
5.66667	0.002915
5.68333	0.002687
5.7	0.002195
5.71667	0.001747
5.73333	0.001479
5.75	0.001551
5.76667	0.001793
5.78333	0.002085
5.8	0.001935
5.81667	0.001759
5.83333	0.001873
5.85	0.001297
5.86667	0.000551
5.88333	0.000195
5.9	0.000437
5.91667	0.000914
5.93333	0.00049
5.95	-0.000754
5.96667	-0.001397
5.98333	-0.002131
6	-8.7e-05
6.01667	0.003751
6.03333	-0.010311
6.05	-0.099364
6.06667	-0.247696
6.08333	-0.479218
6.1	-0.745413
6.11667	-1.01121
6.13333	-1.23578
6.15	-1.37769
6.16667	-1.42945
6.18333	-1.41985
6.2	-1.36895
6.21667	-1.2812
6.23333	-1.16147
6.25	-1.02196
6.26667	-0.886959
6.28333	-0.75559
6.3	-0.643555
6.31667	-0.546607
6.33333	-0.466969
6.35	-0.40091
6.36667	-0.340962
6.38333	-0.286884
6.4	-0.24435
6.41667	-0.213184
6.43333	-0.183667
6.45	-0.1552
6.46667	-0.133973
6.48333	-0.113646
6.5	-0.099074
6.51667	-0.080489
6.53333	-0.069444
6.55	-0.057359
6.56667	-0.049265
6.58333	-0.04426
6.6	-0.03883
6.61667	-0.034748
6.63333	-0.030396
6.65	-0.025864
6.66667	-0.021272
6.68333	-0.01714
6.7	-0.013804
6.71667	-0.012005
6.73333	-0.010637
6.75	-0.008948
6.76667	-0.007889
6.78333	-0.007441
6.8	-0.005789
6.81667	-0.003834
6.83333	-0.00335
6.85	-0.003985
6.86667	-0.004321
6.88333	-0.004157
6.9	-0.004119
6.91667	-0.00403
6.93333	-0.00398
6.95	-0.003691
6.96667	-0.003491
6.98333	-0.003052
7	-0.00269
7.01667	-0.002756
7.03333	-0.002842
7.05	-0.002798
7.06667	-0.002614
7.08333	-0.002081
7.1	-0.001755
7.11667	-0.001527
7.13333	-0.00105
7.15	-0.000362
7.16667	0.000255
7.18333	0.000853
7.2	0.001462
7.21667	0.001892
7.23333	0.002193
7.25	0.002203
7.26667	0.002154
7.28333	0.001914
7.3	0.001826
7.31667	0.001618
7.33333	0.001331
7.35	0.001123
7.36667	0.001056
7.38333	0.000968
7.4	0.000751
7.41667	0.000765
7.43333	0.000928
7.45	0.000582
7.46667	0.000286
7.48333	0.000209
7.5	-0.000238
7.51667	-0.000886
7.53333	-0.001073
7.55	-0.000751
7.56667	-0.000748
7.58333	-0.000426
7.6	-0.000565
7.61667	-0.000635
7.63333	-0.000796
7.65	-0.000506
7.66667	-0.000296
7.68333	-0.000257
7.7	-0.00034
7.71667	-0.000444
7.73333	-0.000659
7.75	-0.000844
7.76667	-0.000929
7.78333	-0.000803
7.8	-0.000531
7.81667	-0.000591
7.83333	-0.00061
7.85	-0.00079
7.86667	-0.00094
7.88333	-0.00085
7.9	-0.000803
7.91667	-0.000778
7.93333	-0.000663
7.95	-0.000518
7.96667	-0.000493
7.98333	-0.000538
8	-0.000506
8.01667	-0.000376
8.03333	-0.000216
8.05	-4.5e-05
8.06667	0.000125
8.08333	0.000255
8.1	0.000313
8.11667	0.000419
8.13333	0.000546
8.15	0.000562
8.16667	0.000488
8.18333	0.000685
8.2	0.0009
8.21667	0.000723
8.23333	0.000446
8.25	0.000399
8.26667	0.000403
8.28333	0.000186
8.3	4.8e-05
8.31667	0.000178
8.33333	5.9e-05
8.35	-0.000181
8.36667	-0.000491
8.38333	-6e-05
8.4	-4.1e-05
8.41667	-0.000484
8.43333	-0.000936
8.45	-0.000438
8.46667	0.000659
8.48333	0.002357
8.5	0.004493
8.51667	0.005598
8.53333	-0.001917
8.55	-0.069732
8.56667	-0.189847
8.58333	-0.375753
8.6	-0.600229
8.61667	-0.821356
8.63333	-1.02293
8.65	-1.15815
8.66667	-1.23103
8.68333	-1.24239
8.7	-1.20892
8.71667	-1.14809
8.73333	-1.05964
8.75	-0.945962
8.76667	-0.828261
8.78333	-0.71482
8.8	-0.60964
8.81667	-0.518421
8.83333	-0.438622
8.85	-0.373503
8.86667	-0.322124
8.88333	-0.275694
8.9	-0.236656
8.91667	-0.198068
8.93333	-0.16995
8.95	-0.147762
8.96667	-0.124084
8.98333	-0.104336
9	-0.090758
9.01667	-0.082061
9.03333	-0.071044
9.05	-0.058347
9.06667	-0.0514
9.08333	-0.042353
9.1	-0.036836
9.11667	-0.032709
9.13333	-0.029283
9.15	-0.025376
9.16667	-0.022119
9.18333	-0.018723
9.2	-0.016836
9.21667	-0.01608
9.23333	-0.014643
9.25	-0.013177
9.26667	-0.01185
9.28333	-0.010204
9.3	-0.008287
9.31667	-0.00719
9.33333	-0.006623
9.35	-0.006117
9.36667	-0.0052
9.38333	-0.005033
9.4	-0.005146
9.41667	-0.004729
9.43333	-0.003911
9.45	-0.003234
9.46667	-0.003397
9.48333	-0.003469
9.5	-0.003652
9.51667	-0.004113
9.53333	-0.003635
9.55	-0.002587
9.56667	-0.002018
9.58333	-0.00169
9.6	-0.002101
9.61667	-0.002341
9.63333	-0.001522
9.65	-0.001742
9.66667	-0.002213
9.68333	-0.002063
9.7	-0.001523
9.71667	-0.000661
9.73333	-0.00033
9.75	-0.000239
9.76667	-2.7e-05
9.78333	0.000154
9.8	1.6e-05
9.81667	-0.00023
9.83333	-0.000667
9.85	-0.001094
9.86667	-0.00135
9.88333	-0.001457
9.9	-0.001463
9.91667	-0.001087
9.93333	-0.000531
9.95	-0.000295
9.96667	-0.00041
9.98333	-0.000364
10	-0.000277
10.0167	-0.000259
10.0333	-0.00014
10.05	-2.2e-05
10.0667	7e-06
10.0833	-4.4e-05
10.1	2.5e-05
10.1167	0.000107
10.1333	0.000229
10.15	0.00034
10.1667	0.000472
10.1833	0.000664
10.2	0.000896
10.2167	0.000981
10.2333	0.001116
10.25	0.001211
10.2667	0.000997
10.2833	0.000832
10.3	0.000958
10.3167	0.001096
10.3333	0.000944
10.35	0.000772
10.3667	0.00034
10.3833	1.7e-05
10.4	-0.000184
10.4167	-0.000384
10.4333	-0.000525
10.45	-0.000615
10.4667	-0.000735
10.4833	-0.000856
10.5	-0.000946
10.5167	-0.000986
10.5333	-0.000796
10.55	-0.000946
10.5667	-0.001116
10.5833	-0.001216
10.6	-0.001246
10.6167	-0.001146
10.6333	-0.001016
10.65	-0.001036
10.6667	-0.000906
10.6833	-0.000786
10.7	-0.000456
10.7167	-0.000225
10.7333	-0.000195
10.75	-0.000145
10.7667	-4.4e-05
10.7833	0.000186
10.8	0.000397
10.8167	0.000428
10.8333	0.00064
10.85	0.000812
10.8667	0.001054
10.8833	0.001255
10.9	0.001358
10.9167	0.001252
10.9333	0.001545
10.95	0.001919
10.9667	0.003043
10.9833	0.003637
11	0.006111
11.0167	0.003547
11.0333	-0.006367
11.05	-0.062681
11.0667	-0.159926
11.0833	-0.31279
11.1	-0.500634
11.1167	-0.689197
11.1333	-0.85159
11.15	-0.967303
11.1667	-1.02368
11.1833	-1.04655
11.2	-1.03611
11.2167	-0.992624
11.2333	-0.924716
11.25	-0.840448
11.2667	-0.737941
11.2833	-0.640213
11.3	-0.548335
11.3167	-0.470748
11.3333	-0.39956
11.35	-0.344002
11.3667	-0.295195
11.3833	-0.253057
11.4	-0.214469
11.4167	-0.182052
11.4333	-0.153635
11.45	-0.132248
11.4667	-0.113211
11.4833	-0.097564
11.5	-0.083128
11.5167	-0.069732
11.5333	-0.058616
11.55	-0.05195
11.5667	-0.045194
11.5833	-0.036029
11.6	-0.030673
11.6167	-0.025199
11.6333	-0.023136
11.65	-0.021662
11.6667	-0.019948
11.6833	-0.018274
11.7	-0.016481
11.7167	-0.015059
11.7333	-0.013918
11.75	-0.012537
11.7667	-0.010965
11.7833	-0.009894
11.8	-0.008913
11.8167	-0.007945
11.8333	-0.006847
11.85	-0.005919
11.8667	-0.00506
11.8833	-0.004372
11.9	-0.003745
11.9167	-0.003011
11.9333	-0.002356
11.95	-0.001792
11.9667	-0.001417
11.9833	-0.001073
12	-0.00064
12.0167	-0.00041
12.0333	-4e-05
12.05	0.00012
12.0667	0.0002
12.0833	0.00018
12.1	0.000139
12.1167	6.4e-05
12.1333	0.000159
12.15	8.4e-05
12.1667	-0.000261
12.1833	-0.000516
12.2	-0.000833
12.2167	-0.000914
12.2333	-0.001064
12.25	-0.001505
12.2667	-0.001726
12.2833	-0.001707
12.3	-0.001789
12.3167	-0.002016
12.3333	-0.001963
12.35	-0.00179
12.3667	-0.001806
12.3833	-0.001733
12.4	-0.001771
12.4167	-0.001813
12.4333	-0.001975
12.45	-0.001567
12.4667	-0.000879
12.4833	-0.000671
12.5	-0.000454
12.5167	-0.000218
12.5333	0.000187
12.55	0.000472
12.5667	0.000678
12.5833	0.001123
12.6	0.001469
12.6167	0.001394
12.6333	0.00167
12.65	0.001796
12.6667	0.001782
12.6833	0.001917
12.7	0.001904
12.7167	0.001892
12.7333	0.00182
12.75	0.001668
12.7667	0.001416
12.7833	0.001234
12.8	0.001013
12.8167	0.000873
12.8333	0.000824
12.85	0.000735
12.8667	0.000676
12.8833	0.000466
12.9	0.000247
12.9167	0.00016
12.9333	-7e-06
12.95	-0.000395
12.9667	-0.000712
12.9833	-0.00083
13	-0.000797
13.0167	-0.000773
13.0333	-0.00046
13.05	-0.000257
13.0667	-0.000173
13.0833	-0.00011
13.1	-6.6e-05
13.1167	4.7e-05
13.1333	0.000271
13.15	0.000515
13.1667	0.000778
13.1833	0.001102
13.2	0.001455
13.2167	0.001088
13.2333	0.001061
13.25	0.001074
13.2667	0.000858
13.2833	0.000421
13.3	9.3e-05
13.3167	4.4e-05
13.3333	-0.000534
13.35	-0.001043
13.3667	-0.001192
13.3833	-0.001521
13.4	-0.002051
13.4167	-0.003043
13.4333	-0.003625
13.45	-0.003408
13.4667	-0.00422
13.4833	-0.003582
13.5	-0.000775
13.5167	0.000629
13.5333	0.001313
13.55	-0.039143
13.5667	-0.109889
13.5833	-0.230514
13.6	-0.386621
13.6167	-0.539929
13.6333	-0.677188
13.65	-0.776196
13.6667	-0.835295
13.6833	-0.853623
13.7	-0.851722
13.7167	-0.826312
13.7333	-0.775293
13.75	-0.706333
13.7667	-0.631644
13.7833	-0.550464
13.8	-0.475825
13.8167	-0.410806
13.8333	-0.354638
13.85	-0.302349
13.8667	-0.256961
13.8833	-0.219442
13.9	-0.192094
13.9167	-0.164136
13.9333	-0.142288
13.95	-0.12206
13.9667	-0.105752
13.9833	-0.092074
14	-0.079176
14.0167	-0.067697
14.0333	-0.056429
14.05	-0.05149
14.0667	-0.046162
14.0833	-0.040253
14.1	-0.034545
14.1167	-0.031345
14.1333	-0.028686
14.15	-0.026196
14.1667	-0.023816
14.1833	-0.021937
14.2	-0.020827
14.2167	-0.019535
14.2333	-0.017584
14.25	-0.015732
14.2667	-0.014311
14.2833	-0.013089
14.3	-0.011887
14.3167	-0.010563
14.3333	-0.009219
14.35	-0.008374
14.3667	-0.00797
14.3833	-0.007796
14.4	-0.007871
14.4167	-0.008273
14.4333	-0.008336
14.45	-0.008048
14.4667	-0.00749
14.4833	-0.006972
14.5	-0.007194
14.5167	-0.008052
14.5333	-0.00884
14.55	-0.009698
14.5667	-0.010346
14.5833	-0.012024
14.6	-0.007571
14.6167	-0.002364
14.6333	0.002073
14.65	0.00169
14.6667	0.000987
14.6833	0.000444
14.7	-0.000178
14.7167	-0.000855
14.7333	-0.001093
14.75	-0.0012
14.7667	-0.000987
14.7833	-0.000834
14.8	-0.001151
14.8167	-0.001391
14.8333	-0.001222
14.85	-0.001162
14.8667	-0.001053
14.8833	-0.001033
14.9	-0.001063
14.9167	-0.001026
14.9333	-0.000919
14.95	-0.000693
14.9667	-1.6e-05
14.9833	0.000291
15	0.000538
15.0167	0.000793
15.0333	0.001348
15.05	0.001713
15.0667	0.001868
15.0833	0.001843
15.1	0.001659
15.1167	0.001772
15.1333	0.002006
15.15	0.00201
15.1667	0.002003
15.1833	0.002097
15.2	0.002521
15.2167	0.002803
15.2333	0.002315
15.25	0.001837
15.2667	0.001068
15.2833	0.00066
15.3	0.000522
15.3167	0.0004
15.3333	0.000317
15.35	8.4e-05
15.3667	-0.000328
15.3833	-0.000681
15.4	-0.000623
15.4167	-0.000874
15.4333	-0.001264
15.45	-0.001194
15.4667	-0.000975
15.4833	-0.000905
15.5	-0.000955
15.5167	-0.001046
15.5333	-0.001107
15.55	-0.001057
15.5667	-0.000728
15.5833	-0.000429
15.6	-0.00039
15.6167	-0.000453
15.6333	-0.000626
15.65	-0.000779
15.6667	-0.000782
15.6833	-0.000655
15.7	-0.000538
15.7167	-0.000594
15.7333	-0.00082
15.75	-0.000677
15.7667	-0.000583
15.7833	-0.000629
15.8	-0.000736
15.8167	-0.000686
15.8333	-0.000616
15.85	-0.000307
15.8667	-0.000187
15.8833	-0.000307
15.9	1.3e-05
15.9167	0.000259
15.9333	0.000374
15.95	0.00045
15.9667	0.000956
15.9833	0.001172
16	0.001428
16.0167	0.00092
16.0333	0.002682
16.05	-0.026215
16.0667	-0.086363
16.0833	-0.174991
16.1	-0.296419
16.1167	-0.41874
16.1333	-0.533092
16.15	-0.616473
16.1667	-0.663415
16.1833	-0.681506
16.2	-0.681088
16.2167	-0.662533
16.2333	-0.626008
16.25	-0.573463
16.2667	-0.511029
16.2833	-0.451314
16.3	-0.390709
16.3167	-0.335088
16.3333	-0.287267
16.35	-0.247945
16.3667	-0.213724
16.3833	-0.184553
16.4	-0.161292
16.4167	-0.143004
16.4333	-0.121026
16.45	-0.103149
16.4667	-0.086761
16.4833	-0.074793
16.5	-0.061976
16.5167	-0.049171
16.5333	-0.042097
16.55	-0.036913
16.5667	-0.032239
16.5833	-0.028525
16.6	-0.024981
16.6167	-0.02221
16.6333	-0.020119
16.65	-0.018519
16.6667	-0.016268
16.6833	-0.014287
16.7	-0.011847
16.7167	-0.009399
16.7333	-0.007372
16.75	-0.005745
16.7667	-0.004518
16.7833	-0.0035
16.8	-0.003523
16.8167	-0.003669
16.8333	-0.003525
16.85	-0.003181
16.8667	-0.002617
16.8833	-0.002034
16.9	-0.00145
16.9167	-0.000749
16.9333	-0.000179
16.95	2.2e-05
16.9667	-0.000157
16.9833	-0.000527
17	-0.000836
17.0167	-0.000949
17.0333	-0.000932
17.05	-0.000625
17.0667	-0.000437
17.0833	-0.0003
17.1	6.7e-05
17.1167	0.000171
17.1333	0.000425
17.15	0.000439
17.1667	0.000323
17.1833	-8.3e-05
17.2	-0.000459
17.2167	-0.000818
17.2333	-0.001327
17.25	-0.001596
17.2667	-0.001596
17.2833	-0.001585
17.3	-0.001364
17.3167	-0.001276
17.3333	-0.001369
17.35	-0.001211
17.3667	-0.001293
17.3833	-0.001536
17.4	-0.001358
17.4167	-0.001103
17.4333	-0.001008
17.45	-0.001193
17.4667	-0.001368
17.4833	-0.001263
17.5	-0.001058
17.5167	-0.000784
17.5333	-0.00042
17.55	-0.000126
17.5667	1.8e-05
17.5833	0.000182
17.6	0.000506
17.6167	0.000911
17.6333	0.001166
17.65	0.001372
17.6667	0.001607
17.6833	0.001642
17.7	0.001687
17.7167	0.001675
17.7333	0.001454
17.75	0.001262
17.7667	0.00103
17.7833	0.000779
17.8	0.000797
17.8167	0.000668
17.8333	0.00066
17.85	0.000712
17.8667	0.000734
17.8833	0.000736
17.9	0.000708
17.9167	0.000633
17.9333	0.000448
17.95	-7.7e-05
17.9667	-0.000592
17.9833	-0.000737
18	-0.000772
18.0167	-0.000725
18.0333	-0.000587
18.05	-0.0004
18.0667	-0.000282
18.0833	9.5e-05
18.1	0.000293
18.1167	0.000312
18.1333	0.000181
18.15	-2.9e-05
18.1667	-0.00041
18.1833	-0.00052
18.2	-0.000761
18.2167	-0.00078
18.2333	-0.000579
18.25	-0.000508
18.2667	-0.000377
18.2833	-2.6e-05
18.3	0.000305
18.3167	8.8e-05
18.3333	1e-05
18.35	-5.7e-05
18.3667	-0.000154
18.3833	-0.000231
18.4	-0.000139
18.4167	0.000355
18.4333	0.00084
18.45	0.001154
18.4667	0.000439
18.4833	-0.000577
18.5	-0.000112
18.5167	0.001174
18.5333	0.00648
18.55	-0.017343
18.5667	-0.066537
18.5833	-0.142981
18.6	-0.239874
18.6167	-0.336627
18.6333	-0.429089
18.65	-0.492771
18.6667	-0.532043
18.6833	-0.544865
18.7	-0.538177
18.7167	-0.529438
18.7333	-0.502638
18.75	-0.464718
18.7667	-0.419699
18.7833	-0.367659
18.8	-0.32085
18.8167	-0.277229
18.8333	-0.236638
18.85	-0.205527
18.8667	-0.178107
18.8833	-0.152446
18.9	-0.131455
18.9167	-0.114483
18.9333	-0.098841
18.95	-0.086069
18.9667	-0.073236
18.9833	-0.060044
19	-0.052092
19.0167	-0.043109
19.0333	-0.039376
19.05	-0.030603
19.0667	-0.027669
19.0833	-0.024286
19.1	-0.021533
19.1167	-0.019259
19.1333	-0.017155
19.15	-0.01558
19.1667	-0.014296
19.1833	-0.012882
19.2	-0.012248
19.2167	-0.011233
19.2333	-0.010288
19.25	-0.009153
19.2667	-0.007998
19.2833	-0.007003
19.3	-0.006318
19.3167	-0.005682
19.3333	-0.005266
19.35	-0.004761
19.3667	-0.004385
19.3833	-0.004059
19.4	-0.003634
19.4167	-0.003207
19.4333	-0.002931
19.45	-0.002675
19.4667	-0.002249
19.4833	-0.001863
19.5	-0.001546
19.5167	-0.0011
19.5333	-0.001093
19.55	-0.000796
19.5667	-0.00039
19.5833	-7.3e-05
19.6	-5.7e-05
19.6167	-2e-05
19.6333	0.000127
19.65	0.000224
19.6667	0.000471
19.6833	0.000688
19.7	0.000725
19.7167	0.000612
19.7333	0.000539
19.75	0.000716
19.7667	0.000623
19.7833	0.0005
19.8	0.000427
19.8167	0.000414
19.8333	0.00049
19.85	0.000547
19.8667	0.000744
19.8833	0.000701
19.9	0.000538
19.9167	0.000195
19.9333	4.1e-05
19.95	2.7e-05
19.9667	-0.000107
19.9833	2e-05
20	0.000196
20.0167	3.1e-05
20.0333	-5.4e-05
20.05	-0.000349
20.0667	-0.000594
20.0833	-0.00052
20.1	-0.000425
20.1167	-0.000492
20.1333	-0.000379
20.15	-0.000317
20.1667	-0.000414
20.1833	-0.000381
20.2	-0.000359
20.2167	-0.000568
20.2333	-0.000858
20.25	-0.000919
20.2667	-0.000719
20.2833	-0.000569
20.3	-0.000399
20.3167	-0.000481
20.3333	-0.000864
20.35	-0.000926
20.3667	-0.000849
20.3833	-0.000722
20.4	-0.000834
20.4167	-0.001118
20.4333	-0.001093
20.45	-0.000957
20.4667	-0.000962
20.4833	-0.000946
20.5	-0.00093
20.5167	-0.000975
20.5333	-0.00097
20.55	-0.000764
20.5667	-0.000349
20.5833	-6.3e-05
20.6	0.000132
20.6167	0.000299
20.6333	0.000407
20.65	0.000545
20.6667	0.000913
20.6833	0.001091
20.7	0.001288
20.7167	0.001149
20.7333	0.001272
20.75	0.001244
20.7667	0.001197
20.7833	0.001159
20.8	0.001252
20.8167	0.001348
20.8333	0.001537
20.85	0.001905
20.8667	0.002164
20.8833	0.002112
20.9	0.001991
20.9167	0.001513
20.9333	0.001228
20.95	0.001452
20.9667	0.001657
20.9833	0.002401
21	0.002826
21.0167	0.004003
21.0333	0.006062
21.05	-0.011629
21.0667	-0.04946
21.0833	-0.108021
21.1	-0.182122
21.1167	-0.255121
21.1333	-0.327439
21.15	-0.375387
21.1667	-0.404455
21.1833	-0.417514
21.2	-0.419092
21.2167	-0.412779
21.2333	-0.390506
21.25	-0.362304
21.2667	-0.330661
21.2833	-0.291388
21.3	-0.252025
21.3167	-0.217023
21.3333	-0.18862
21.35	-0.163108
21.3667	-0.141736
21.3833	-0.121634
21.4	-0.105772
21.4167	-0.091801
21.4333	-0.075841
21.45	-0.063992
21.4667	-0.055392
21.4833	-0.049432
21.5	-0.043782
21.5167	-0.037425
21.5333	-0.02878
21.55	-0.023264
21.5667	-0.020799
21.5833	-0.018893
21.6	-0.016298
21.6167	-0.014186
21.6333	-0.012436
21.65	-0.011317
21.6667	-0.010667
21.6833	-0.009737
21.7	-0.008858
21.7167	-0.007493
21.7333	-0.006411
21.75	-0.005349
21.7667	-0.004277
21.7833	-0.003255
21.8	-0.002393
21.8167	-0.001637
21.8333	-0.000945
21.85	-0.000582
21.8667	-0.00016
21.8833	0.000213
21.9	0.000516
21.9167	0.000971
21.9333	0.001492
21.95	0.002034
21.9667	0.002695
21.9833	0.003127
22	0.003358
22.0167	0.003461
22.0333	0.00349
22.05	0.003298
22.0667	0.003087
22.0833	0.002915
22.1	0.002914
22.1167	0.002833
22.1333	0.002677
22.15	0.002311
22.1667	0.002204
22.1833	0.002118
22.2	0.001702
22.2167	0.001196
22.2333	0.000863
22.25	0.000631
22.2667	0.000288
22.2833	8.6e-05
22.3	-0.000507
22.3167	-0.000921
22.3333	-0.001241
22.35	-0.001332
22.3667	-0.001703
22.3833	-0.001814
22.4	-0.002554
22.4167	-0.003577
22.4333	-0.003928
22.45	-0.003798
22.4667	-0.003369
22.4833	-0.003799
22.5	-0.00397
22.5167	-0.003933
22.5333	-0.004744
22.55	-0.004995
22.5667	-0.005056
22.5833	-0.003957
22.6	-0.003449
22.6167	-0.00311
22.6333	-0.003079
22.65	-0.003198
22.6667	-0.002997
22.6833	-0.002786
22.7	-0.003235
22.7167	-0.003061
22.7333	-0.002301
22.75	-0.003051
22.7667	-0.003682
22.7833	-0.003872
22.8	-0.004232
22.8167	-0.004474
22.8333	-0.004836
22.85	-0.007349
22.8667	-0.010401
22.8833	-0.002653
22.9	0.008345
22.9167	0.017149
22.9333	0.015327
22.95	0.012816
22.9667	0.010504
22.9833	0.008343
23	0.006512
23.0167	0.005641
23.0333	0.005279
23.05	0.004967
23.0667	0.004244
23.0833	0.003832
23.1	0.003119
23.1167	0.002379
23.1333	0.001877
23.15	0.001444
23.1667	0.001012
23.1833	0.00076
23.2	0.000518
23.2167	0.000356
23.2333	0.000542
23.25	0.000639
23.2667	0.000395
23.2833	0.000211
23.3	6.7e-05
23.3167	-0.000248
23.3333	-0.000456
23.35	-0.000624
23.3667	-0.000862
23.3833	-0.0012
23.4	-0.001388
23.4167	-0.001669
23.4333	-0.001794
23.45	-0.001909
23.4667	-0.002343
23.4833	-0.001898
23.5	-0.001423
23.5167	-0.000852
23.5333	-0.000825
23.55	-0.010378
23.5667	-0.041621
23.5833	-0.090994
23.6	-0.151377
23.6167	-0.211014
23.6333	-0.264896
23.65	-0.303328
23.6667	-0.32721
23.6833	-0.334742
23.7	-0.328994
23.7167	-0.31931
23.7333	-0.304622
23.75	-0.285124
23.7667	-0.260146
23.7833	-0.231227
23.8	-0.201389
23.8167	-0.176476
23.8333	-0.154168
23.85	-0.133061
23.8667	-0.111483
23.8833	-0.098005
23.9	-0.088058
23.9167	-0.075006
23.9333	-0.066679
23.95	-0.057403
23.9667	-0.050237
23.9833	-0.044731
24	-0.038685
24.0167	-0.033664
24.0333	-0.03005
24.05	-0.026316
24.0667	-0.024062
24.0833	-0.022498
24.1	-0.020854
24.1167	-0.018927
24.1333	-0.017166
24.15	-0.014865
24.1667	-0.013064
24.1833	-0.011753
24.2	-0.011112
24.2167	-0.009938
24.2333	-0.009161
24.25	-0.008634
24.2667	-0.007996
24.2833	-0.007309
24.3	-0.006472
24.3167	-0.005662
24.3333	-0.00524
24.35	-0.004507
24.3667	-0.004055
24.3833	-0.003762
24.4	-0.00363
24.4167	-0.003425
24.4333	-0.003148
24.45	-0.002851
24.4667	-0.002644
24.4833	-0.002457
24.5	-0.00235
24.5167	-0.002151
24.5333	-0.00202
24.55	-0.001809
24.5667	-0.001639
24.5833	-0.001428
24.6	-0.001257
24.6167	-0.001485
24.6333	-0.001901
24.65	-0.001868
24.6667	-0.001544
24.6833	-0.00127
24.7	-0.000996
24.7167	-0.000842
24.7333	-0.000696
24.75	-0.00068
24.7667	-0.000744
24.7833	-0.000578
24.8	-0.000343
24.8167	-2.6e-05
24.8333	-9e-06
24.85	0.000118
24.8667	0.000135
24.8833	-4.8e-05
24.9	-3e-05
24.9167	-0.000243
24.9333	-0.000645
24.95	-0.000508
24.9667	-0.0002
24.9833	3.7e-05
25	0.000165
25.0167	6.3e-05
25.0333	-0.00022
25.05	-0.000392
25.0667	-0.000545
25.0833	-0.000688
25.1	-0.00077
25.1167	-0.000933
25.1333	-0.001076
25.15	-0.001199
25.1667	-0.001242
25.1833	-0.001115
25.2	-0.000949
25.2167	-0.001012
25.2333	-0.000955
25.25	-0.000658
25.2667	-0.000422
25.2833	-0.000215
25.3	-0.000229
25.3167	-0.000321
25.3333	-0.000324
25.35	-0.000326
25.3667	-0.000129
25.3833	-0.000231
25.4	-8.3e-05
25.4167	3.5e-05
25.4333	0.000135
25.45	0.000406
25.4667	0.000316
25.4833	0.000216
25.5	9.6e-05
25.5167	-6.2e-05
25.5333	-0.000128
25.55	-2.4e-05
25.5667	-0.000139
25.5833	-0.000475
25.6	-0.000661
25.6167	-0.000724
25.6333	-0.000534
25.65	-0.000445
25.6667	-0.000395
25.6833	-0.000255
25.7	-7.5e-05
25.7167	6.8e-05
25.7333	5.6e-05
25.75	9.3e-05
25.7667	0.000171
25.7833	0.000269
25.8	0.000626
25.8167	0.000998
25.8333	0.001215
25.85	0.001472
25.8667	0.001779
25.8833	0.002076
25.9	0.002724
25.9167	0.003035
25.9333	0.003013
25.95	0.003031
25.9667	0.003549
25.9833	0.003867
26	0.003545
26.0167	0.003136
26.0333	0.005134
26.05	0.002532
26.0667	-0.023511
26.0833	-0.058103
26.1	-0.110965
26.1167	-0.173515
26.1333	-0.231929
26.15	-0.278884
26.1667	-0.297028
26.1833	-0.296982
26.2	-0.289827
26.2167	-0.276189
26.2333	-0.257647
26.25	-0.244425
26.2667	-0.220753
26.2833	-0.192642
26.3	-0.16954
26.3167	-0.143487
26.3333	-0.12604
26.35	-0.107404
26.3667	-0.095208
26.3833	-0.085042
26.4	-0.073676
26.4167	-0.066459
26.4333	-0.06008
26.45	-0.051022
26.4667	-0.045033
26.4833	-0.039844
26.5	-0.036016
26.5167	-0.032127
26.5333	-0.029138
26.55	-0.026728
26.5667	-0.024399
26.5833	-0.022149
26.6	-0.02037
26.6167	-0.018851
26.6333	-0.017013
26.65	-0.015095
26.6667	-0.013596
26.6833	-0.012958
26.7	-0.01213
26.7167	-0.010993
26.7333	-0.009997
26.75	-0.009132
26.7667	-0.008396
26.7833	-0.007621
26.8	-0.006976
26.8167	-0.006342
26.8333	-0.005811
26.85	-0.005491
26.8667	-0.0053
26.8833	-0.004989
26.9	-0.004669
26.9167	-0.00433
26.9333	-0.003916
26.95	-0.003362
26.9667	-0.002858
26.9833	-0.002444
27	-0.002009
27.0167	-0.001748
27.0333	-0.001592
27.05	-0.001476
27.0667	-0.001471
27.0833	-0.001485
27.1	-0.001369
27.1167	-0.001176
27.1333	-0.000891
27.15	-0.000765
27.1667	-0.000709
27.1833	-0.000704
27.2	-0.000568
27.2167	-0.000546
27.2333	-0.000592
27.25	-0.000579
27.2667	-0.000615
27.2833	-0.000691
27.3	-0.000847
27.3167	-0.000958
27.3333	-0.001168
27.35	-0.001288
27.3667	-0.001437
27.3833	-0.001427
27.4	-0.001387
27.4167	-0.001301
27.4333	-0.001285
27.45	-0.001269
27.4667	-0.001233
27.4833	-0.001237
27.5	-0.001241
27.5167	-0.00107
27.5333	-0.001037
27.55	-0.001055
27.5667	-0.000903
27.5833	-0.000861
27.6	-0.000919
27.6167	-0.00104
27.6333	-0.00133
27.65	-0.00129
27.6667	-0.00105
27.6833	-0.000639
27.7	-0.000319
27.7167	-0.000242
27.7333	-8.1e-05
27.75	-0.000231
27.7667	-0.0003
27.7833	-0.00052
27.8	-0.000729
27.8167	-0.000541
27.8333	-0.000496
27.85	-0.000332
27.8667	0.000122
27.8833	0.000506
27.9	0.00044
27.9167	0.000373
27.9333	0.000494
27.95	0.000786
27.9667	0.001237
27.9833	0.001428
28	0.001349
28.0167	0.00104
28.0333	0.001011
28.05	0.001052
28.0667	0.001083
28.0833	0.001133
28.1	0.001264
28.1167	0.000976
28.1333	0.000778
28.15	0.000541
28.1667	0.000374
28.1833	0.000196
28.2	-7.1e-05
28.2167	-0.000227
28.2333	-0.000132
28.25	0.000104
28.2667	0.000309
28.2833	0.000585
28.3	0.00053
28.3167	0.000506
28.3333	0.000446
28.35	0.000555
28.3667	0.000474
28.3833	0.000433
28.4	0.000632
28.4167	0.001033
28.4333	0.001356
28.45	0.001629
28.4667	0.001502
28.4833	0.001086
28.5	-5.1e-05
28.5167	-0.000517
28.5333	-0.00175
28.55	-0.002543
28.5667	-0.018096
28.5833	-0.053889
28.6	-0.092892
28.6167	-0.136474
28.6333	-0.173654
28.65	-0.201283
28.6667	-0.217813
28.6833	-0.220373
28.7	-0.214703
28.7167	-0.207482
28.7333	-0.19645
28.75	-0.176477
28.7667	-0.158285
28.7833	-0.142162
28.8	-0.12275
28.8167	-0.109927
28.8333	-0.095502
28.85	-0.084108
28.8667	-0.073834
28.8833	-0.064519
28.9	-0.054255
28.9167	-0.049731
28.9333	-0.042385
28.95	-0.03661
28.9667	-0.031715
28.9833	-0.027389
29	-0.023854
29.0167	-0.020579
29.0333	-0.018183
29.05	-0.016147
29.0667	-0.014691
29.0833	-0.012896
29.1	-0.01148
29.1167	-0.010064
29.1333	-0.008389
29.15	-0.006794
29.1667	-0.005368
29.1833	-0.004203
29.2	-0.003378
29.2167	-0.002812
29.2333	-0.002238
29.25	-0.001674
29.2667	-0.001289
29.2833	-0.000955
29.3	-0.00056
29.3167	-0.000336
29.3333	-0.000194
29.35	0.000119
29.3667	0.000642
29.3833	0.001024
29.4	0.001267
29.4167	0.001319
29.4333	0.00136
29.45	0.00134
29.4667	0.001291
29.4833	0.001201
29.5	0.000921
29.5167	0.000611
29.5333	0.000618
29.55	0.000796
29.5667	0.000973
29.5833	0.00093
29.6	0.000738
29.6167	0.000514
29.6333	0.000278
29.65	0.000121
29.6667	6.5e-05
29.6833	-0.000151
29.7	-0.000408
29.7167	-0.000585
29.7333	-0.000756
29.75	-0.000797
29.7667	-0.000828
29.7833	-0.000788
29.8	-0.000669
29.8167	-0.000691
29.8333	-0.000597
29.85	-0.000352
29.8667	-0.000198
29.8833	-0.000234
29.9	-0.00032
29.9167	-0.000326
29.9333	-0.000228
29.95	-0.000139
29.9667	-0.00013
29.9833	-0.000121
30	-8.2e-05
30.0167	-0.000173
30.0333	-8.9e-05
30.05	0.000254
30.0667	0.000458
30.0833	0.000392
30.1	0.000276
30.1167	0.000139
30.1333	9.8e-05
30.15	1.6e-05
30.1667	-8.5e-05
30.1833	-0.000416
30.2	-0.000538
30.2167	-0.00059
30.2333	-0.000666
30.25	-0.000802
30.2667	-0.000529
30.2833	-0.000315
30.3	-0.000102
30.3167	7.1e-05
30.3333	6e-05
30.35	7.9e-05
30.3667	-0.000152
30.3833	-0.000644
30.4	-0.000735
30.4167	-0.000577
30.4333	-0.000362
30.45	-0.000367
30.4667	-0.000433
30.4833	-0.000338
30.5	-0.000154
30.5167	5.1e-05
30.5333	0.000392
30.55	0.000513
30.5667	0.000514
30.5833	0.000306
30.6	0.000177
30.6167	0.000138
30.6333	5.7e-05
30.65	-2.4e-05
30.6667	-5e-06
30.6833	-9.6e-05
30.7	-0.000207
30.7167	-0.000288
30.7333	-0.000251
30.75	-0.000313
30.7667	-0.000336
30.7833	-0.000178
30.8	-0.000171
30.8167	-9.3e-05
30.8333	0.000304
30.85	0.000361
30.8667	7e-06
30.8833	5.4e-05
30.9	5.1e-05
30.9167	0.000238
30.9333	0.001065
30.95	0.002053
30.9667	0.00312
30.9833	0.006237
31	0.012114
31.0167	0.015772
31.0333	0.01458
31.05	0.012368
31.0667	-0.008734
31.0833	-0.034856
31.1	-0.067838
31.1167	-0.10696
31.1333	-0.136902
31.15	-0.158773
31.1667	-0.170154
31.1833	-0.172846
31.2	-0.167187
31.2167	-0.160269
31.2333	-0.15149
31.25	-0.14213
31.2667	-0.129291
31.2833	-0.110802
31.3	-0.097793
31.3167	-0.091044
31.3333	-0.081224
31.35	-0.069195
31.3667	-0.055495
31.3833	-0.047996
31.4	-0.042466
31.4167	-0.038217
31.4333	-0.034947
31.45	-0.031447
31.4667	-0.028097
31.4833	-0.025227
31.5	-0.022558
31.5167	-0.020108
31.5333	-0.018358
31.55	-0.016538
31.5667	-0.015108
31.5833	-0.013378
31.6	-0.011738
31.6167	-0.010018
31.6333	-0.008027
31.65	-0.006627
31.6667	-0.005807
31.6833	-0.005067
31.7	-0.003937
31.7167	-0.003147
31.7333	-0.002417
31.75	-0.001717
31.7667	-0.001196
31.7833	-0.000466
31.8	0.000324
31.8167	0.000964
31.8333	0.001324
31.85	0.001304
31.8667	0.001334
31.8833	0.001474
31.9	0.001474
31.9167	0.001384
31.9333	0.001324
31.95	0.001424
31.9667	0.001563
31.9833	0.001653
32	0.001683
32.0167	0.001453
32.0333	0.001122
32.05	0.000862
32.0667	0.000621
32.0833	0.000211
32.1	0
32.1167	-0.000251
32.1333	-0.000312
32.15	-0.000412
32.1667	-0.000513
32.1833	-0.000704
32.2	-0.000755
32.2167	-0.000896
32.2333	-0.000808
32.25	-0.000649
32.2667	-0.000461
32.2833	-0.000462
32.3	-0.000504
32.3167	-0.000575
32.3333	-0.000607
32.35	-0.00058
32.3667	-0.000532
32.3833	-0.000474
32.4	-0.000226
32.4167	-0.000128
32.4333	-8e-05
32.45	-0.000123
32.4667	-6.5e-05
32.4833	-0.000107
32.5	-0.00015
32.5167	-0.000162
32.5333	-8.4e-05
32.55	5.3e-05
32.5667	0.000191
32.5833	0.000179
32.6	0.000117
32.6167	7.5e-05
32.6333	-3.7e-05
32.65	-7.8e-05
32.6667	-0.00011
32.6833	-0.000241
32.7	-0.000313
32.7167	-0.000114
32.7333	4.6e-05
32.75	3.6e-05
32.7667	-1.4e-05
32.7833	0.000115
32.8	0.000105
32.8167	0.000155
32.8333	0.000337
32.85	0.000519
32.8667	0.000461
32.8833	0.000473
32.9	0.000334
32.9167	0.000406
32.9333	0.00035
32.95	0.000475
32.9667	0.000699
32.9833	0.000763
33	0.000727
33.0167	0.000751
33.0333	0.000788
33.05	0.000564
33.0667	0.000301
33.0833	0.000127
33.1	6.4e-05
33.1167	-1e-05
33.1333	3.8e-05
33.15	8.6e-05
33.1667	1.4e-05
33.1833	-3.7e-05
33.2	5.1e-05
33.2167	-8.1e-05
33.2333	-0.000132
33.25	-0.000223
33.2667	-0.000224
33.2833	-0.000455
33.3	-0.000796
33.3167	-0.000797
33.3333	-0.000617
33.35	-0.000418
[truncated: 911 more rows]

## Sheet: SGBP_lev WAWA variant
Titration of 1 mM FOS DP~15 into 50 µM SGBP_lev WAWA mutant
Raw injection heats		Integrated heats
Time (min)	DP (µcal/s)	Molar ratio	ΔH (kcal/mol)
0.083333	0.001215	0.234148	-0.390532
0.1	0.000657	0.431343	-0.196202
0.116667	0.000508	0.63042	-0.173746
0.133333	0.00024	0.831378	-0.206151
0.15	-9.9e-05	1.03422	-0.211935
0.166667	-2.7e-05	1.23894	-0.171734
0.183333	4.4e-05	1.44554	-0.200332
0.2	3.5e-05	1.65403	-0.201579
0.216667	-4.3e-05	1.8644	-0.212772
0.233333	-0.000322	2.07665	-0.224809
0.25	-0.000681	2.29078	-0.199179
0.266667	-0.00129	2.50679	-0.242501
0.283333	-0.001469	2.72468	-0.212093
0.3	-0.001498	2.94446	-0.239595
0.316667	-0.001538	3.16612	-0.123314
0.333333	-0.001597	3.38965	-0.192046
0.35	-0.001577	3.61508	-0.218969
0.366667	-0.001336	3.84238	-0.14445
0.383333	-0.001145
0.4	-0.001125
0.416667	-0.000994
0.433333	-0.000603
0.45	-0.000272
0.466667	-0.000131
0.483333	-0.00025
0.5	-0.000348
0.516667	-0.000125
0.533333	0.000188
0.55	0.000461
0.566667	0.000684
0.583333	0.000807
0.6	0.000894
0.616667	0.001132
0.633333	0.001599
0.65	0.001506
0.666667	0.001094
0.683333	0.001001
0.7	0.000964
0.716667	0.000826
0.733333	0.000949
0.75	0.000922
0.766667	0.000785
0.783333	0.000648
0.8	0.000797
0.816667	0.000476
0.833333	0.000435
0.85	0.000464
0.866667	9.3e-05
0.883333	-3.8e-05
0.9	-4.4e-05
0.916667	0.000421
0.933333	0.000426
0.95	0.000661
0.966667	0.000556
0.983333	0.00115
1	0.00284
1.01667	0.00351
1.03333	0.00179
1.05	-0.00197
1.06667	-0.00317
1.08333	-0.00246
1.1	-0.001317
1.11667	-0.000672
1.13333	-0.000448
1.15	-0.000554
1.16667	-0.00075
1.18333	-0.000996
1.2	-0.001479
1.21667	-0.001712
1.23333	-0.001434
1.25	-0.001087
1.26667	-0.00077
1.28333	-0.000353
1.3	-0.000353
1.31667	-0.000504
1.33333	-0.000584
1.35	-0.001025
1.36667	-0.001425
1.38333	-0.001906
1.4	-0.002265
1.41667	-0.002404
1.43333	-0.002254
1.45	-0.002123
1.46667	-0.002072
1.48333	-0.002062
1.5	-0.001921
1.51667	-0.00163
1.53333	-0.001439
1.55	-0.001208
1.56667	-0.001107
1.58333	-0.001146
1.6	-0.001276
1.61667	-0.001506
1.63333	-0.001516
1.65	-0.001536
1.66667	-0.001606
1.68333	-0.001366
1.7	-0.001247
1.71667	-0.000989
1.73333	-0.000801
1.75	-0.000762
1.76667	-0.000744
1.78333	-0.000556
1.8	-0.00049
1.81667	-0.000434
1.83333	-0.000509
1.85	-0.000753
1.86667	-0.000788
1.88333	-0.000822
1.9	-0.00076
1.91667	-0.000588
1.93333	-0.000276
1.95	-8.4e-05
1.96667	0.000178
1.98333	0.000229
2	8.8e-05
2.01667	1.6e-05
2.03333	0.000134
2.05	0.000281
2.06667	0.000149
2.08333	-0.000133
2.1	-0.000399
2.11667	-0.000625
2.13333	-0.000692
2.15	-0.000478
2.16667	-0.000354
2.18333	-0.000411
2.2	-0.000781
2.21667	-0.000822
2.23333	-0.000673
2.25	-0.000684
2.26667	-0.000795
2.28333	-0.000906
2.3	-0.00099
2.31667	-0.001005
2.33333	-0.00095
2.35	-0.000875
2.36667	-0.00073
2.38333	-0.000785
2.4	-0.000572
2.41667	-0.00026
2.43333	-0.000178
2.45	-6.5e-05
2.46667	1.7e-05
2.48333	6.9e-05
2.5	-0.000149
2.51667	-0.000188
2.53333	-2.7e-05
2.55	0.000205
2.56667	0.000246
2.58333	0.000217
2.6	6.9e-05
2.61667	0.000192
2.63333	0.000454
2.65	0.000526
2.66667	0.000498
2.68333	0.000501
2.7	0.000305
2.71667	0.00024
2.73333	0.000215
2.75	0.00024
2.76667	0.000295
2.78333	0.0003
2.8	0.000408
2.81667	0.000597
2.83333	0.000696
2.85	0.000625
2.86667	0.000574
2.88333	0.000703
2.9	0.000806
2.91667	0.00101
2.93333	0.001274
2.95	0.001268
2.96667	0.001262
2.98333	0.001016
3	0.000834
3.01667	0.000894
3.03333	0.000873
3.05	0.000832
3.06667	0.000721
3.08333	0.00061
3.1	0.000283
3.11667	0.000226
3.13333	0.00011
3.15	-7e-06
3.16667	-0.000174
3.18333	-0.00036
3.2	-0.000434
3.21667	-0.000478
3.23333	-0.000731
3.25	-0.000915
3.26667	-0.000818
3.28333	-0.000782
3.3	-0.000364
3.31667	-0.000235
3.33333	-0.000326
3.35	-0.000538
3.36667	-0.000619
3.38333	-0.000481
3.4	-0.000351
3.41667	-0.00027
3.43333	-0.00022
3.45	-7e-05
3.46667	0.00016
3.48333	-0.001089
3.5	-0.002788
3.51667	4.4e-05
3.53333	-0.003244
3.55	-0.025972
3.56667	-0.0494
3.58333	-0.076649
3.6	-0.091325
3.61667	-0.092302
3.63333	-0.078279
3.65	-0.052345
3.66667	-0.024832
3.68333	0.001292
3.7	0.017316
3.71667	0.027411
3.73333	0.025606
3.75	0.021371
3.76667	0.017286
3.78333	0.012761
3.8	0.005398
3.81667	-0.005236
3.83333	-0.010329
3.85	-0.011303
3.86667	-0.012686
3.88333	-0.013049
3.9	-0.012942
3.91667	-0.012793
3.93333	-0.012355
3.95	-0.012137
3.96667	-0.012059
3.98333	-0.011961
4	-0.011821
4.01667	-0.011762
4.03333	-0.011512
4.05	-0.011092
4.06667	-0.010742
4.08333	-0.010193
4.1	-0.009902
4.11667	-0.00942
4.13333	-0.009029
4.15	-0.008718
4.16667	-0.008426
4.18333	-0.008235
4.2	-0.008003
4.21667	-0.00777
4.23333	-0.007497
4.25	-0.007164
4.26667	-0.006631
4.28333	-0.006418
4.3	-0.006044
4.31667	-0.006029
4.33333	-0.005945
4.35	-0.005431
4.36667	-0.005126
4.38333	-0.005012
4.4	-0.004746
4.41667	-0.00466
4.43333	-0.004744
4.45	-0.004698
4.46667	-0.004372
4.48333	-0.004296
4.5	-0.004498
4.51667	-0.004151
4.53333	-0.003313
4.55	-0.002576
4.56667	-0.002218
4.58333	-0.00173
4.6	-0.001242
4.61667	-0.001352
4.63333	-0.001063
4.65	-0.000294
4.66667	0.001115
4.68333	0.002074
4.7	0.001315
4.71667	-4.5e-05
4.73333	-0.001064
4.75	-0.001703
4.76667	-0.002002
4.78333	-0.001842
4.8	-0.0017
4.81667	-0.001467
4.83333	-0.001495
4.85	-0.001723
4.86667	-0.00233
4.88333	-0.002898
4.9	-0.003075
4.91667	-0.003061
4.93333	-0.002967
4.95	-0.002803
4.96667	-0.002459
4.98333	-0.002145
5	-0.00165
5.01667	-0.001175
5.03333	-0.000919
5.05	-0.000824
5.06667	-0.000848
5.08333	-0.001013
5.1	-0.001096
5.11667	-0.001229
5.13333	-0.001312
5.15	-0.001135
5.16667	-0.000968
5.18333	-0.000541
5.2	-0.000403
5.21667	-0.000224
5.23333	2.4e-05
5.25	7.3e-05
5.26667	-7.9e-05
5.28333	-7e-05
5.3	-1e-05
5.31667	-6e-05
5.33333	-0.00023
5.35	0
5.36667	0.00012
5.38333	0.00041
5.4	0.000872
5.41667	0.000913
5.43333	0.001045
5.45	0.001207
5.46667	0.001258
5.48333	0.00099
5.5	0.000763
5.51667	0.000826
5.53333	0.000929
5.55	0.000793
5.56667	0.000936
5.58333	0.001249
5.6	0.001433
5.61667	0.001428
5.63333	0.002032
5.65	0.002117
5.66667	0.001531
5.68333	0.001245
5.7	0.00146
5.71667	0.001424
5.73333	0.001408
5.75	0.001702
5.76667	0.001526
5.78333	0.00117
5.8	0.001192
5.81667	-0.001458
5.83333	-0.002567
5.85	-0.003027
5.86667	-0.003326
5.88333	-0.003406
5.9	-0.003569
5.91667	-0.004505
5.93333	-0.003991
5.95	-0.003706
5.96667	-0.003292
5.98333	-0.002718
6	-0.000968
6.01667	-0.0004
6.03333	-0.002223
6.05	-0.018755
6.06667	-0.031668
6.08333	-0.05145
6.1	-0.064516
6.11667	-0.066404
6.13333	-0.063633
6.15	-0.048861
6.16667	-0.029349
6.18333	-0.010358
6.2	0.001541
6.21667	0.012457
6.23333	0.018144
6.25	0.016911
6.26667	0.013697
6.28333	0.010014
6.3	0.007228
6.31667	0.004121
6.33333	0.002063
6.35	0.000256
6.36667	-0.001072
6.38333	-0.002069
6.4	-0.002739
6.41667	-0.00298
6.43333	-0.003991
6.45	-0.004612
6.46667	-0.005302
6.48333	-0.005563
6.5	-0.005726
6.51667	-0.005689
6.53333	-0.005602
6.55	-0.005416
6.56667	-0.005299
6.58333	-0.005062
6.6	-0.004717
6.61667	-0.004442
6.63333	-0.004197
6.65	-0.003942
6.66667	-0.003526
6.68333	-0.003181
6.7	-0.002757
6.71667	-0.002493
6.73333	-0.002218
6.75	-0.001954
6.76667	-0.00184
6.78333	-0.001906
6.8	-0.001911
6.81667	-0.001777
6.83333	-0.001543
6.85	-0.001168
6.86667	-0.000864
6.88333	-0.0007
6.9	-0.000545
6.91667	-0.00036
6.93333	-0.000505
6.95	-0.000479
6.96667	-0.000324
6.98333	-0.000469
7	-0.000583
7.01667	-0.000326
7.03333	0.000261
7.05	0.000438
7.06667	0.000385
7.08333	0.000522
7.1	0.000711
7.11667	0.00117
7.13333	0.00132
7.15	0.000959
7.16667	0.001139
7.18333	0.001748
7.2	0.0021
7.21667	0.002123
7.23333	0.002256
7.25	0.002499
7.26667	0.002252
7.28333	0.002295
7.3	0.002231
7.31667	0.002088
7.33333	0.001885
7.35	0.001853
7.36667	0.00175
7.38333	0.001947
7.4	0.001937
7.41667	0.001759
7.43333	0.001371
7.45	0.000794
7.46667	0.000416
7.48333	0.000198
7.5	3.2e-05
7.51667	4.8e-05
7.53333	5.5e-05
7.55	-4.9e-05
7.56667	-3e-06
7.58333	0.000153
7.6	0.000431
7.61667	0.00048
7.63333	0.00051
7.65	0.000359
7.66667	0.000258
7.68333	3.7e-05
7.7	0.000107
7.71667	9.8e-05
7.73333	-5.1e-05
7.75	-0.00014
7.76667	-1.9e-05
7.78333	0.000121
7.8	3.2e-05
7.81667	-0.000197
7.83333	-0.000356
7.85	-0.000465
7.86667	-0.000594
7.88333	-0.000543
7.9	-0.000683
7.91667	-0.000783
7.93333	-0.000844
7.95	-0.000714
7.96667	-0.000575
7.98333	-0.000705
8	-0.000887
8.01667	-0.000819
8.03333	-0.000892
8.05	-0.001114
8.06667	-0.001077
8.08333	-0.000989
8.1	-0.000893
8.11667	-0.000807
8.13333	-0.000542
8.15	-0.000277
8.16667	-0.000361
8.18333	-0.000556
8.2	-0.000711
8.21667	-0.000607
8.23333	-0.000633
8.25	-0.000589
8.26667	-0.000625
8.28333	-0.000211
8.3	1.3e-05
8.31667	3.7e-05
8.33333	0.000331
8.35	0.000625
8.36667	0.001019
8.38333	0.001163
8.4	0.001117
8.41667	0.001583
8.43333	0.002258
8.45	0.002734
8.46667	0.003449
8.48333	0.003184
8.5	0.0032
8.51667	0.002847
8.53333	0.000374
8.55	-0.012988
8.56667	-0.027921
8.58333	-0.047194
8.6	-0.057527
8.61667	-0.062528
8.63333	-0.056549
8.65	-0.040441
8.66667	-0.022102
8.68333	-0.005933
8.7	0.005476
8.71667	0.014386
8.73333	0.017346
8.75	0.015466
8.76667	0.011676
8.78333	0.008916
8.8	0.004486
8.81667	0.000647
8.83333	-0.001432
8.85	-0.00256
8.86667	-0.003999
8.88333	-0.004848
8.9	-0.005637
8.91667	-0.007864
8.93333	-0.008472
8.95	-0.00846
8.96667	-0.008618
8.98333	-0.008696
9	-0.008044
9.01667	-0.007371
9.03333	-0.007038
9.05	-0.006715
9.06667	-0.006392
9.08333	-0.006119
9.1	-0.005746
9.11667	-0.004953
9.13333	-0.004139
9.15	-0.003366
9.16667	-0.002982
9.18333	-0.002939
9.2	-0.002915
9.21667	-0.002621
9.23333	-0.002187
9.25	-0.001844
9.26667	-0.00151
9.28333	-0.001206
9.3	-0.001022
9.31667	-0.000768
9.33333	-0.000584
9.35	-0.00043
9.36667	-6e-06
9.38333	0.000248
9.4	0.000552
9.41667	0.000606
9.43333	0.0009
9.45	0.001324
9.46667	0.001718
9.48333	0.001892
9.5	0.002226
9.51667	0.00249
9.53333	0.002324
9.55	0.002088
9.56667	0.001932
9.58333	0.001725
9.6	0.001779
9.61667	0.001263
9.63333	0.001246
9.65	0.001319
9.66667	0.001283
9.68333	0.001106
9.7	0.000809
9.71667	0.000822
9.73333	0.000785
9.75	0.000548
9.76667	0.000391
9.78333	0.000184
9.8	-5.4e-05
9.81667	-2e-06
9.83333	7e-05
9.85	8.2e-05
9.86667	0.000315
9.88333	0.000477
9.9	0.000428
9.91667	0.000499
9.93333	0.00042
9.95	0.000342
9.96667	0.000393
9.98333	0.000304
10	0.000354
10.0167	0.000554
10.0333	0.000594
10.05	0.000584
10.0667	0.000684
10.0833	0.000754
10.1	0.000983
10.1167	0.000941
10.1333	0.000679
10.15	0.000538
10.1667	0.000356
10.1833	0.000104
10.2	2.1e-05
10.2167	-0.000114
10.2333	-0.000139
10.25	-0.000133
10.2667	-0.000288
10.2833	-0.000593
10.3	-0.000699
10.3167	-0.000858
10.3333	-0.000937
10.35	-0.001026
10.3667	-0.001145
10.3833	-0.001214
10.4	-0.001325
10.4167	-0.001639
10.4333	-0.002033
10.45	-0.002167
10.4667	-0.001871
10.4833	-0.001625
10.5	-0.001321
10.5167	-0.001049
10.5333	-0.000987
10.55	-0.000855
10.5667	-0.000854
10.5833	-0.000732
10.6	-0.000481
10.6167	-1e-06
10.6333	0.000538
10.65	0.000438
10.6667	0.000447
10.6833	0.000436
10.7	0.000556
10.7167	0.000765
10.7333	0.001415
10.75	0.001754
10.7667	0.001584
10.7833	0.001503
10.8	0.001443
10.8167	0.001354
10.8333	0.001086
10.85	0.000957
10.8667	0.000958
10.8833	0.000889
10.9	0.000311
10.9167	0.000334
10.9333	0.000547
10.95	0.000521
10.9667	0.000504
10.9833	0.000187
11	-0.000169
11.0167	0.000646
11.0333	0.000431
11.05	-0.012524
11.0667	-0.027319
11.0833	-0.040964
11.1	-0.059878
11.1167	-0.062342
11.1333	-0.056876
11.15	-0.049169
11.1667	-0.032963
11.1833	-0.011226
11.2	0.002881
11.2167	0.012318
11.2333	0.012766
11.25	0.011073
11.2667	0.008601
11.2833	0.005858
11.3	0.003486
11.3167	0.001854
11.3333	0.000462
11.35	-0.00081
11.3667	-0.001512
11.3833	-0.002024
11.4	-0.002556
11.4167	-0.003287
11.4333	-0.004109
11.45	-0.004731
11.4667	-0.005152
11.4833	-0.005444
11.5	-0.005636
11.5167	-0.005518
11.5333	-0.005349
11.55	-0.005221
11.5667	-0.004943
11.5833	-0.004615
11.6	-0.004247
11.6167	-0.003739
11.6333	-0.003282
11.65	-0.002814
11.6667	-0.002587
11.6833	-0.002419
11.7	-0.002452
11.7167	-0.002275
11.7333	-0.001809
11.75	-0.001662
11.7667	-0.001586
11.7833	-0.001519
11.8	-0.001603
11.8167	-0.001608
11.8333	-0.001463
11.85	-0.001227
11.8667	-0.000952
11.8833	-0.000777
11.9	-0.000762
11.9167	-0.000669
11.9333	-0.000746
11.95	-0.001002
11.9667	-0.001119
11.9833	-0.001135
12	-0.000943
12.0167	-0.000891
12.0333	-0.00113
12.05	-0.001399
12.0667	-0.001508
12.0833	-0.001506
12.1	-0.001206
12.1167	-0.001077
12.1333	-0.000969
12.15	-0.00088
12.1667	-0.001011
12.1833	-0.001293
12.2	-0.001415
12.2167	-0.001259
12.2333	-0.001204
12.25	-0.001398
12.2667	-0.001352
12.2833	-0.001227
12.3	-0.001192
12.3167	-0.001199
12.3333	-0.001047
12.35	-0.000724
12.3667	-0.000421
12.3833	-0.000439
12.4	-0.000586
12.4167	-0.000616
12.4333	-0.000495
12.45	-0.000365
12.4667	-0.000354
12.4833	-0.000323
12.5	-8.3e-05
12.5167	0.000177
12.5333	0.000217
12.55	0.000188
12.5667	0.000288
12.5833	0.000428
12.6	0.000568
12.6167	0.000689
12.6333	0.000601
12.65	0.000442
12.6667	0.000203
12.6833	-8.6e-05
12.7	-6.4e-05
12.7167	0.00011
12.7333	0.000434
12.75	0.000647
12.7667	0.000591
12.7833	0.000514
12.8	0.000559
12.8167	0.000606
12.8333	0.000373
12.85	0.00021
12.8667	0.000137
12.8833	5.4e-05
12.9	-7.8e-05
12.9167	-0.000137
12.9333	-0.000176
12.95	-2.5e-05
12.9667	0.000246
12.9833	0.000547
13	0.000748
13.0167	0.000864
13.0333	0.000909
13.05	0.000904
13.0667	0.00062
13.0833	0.000375
13.1	0.000291
13.1167	0.000261
13.1333	0.000381
13.15	4e-05
13.1667	-0.00026
13.1833	-0.00027
13.2	-0.00025
13.2167	-0.000206
13.2333	-0.000192
13.25	-8.9e-05
13.2667	8.5e-05
13.2833	-5.1e-05
13.3	-0.000157
13.3167	-0.00031
13.3333	-0.000303
13.35	-0.000255
13.3667	-0.000348
13.3833	-0.000271
13.4	-6.3e-05
13.4167	0.000458
13.4333	0.000859
13.45	0.001119
13.4667	0.00123
13.4833	0.000771
13.5	0.000572
13.5167	0.001066
13.5333	0.00073
13.55	-0.011456
13.5667	-0.023082
13.5833	-0.042848
13.6	-0.059894
13.6167	-0.063927
13.6333	-0.06088
13.65	-0.049883
13.6667	-0.029446
13.6833	-0.01073
13.7	0.002778
13.7167	0.011037
13.7333	0.014386
13.75	0.013525
13.7667	0.010234
13.7833	0.007704
13.8	0.003133
13.8167	-0.001116
13.8333	-0.002945
13.85	-0.004763
13.8667	-0.005342
13.8833	-0.005391
13.9	-0.00562
13.9167	-0.006597
13.9333	-0.006964
13.95	-0.007031
13.9667	-0.007108
13.9833	-0.007016
14	-0.006473
14.0167	-0.006019
14.0333	-0.005775
14.05	-0.005401
14.0667	-0.004777
14.0833	-0.004513
14.1	-0.004269
14.1167	-0.003994
14.1333	-0.00398
14.15	-0.003685
14.1667	-0.00343
14.1833	-0.003045
14.2	-0.003001
14.2167	-0.002866
14.2333	-0.00246
14.25	-0.001875
14.2667	-0.00192
14.2833	-0.001735
14.3	-0.00151
14.3167	-0.001475
14.3333	-0.00131
14.35	-0.001215
14.3667	-0.00116
14.3833	-0.000875
14.4	-0.0007
14.4167	-0.000596
14.4333	-0.000291
14.45	-0.000196
14.4667	-0.000292
14.4833	-0.000197
14.5	-8.3e-05
14.5167	-9.9e-05
14.5333	0.000244
14.55	0.000628
14.5667	0.000602
14.5833	0.000365
14.6	0.000149
14.6167	8.1e-05
14.6333	-2.6e-05
14.65	-0.000114
14.6667	-0.000291
14.6833	-0.000479
14.7	-0.000657
14.7167	-0.000626
14.7333	-0.000475
14.75	-0.000385
14.7667	-0.000464
14.7833	-0.000393
14.8	-0.000473
14.8167	-0.000774
14.8333	-0.000965
14.85	-0.000947
14.8667	-0.000828
14.8833	-0.000859
14.9	-0.000901
14.9167	-0.000924
14.9333	-0.000917
14.95	-0.00098
14.9667	-0.001053
14.9833	-0.000946
15	-0.000929
15.0167	-0.000853
15.0333	-0.000716
15.05	-0.00075
15.0667	-0.000733
15.0833	-0.000457
15.1	-0.000261
15.1167	-7.3e-05
15.1333	0.000305
15.15	0.000632
15.1667	0.00081
15.1833	0.001008
15.2	0.001076
15.2167	0.001237
15.2333	0.001368
15.25	0.001529
15.2667	0.00175
15.2833	0.001951
15.3	0.002122
15.3167	0.002188
15.3333	0.002203
15.35	0.002409
15.3667	0.002185
15.3833	0.00205
15.4	0.001966
15.4167	0.001645
15.4333	0.001484
15.45	0.001173
15.4667	0.000782
15.4833	0.000531
15.5	0.000321
15.5167	0.000141
15.5333	-2.9e-05
15.55	-9.9e-05
15.5667	3.2e-05
15.5833	0.000102
15.6	-0.000268
15.6167	-0.00054
15.6333	-0.000851
15.65	-0.000973
15.6667	-0.001035
15.6833	-0.001187
15.7	-0.001408
15.7167	-0.001535
15.7333	-0.001481
15.75	-0.001467
15.7667	-0.001344
15.7833	-0.00122
15.8	-0.001316
15.8167	-0.001249
15.8333	-0.001021
15.85	-0.001133
15.8667	-0.001066
15.8833	-0.001288
15.9	-0.001101
15.9167	-0.000989
15.9333	-0.000878
15.95	-0.000506
15.9667	-0.000475
15.9833	0.000486
16	0.001948
16.0167	0.002463
16.0333	0.002169
16.05	-0.010195
16.0667	-0.02537
16.0833	-0.038544
16.1	-0.053788
16.1167	-0.059127
16.1333	-0.062536
16.15	-0.049496
16.1667	-0.031165
16.1833	-0.016074
16.2	-0.000643
16.2167	0.008574
16.2333	0.016341
16.25	0.014478
16.2667	0.011105
16.2833	0.008441
16.3	0.005818
16.3167	0.003892
16.3333	0.002136
16.35	0.00091
16.3667	0.000423
16.3833	0.000167
16.4	-0.000769
16.4167	-0.002008
16.4333	-0.003286
16.45	-0.003655
16.4667	-0.004273
16.4833	-0.004902
16.5	-0.005081
16.5167	-0.005161
16.5333	-0.005381
16.55	-0.005091
16.5667	-0.004741
16.5833	-0.004451
16.6	-0.004151
16.6167	-0.003751
16.6333	-0.003362
16.65	-0.003013
16.6667	-0.003143
16.6833	-0.003074
16.7	-0.002785
16.7167	-0.002465
16.7333	-0.002246
16.75	-0.002346
16.7667	-0.002247
16.7833	-0.002097
16.8	-0.001748
16.8167	-0.001357
16.8333	-0.000936
16.85	-0.000396
16.8667	-0.000155
16.8833	-0.000195
16.9	-0.000214
16.9167	-0.000182
16.9333	-0.000139
16.95	-4.7e-05
16.9667	4.6e-05
16.9833	5.8e-05
17	-0.000109
17.0167	-0.000134
17.0333	0.000281
17.05	0.000786
17.0667	0.001111
17.0833	0.001336
17.1	0.001512
17.1167	0.0015
17.1333	0.001309
17.15	0.001408
17.1667	0.001466
17.1833	0.001305
17.2	0.000924
17.2167	0.000457
17.2333	0.00016
17.25	0.000103
17.2667	0.000316
17.2833	0.000309
17.3	0.000472
17.3167	0.00064
17.3333	0.000869
17.35	0.000887
17.3667	0.000605
17.3833	0.000194
17.4	0.000172
17.4167	0.000196
17.4333	0.00038
17.45	0.000533
17.4667	0.000587
17.4833	0.000711
17.5	0.001065
17.5167	0.001124
17.5333	0.001334
17.55	0.001273
17.5667	0.001203
17.5833	0.001042
17.6	0.000882
17.6167	0.000785
17.6333	0.000639
17.65	0.000543
17.6667	0.000508
17.6833	0.000442
17.7	0.000276
17.7167	0.000112
17.7333	-6.1e-05
17.75	-0.000104
17.7667	-0.000197
17.7833	-0.0003
17.8	-0.000363
17.8167	-0.000305
17.8333	-0.000268
17.85	-0.00028
17.8667	-0.000332
17.8833	-0.000344
17.9	-0.000327
17.9167	-0.00026
17.9333	-0.000343
17.95	-0.000436
17.9667	-0.00049
17.9833	-0.000543
18	-0.000596
18.0167	-0.000682
18.0333	-0.000747
18.05	-0.000833
18.0667	-0.000708
18.0833	-0.000764
18.1	-0.00083
18.1167	-0.000808
18.1333	-0.000747
18.15	-0.000756
18.1667	-0.000845
18.1833	-0.000884
18.2	-0.000673
18.2167	-0.000495
18.2333	-0.000367
18.25	-0.000379
18.2667	-0.000411
18.2833	-0.000324
18.3	-0.000296
18.3167	-0.000231
18.3333	-0.000146
18.35	1.9e-05
18.3667	0.000354
18.3833	0.000489
18.4	0.000624
18.4167	0.000597
18.4333	0.000689
18.45	0.000562
18.4667	0.000225
18.4833	0.000798
18.5	0.00144
18.5167	0.002322
18.5333	0.001342
18.55	-0.006497
18.5667	-0.022026
18.5833	-0.039755
18.6	-0.055804
18.6167	-0.063934
18.6333	-0.063715
18.65	-0.052946
18.6667	-0.034116
18.6833	-0.015977
18.7	-0.002797
18.7167	0.013001
18.7333	0.023909
18.75	0.021407
18.7667	0.012985
18.7833	0.007173
18.8	0.003591
18.8167	0.000468
18.8333	-0.001675
18.85	-0.002668
18.8667	-0.003491
18.8833	-0.003534
18.9	-0.003697
18.9167	-0.004141
18.9333	-0.005355
18.95	-0.005799
18.9667	-0.005773
18.9833	-0.005946
19	-0.00557
19.0167	-0.005415
19.0333	-0.005089
19.05	-0.004644
19.0667	-0.004068
19.0833	-0.003873
19.1	-0.003767
19.1167	-0.003682
19.1333	-0.003467
19.15	-0.003452
19.1667	-0.003307
19.1833	-0.003192
19.2	-0.002976
19.2167	-0.002881
19.2333	-0.002826
19.25	-0.002891
19.2667	-0.002986
19.2833	-0.002611
19.3	-0.002366
19.3167	-0.002041
19.3333	-0.001856
19.35	-0.001921
19.3667	-0.002146
19.3833	-0.001951
19.4	-0.001376
19.4167	-0.00115
19.4333	-0.001305
19.45	-0.001459
19.4667	-0.001214
19.4833	-0.000979
19.5	-0.000893
19.5167	-0.000917
19.5333	-0.001071
19.55	-0.000995
19.5667	-0.000509
19.5833	-1.3e-05
19.6	0.000403
19.6167	0.00032
19.6333	0.000317
19.65	0.000293
19.6667	0.00032
19.6833	0.000537
19.7	0.000824
19.7167	0.001212
19.7333	0.001099
19.75	0.001027
19.7667	0.001005
19.7833	0.000833
19.8	0.000641
19.8167	0.000519
19.8333	0.000377
19.85	0.000375
19.8667	0.000453
19.8833	0.000431
19.9	0.000229
19.9167	-0.000133
19.9333	-0.000456
19.95	-0.000669
19.9667	-0.000731
19.9833	-0.000754
20	-0.000827
20.0167	-0.000961
20.0333	-0.001136
20.05	-0.00122
20.0667	-0.001165
20.0833	-0.00103
20.1	-0.000954
20.1167	-0.000831
20.1333	-0.000668
20.15	-0.000585
20.1667	-0.000622
20.1833	-0.000639
20.2	-0.000556
20.2167	-0.000374
20.2333	-0.000113
20.25	-0.000162
20.2667	-1e-06
20.2833	0.00013
20.3	0.000181
20.3167	0.000261
20.3333	0.000481
20.35	0.000901
20.3667	0.000962
20.3833	0.000922
20.4	0.000602
20.4167	0.000432
20.4333	0.000301
20.45	0.000261
20.4667	0.000201
20.4833	0.0002
20.5	0.00034
20.5167	0.00028
20.5333	0.000129
20.55	2.9e-05
20.5667	9.8e-05
20.5833	0.000327
20.6	0.000297
20.6167	0.000226
20.6333	1.5e-05
20.65	-0.000246
20.6667	-0.000387
20.6833	-0.000438
20.7	-0.000369
20.7167	-0.00022
20.7333	-0.000152
20.75	-0.000223
20.7667	-0.000255
20.7833	-0.000266
20.8	-0.000208
20.8167	-9e-05
20.8333	8e-06
20.85	-3.4e-05
20.8667	-6.6e-05
20.8833	-0.000158
20.9	-0.0004
20.9167	-0.000142
20.9333	6.5e-05
20.95	-6.7e-05
20.9667	8.1e-05
20.9833	0.000138
21	5.6e-05
21.0167	-0.001327
21.0333	0.000171
21.05	-0.003672
21.0667	-0.018464
21.0833	-0.033266
21.1	-0.052199
21.1167	-0.061051
21.1333	-0.061503
21.15	-0.056616
21.1667	-0.042558
21.1833	-0.02458
21.2	-0.008902
21.2167	0.003496
21.2333	0.009174
21.25	0.009943
21.2667	0.008121
21.2833	0.005179
21.3	0.002878
21.3167	0.000986
21.3333	-0.000164
21.35	-0.000845
21.3667	-0.001006
21.3833	-0.001457
21.4	-0.002448
21.4167	-0.002988
21.4333	-0.003527
21.45	-0.004317
21.4667	-0.004787
21.4833	-0.005156
21.5	-0.005076
21.5167	-0.004625
21.5333	-0.004373
21.55	-0.004101
21.5667	-0.00378
21.5833	-0.003368
21.6	-0.003116
21.6167	-0.002903
21.6333	-0.00259
21.65	-0.002376
21.6667	-0.002413
21.6833	-0.002319
21.7	-0.002116
21.7167	-0.001831
21.7333	-0.001425
21.75	-0.00131
21.7667	-0.001184
21.7833	-0.001089
21.8	-0.001013
21.8167	-0.000936
21.8333	-0.000888
21.85	-0.0006
21.8667	-0.000302
21.8833	-0.000255
21.9	-4.7e-05
21.9167	7.3e-05
21.9333	0.000103
21.95	0.000114
21.9667	0.000134
21.9833	0.000175
22	0.000306
22.0167	0.000408
22.0333	0.000391
22.05	0.000405
22.0667	0.000238
22.0833	0.000252
22.1	0.000425
22.1167	0.000511
22.1333	0.000477
22.15	0.000354
22.1667	0.00018
22.1833	-3e-06
22.2	-0.000126
22.2167	-9.8e-05
22.2333	-0.000148
22.25	-7.8e-05
22.2667	0.000131
22.2833	0.000271
22.3	0.000291
22.3167	0.000302
22.3333	0.000235
22.35	0.000197
22.3667	0.00025
22.3833	0.000253
22.4	0.000325
22.4167	0.000489
22.4333	0.000705
22.45	0.00084
22.4667	0.001085
22.4833	0.00115
22.5	0.001175
22.5167	0.000992
22.5333	0.000669
22.55	0.000566
22.5667	0.000572
22.5833	0.000569
22.6	0.000316
22.6167	0.000133
22.6333	0
22.65	-0.000333
22.6667	-0.000456
22.6833	-0.000539
22.7	-0.000702
22.7167	-0.000826
22.7333	-0.000891
22.75	-0.001156
22.7667	-0.00147
22.7833	-0.001525
22.8	-0.00152
22.8167	-0.001506
22.8333	-0.001154
22.85	-0.000762
22.8667	-0.000559
22.8833	-0.000417
22.9	-0.000315
22.9167	-0.000354
22.9333	-0.000284
22.95	-0.000245
22.9667	-6.5e-05
22.9833	0.000414
23	0.000634
23.0167	0.000532
23.0333	0.000548
23.05	0.000645
23.0667	0.000712
23.0833	0.000619
23.1	0.000526
23.1167	0.000452
23.1333	0.000226
23.15	-0.000189
23.1667	-0.000535
23.1833	-0.00065
23.2	-0.000796
23.2167	-0.000803
23.2333	-0.000711
23.25	-0.000759
23.2667	-0.000867
23.2833	-0.000876
23.3	-0.000904
23.3167	-0.000863
23.3333	-0.000714
23.35	-0.000414
23.3667	-0.000205
23.3833	-0.000125
23.4	9.4e-05
23.4167	0.000683
23.4333	0.001511
23.45	0.001639
23.4667	0.001947
23.4833	0.002726
23.5	0.003124
23.5167	0.003391
23.5333	0.004739
23.55	-0.004294
23.5667	-0.018316
23.5833	-0.032839
23.6	-0.050741
23.6167	-0.060674
23.6333	-0.063467
23.65	-0.055191
23.6667	-0.038144
23.6833	-0.022207
23.7	-0.00504
23.7167	0.006307
23.7333	0.011783
23.75	0.01213
23.7667	0.010856
23.7833	0.008053
23.8	0.00558
23.8167	0.002906
23.8333	-0.001218
23.85	-0.004531
23.8667	-0.005915
23.8833	-0.005658
23.9	-0.005762
23.9167	-0.005976
23.9333	-0.006569
23.95	-0.006533
23.9667	-0.006476
23.9833	-0.00683
24	-0.006773
24.0167	-0.006667
24.0333	-0.00622
24.05	-0.005513
24.0667	-0.004996
24.0833	-0.00468
24.1	-0.004613
24.1167	-0.004526
24.1333	-0.004369
24.15	-0.004281
24.1667	-0.004034
24.1833	-0.003897
24.2	-0.0037
24.2167	-0.003582
24.2333	-0.003215
24.25	-0.002877
24.2667	-0.002619
24.2833	-0.002341
24.3	-0.001973
24.3167	-0.001615
24.3333	-0.001236
24.35	-0.000737
24.3667	-0.000349
24.3833	-0.00025
24.4	-1e-06
24.4167	0.000188
24.4333	0.000358
24.45	0.000367
24.4667	0.000477
24.4833	0.000827
24.5	0.001407
24.5167	0.001477
24.5333	0.001238
24.55	0.001259
24.5667	0.00126
24.5833	0.001271
24.6	0.001052
24.6167	0.000874
24.6333	0.000706
24.65	0.000569
24.6667	0.000211
24.6833	-0.000297
24.7	-0.000714
24.7167	-0.000921
24.7333	-0.001117
24.75	-0.001163
24.7667	-0.001039
24.7833	-0.000764
24.8	-0.00048
24.8167	-0.000255
24.8333	-0.000139
24.85	-0.000434
24.8667	-0.000878
24.8833	-0.001082
24.9	-0.001186
24.9167	-0.001369
24.9333	-0.001301
24.95	-0.001293
24.9667	-0.001225
24.9833	-0.001087
25	-0.000939
25.0167	-0.00072
25.0333	-0.00047
25.05	-0.00049
25.0667	-0.000539
25.0833	-0.000659
25.1	-0.000729
25.1167	-0.000998
25.1333	-0.001145
25.15	-0.001282
25.1667	-0.00102
25.1833	-0.000657
25.2	-0.000174
25.2167	3e-05
25.2333	0.000136
25.25	0.000242
25.2667	0.000338
25.2833	0.000524
25.3	0.00048
25.3167	0.000458
25.3333	0.000438
25.35	0.000549
25.3667	0.000699
25.3833	0.00094
25.4	0.00111
25.4167	0.000852
25.4333	0.000748
25.45	0.000873
25.4667	0.000848
25.4833	0.000794
25.5	0.000739
25.5167	0.000556
25.5333	0.000456
25.55	0.000396
25.5667	0.000356
25.5833	0.000366
25.6	0.000366
25.6167	0.000568
25.6333	0.000792
25.65	0.000696
25.6667	0.00044
25.6833	0.000174
25.7	2.8e-05
25.7167	0.000123
25.7333	0.00019
25.75	0.000306
25.7667	2.3e-05
25.7833	-0.00037
25.8	-0.000244
25.8167	-0.000116
25.8333	-0.000238
25.85	-0.000531
25.8667	-0.000593
25.8833	-0.000555
25.9	-0.000997
25.9167	-0.001439
25.9333	-0.001361
25.95	-0.001453
25.9667	-0.001185
25.9833	-0.001028
26	-0.00268
26.0167	-0.002162
26.0333	0.000836
26.05	-0.001227
26.0667	-0.011769
26.0833	-0.028712
26.1	-0.049524
26.1167	-0.062767
26.1333	-0.06022
26.15	-0.055163
26.1667	-0.042686
26.1833	-0.025219
26.2	-0.008322
26.2167	0.004645
26.2333	0.012272
26.25	0.014528
26.2667	0.013265
26.2833	0.009781
26.3	0.006988
26.3167	0.003764
26.3333	0.00056
26.35	-0.001324
26.3667	-0.002688
26.3833	-0.003092
26.4	-0.003526
26.4167	-0.00391
26.4333	-0.004634
26.45	-0.005439
26.4667	-0.005863
26.4833	-0.006218
26.5	-0.006592
26.5167	-0.006777
26.5333	-0.006802
26.55	-0.006638
26.5667	-0.006113
26.5833	-0.005948
26.6	-0.005703
26.6167	-0.005549
26.6333	-0.005584
26.65	-0.00547
26.6667	-0.005266
26.6833	-0.005012
26.7	-0.004688
26.7167	-0.004364
26.7333	-0.00422
26.75	-0.004057
26.7667	-0.003874
26.7833	-0.00376
26.8	-0.003627
26.8167	-0.003344
26.8333	-0.003091
26.85	-0.002928
26.8667	-0.002616
26.8833	-0.002373
26.9	-0.00196
26.9167	-0.001708
26.9333	-0.001566
26.95	-0.001294
26.9667	-0.001182
26.9833	-0.0011
27	-0.000928
27.0167	-0.000897
27.0333	-0.000876
27.05	-0.000925
27.0667	-0.000964
27.0833	-0.000993
27.1	-0.000982
27.1167	-0.000621
27.1333	-0.000391
27.15	-0.000291
27.1667	3.9e-05
27.1833	9.9e-05
27.2	0.000219
27.2167	0.000359
27.2333	0.000358
27.25	0.000408
27.2667	0.000627
27.2833	0.000936
27.3	0.001025
27.3167	0.000884
27.3333	0.000672
27.35	0.00071
27.3667	0.000538
27.3833	0.000326
27.4	0.000324
27.4167	0.000332
27.4333	0.000269
27.45	-9.4e-05
27.4667	-0.000168
27.4833	-0.000181
27.5	-0.000284
27.5167	-0.000378
27.5333	-0.000494
27.55	-0.000739
27.5667	-0.000814
27.5833	-0.00088
27.6	-0.001095
27.6167	-0.001061
27.6333	-0.001138
27.65	-0.001016
27.6667	-0.000824
27.6833	-0.000611
27.7	-0.000399
27.7167	-0.000297
27.7333	-0.000396
27.75	-0.000425
27.7667	-0.000425
27.7833	-0.000434
27.8	-0.000373
27.8167	-0.000433
27.8333	-0.000372
27.85	-0.000322
27.8667	-0.000362
27.8833	-0.000252
27.9	-0.000121
27.9167	8.9e-05
27.9333	0.00027
27.95	0.000402
27.9667	0.000753
27.9833	0.000694
28	0.000475
28.0167	0.000287
28.0333	0.000371
28.05	0.000495
28.0667	0.000568
28.0833	0.000712
28.1	0.000836
28.1167	0.00113
28.1333	0.001357
28.15	0.001634
28.1667	0.001632
28.1833	0.001469
28.2	0.001206
28.2167	0.001084
28.2333	0.001114
28.25	0.000794
28.2667	0.000495
28.2833	0.000355
28.3	3.6e-05
28.3167	0.000156
28.3333	0.000189
28.35	-7.8e-05
28.3667	-0.000456
28.3833	-0.000613
28.4	-0.000831
28.4167	-0.001038
28.4333	-0.000964
28.45	-0.001531
28.4667	-0.001907
28.4833	-0.001593
28.5	-0.00196
28.5167	-0.002546
28.5333	-0.001132
28.55	-0.005628
28.5667	-0.014744
28.5833	-0.03086
28.6	-0.046016
28.6167	-0.056152
28.6333	-0.060708
28.65	-0.056424
28.6667	-0.045489
28.6833	-0.028015
28.7	-0.009491
28.7167	0.006323
28.7333	0.012958
28.75	0.013562
28.7667	0.012766
28.7833	0.010231
28.8	0.007105
28.8167	0.004959
28.8333	0.003413
28.85	0.001918
28.8667	0.000672
28.8833	-0.000174
28.9	-0.00074
28.9167	-0.001296
28.9333	-0.002132
28.95	-0.003068
28.9667	-0.004264
28.9833	-0.00489
29	-0.005447
29.0167	-0.005773
29.0333	-0.005679
29.05	-0.005296
29.0667	-0.005133
29.0833	-0.005039
29.1	-0.004856
29.1167	-0.004653
29.1333	-0.00435
29.15	-0.003948
29.1667	-0.003685
29.1833	-0.003472
29.2	-0.00318
29.2167	-0.003107
29.2333	-0.003025
29.25	-0.002844
29.2667	-0.002782
29.2833	-0.00261
29.3	-0.002408
29.3167	-0.002077
29.3333	-0.001736
29.35	-0.001525
29.3667	-0.001504
29.3833	-0.001584
29.4	-0.001413
29.4167	-0.001352
29.4333	-0.001313
29.45	-0.001203
29.4667	-0.001154
29.4833	-0.001254
29.5	-0.001215
29.5167	-0.001086
29.5333	-0.001038
29.55	-0.0009
29.5667	-0.000731
29.5833	-0.000563
29.6	-0.000475
29.6167	-0.000377
29.6333	-0.00027
29.65	-0.000143
29.6667	-8.6e-05
29.6833	3.1e-05
29.7	0.000348
29.7167	0.000625
29.7333	0.000722
29.75	0.000878
29.7667	0.001155
29.7833	0.001431
29.8	0.001588
29.8167	0.001835
29.8333	0.001991
29.85	0.002007
29.8667	0.002103
29.8833	0.00224
29.9	0.002226
29.9167	0.002352
29.9333	0.002426
29.95	0.002281
29.9667	0.002275
29.9833	0.00216
30	0.002064
30.0167	0.001948
30.0333	0.001586
30.05	0.001285
30.0667	0.001014
30.0833	0.000593
30.1	0.000212
30.1167	-0.000311
30.1333	-0.000703
30.15	-0.001185
30.1667	-0.001666
30.1833	-0.002098
30.2	-0.00243
30.2167	-0.002884
30.2333	-0.003232
30.25	-0.00379
30.2667	-0.004488
30.2833	-0.005025
30.3	-0.005693
30.3167	-0.006283
30.3333	-0.006669
30.35	-0.006894
30.3667	-0.008
30.3833	-0.008585
30.4	-0.009301
30.4167	-0.010008
30.4333	-0.011078
30.45	-0.012207
30.4667	-0.012997
30.4833	-0.011246
30.5	-0.006175
30.5167	0.008205
30.5333	0.015044
30.55	0.015863
30.5667	0.014092
30.5833	0.011831
30.6	0.00984
30.6167	0.00846
30.6333	0.007288
30.65	0.005957
30.6667	0.004855
30.6833	0.004183
30.7	0.003631
30.7167	0.00295
30.7333	0.001989
30.75	0.001428
30.7667	0.001158
30.7833	0.000587
30.8	0.000166
30.8167	-8.4e-05
30.8333	-0.000124
30.85	-0.000455
30.8667	-0.000725
30.8833	-0.000886
30.9	-0.000846
30.9167	-0.000416
30.9333	-9.7e-05
30.95	-0.000149
30.9667	-0.000801
30.9833	-0.001832
31	-0.001784
31.0167	-0.002495
31.0333	-0.001548
31.05	-0.001442
31.0667	-0.008876
31.0833	-0.022519
31.1	-0.041853
31.1167	-0.055286
31.1333	-0.059422
31.15	-0.056119
31.1667	-0.048225
31.1833	-0.032692
31.2	-0.013808
31.2167	0.001616
31.2333	0.010656
31.25	0.012655
31.2667	0.014725
31.2833	0.015955
31.3	0.017655
31.3167	0.016815
31.3333	0.007241
31.35	0.000646
31.3667	-0.007099
31.3833	-0.010293
31.4	-0.011338
31.4167	-0.011092
31.4333	-0.010992
31.45	-0.010592
31.4667	-0.010092
31.4833	-0.009552
31.5	-0.009141
31.5167	-0.008761
31.5333	-0.008637
31.55	-0.008233
31.5667	-0.007709
31.5833	-0.007095
31.6	-0.006511
31.6167	-0.006057
31.6333	-0.00574
31.65	-0.005263
31.6667	-0.004856
31.6833	-0.004648
31.7	-0.004421
31.7167	-0.004134
31.7333	-0.003785
31.75	-0.003645
31.7667	-0.003296
31.7833	-0.002917
31.8	-0.002567
31.8167	-0.002238
31.8333	-0.002057
31.85	-0.001986
31.8667	-0.001915
31.8833	-0.001674
31.9	-0.001463
31.9167	-0.001373
31.9333	-0.001291
31.95	-0.00119
31.9667	-0.001208
31.9833	-0.001067
32	-0.000595
32.0167	-0.000644
32.0333	-0.000712
32.05	-0.000601
32.0667	-0.000829
32.0833	-0.001258
32.1	-0.001567
32.1167	-0.001745
32.1333	-0.001795
32.15	-0.001855
32.1667	-0.001664
32.1833	-0.001514
32.2	-0.001503
32.2167	-0.001623
32.2333	-0.001885
32.25	-0.002016
32.2667	-0.002157
32.2833	-0.001989
32.3	-0.0019
32.3167	-0.001822
32.3333	-0.001725
32.35	-0.001579
32.3667	-0.001433
32.3833	-0.001157
32.4	-0.000771
32.4167	-0.000295
32.4333	-6.2e-05
32.45	-6.9e-05
32.4667	-4.5e-05
32.4833	0.000138
32.5	8.1e-05
32.5167	7.5e-05
32.5333	5e-06
32.55	1.6e-05
32.5667	0.000177
32.5833	0.000398
32.6	0.000519
32.6167	0.00037
32.6333	0.000278
32.65	0.000287
32.6667	0.000246
32.6833	0.000244
32.7	0.000293
32.7167	2.2e-05
32.7333	-0.000272
32.75	-0.000506
32.7667	-0.000549
32.7833	-0.000543
32.8	-0.000696
32.8167	-0.00081
32.8333	-0.000786
32.85	-0.000661
32.8667	-0.000477
32.8833	-0.000433
32.9	-0.000358
32.9167	-0.000454
32.9333	-0.000441
32.95	-0.000278
32.9667	-0.000226
32.9833	-0.000213
33	-0.00017
33.0167	-9.7e-05
33.0333	0.000195
33.05	0.000507
33.0667	0.00076
33.0833	0.001042
33.1	0.001144
33.1167	0.001077
33.1333	0.001079
33.15	0.000872
33.1667	0.000655
33.1833	0.000627
33.2	0.00045
33.2167	0.000173
33.2333	8.6e-05
33.25	0.000179
33.2667	0.000292
33.2833	0.000165
33.3	0.000118
33.3167	0.000212
33.3333	0.000305
33.35	0.000108
[truncated: 911 more rows]

## Sheet: Fitted parameters
Titration	Kd (M)	∆H (kcal/mol)	∆G (kcal/mol)	-T∆S (kcal/mol)
FOS15 into SGBP_lev WT	2.22e-05	-16.8	-6.35	10.5
FOS15 into SGBP_lev WAWA	N/A	N/A	N/A	N/A
