# Supplementary material for: Outer membrane utilisomes mediate oligosaccharide uptake in gut Bacteroidetes
Source: Nature. Author manuscript; Available in PMC 2025 Dec 9. (PMC7618045; doi:10.1038/s41586-023-06146-w)
Supplement: Source Data [file EMS208029-supplement-Source_Data.zip › 41586_2023_6146_MOESM3_ESM.xlsx]

## Sheet: Fig1a
Uncropped gel

## Sheet: Fig1b
Analytical SEC elution profiles for the levan (blue) and dextran utilisomes (orange)
ml	mAU dextran 4CC	mAU levan 4CC
-0.002859	0	0.012098
-0.002111	-0.026953	0.012098
-0.001362	-0.02665	0.012098
-0.000613	-0.026526	0.012098
0.000135	-0.030468	0.012098
0.000884	-0.029545	0.004072
0.001633	-0.029732	0.004537
0.002381	-0.029328	0.004359
0.00313	-0.029513	0.003727
0.003879	-0.029814	0.003904
0.004627	-0.030052	0.004623
0.005376	-0.030935	0.004428
0.006125	-0.031351	0.003522
0.006873	-0.031358	0.003223
0.007622	-0.031314	0.003178
0.008371	-0.031474	0.00304
0.009119	-0.031501	0.00266
0.009868	-0.032005	0.001872
0.010617	-0.032807	0.000848
0.011365	-0.03315	-1e-06
0.012114	-0.033848	-0.000848
0.012863	-0.034285	-0.001722
0.013611	-0.034581	-0.001602
0.01436	-0.034157	-0.001195
0.015109	-0.033896	-0.001217
0.015857	-0.033831	-0.001202
0.016606	-0.033799	-0.001024
0.017355	-0.03466	-0.000842
0.018103	-0.034459	-6.7e-05
0.018852	-0.034435	0.000839
0.019601	-0.033267	0.001606
0.020349	-0.032663	0.00177
0.021098	-0.032511	0.002166
0.021847	-0.031941	0.002919
0.022595	-0.0313	0.003432
0.023344	-0.03114	0.003491
0.024093	-0.030888	0.003656
0.024841	-0.030446	0.003705
0.02559	-0.030817	0.004014
0.026339	-0.031441	0.005001
0.027087	-0.031231	0.006389
0.027836	-0.031515	0.007521
0.028585	-0.030249	0.008309
0.029333	-0.029075	0.009573
0.030082	-0.028366	0.010347
0.030831	-0.02742	0.010317
0.031579	-0.027454	0.010743
0.032328	-0.026122	0.012079
0.033077	-0.026863	0.013302
0.033826	-0.025577	0.013479
0.034574	-0.023701	0.014229
0.035323	-0.023965	0.015279
0.036072	-0.023206	0.015096
0.03682	-0.025094	0.014747
0.037569	-0.025199	0.014168
0.038318	-0.025099	0.013024
0.039066	-0.02586	0.011939
0.039815	-0.025969	0.01224
0.040564	-0.024657	0.013356
0.041312	-0.024846	0.013941
0.042061	-0.024717	0.013668
0.04281	-0.024063	0.013261
0.043558	-0.02353	0.013379
0.044307	-0.023257	0.013742
0.045056	-0.02282	0.013215
0.045804	-0.022873	0.013024
0.046553	-0.023579	0.013224
0.047302	-0.024171	0.014124
0.04805	-0.023046	0.015143
0.048799	-0.022094	0.015954
0.049548	-0.021772	0.01632
0.050296	-0.021026	0.01672
0.051045	-0.018815	0.017529
0.051794	-0.016093	0.017
0.052542	-0.01345	0.016853
0.053291	-0.010178	0.017001
0.05404	-0.007201	0.017113
0.054788	-0.004701	0.017147
0.055537	-0.001923	0.016356
0.056286	0.001785	0.015618
0.057034	0.004457	0.014802
0.057783	0.00794	0.014705
0.058532	0.011411	0.015355
0.05928	0.014323	0.015084
0.060029	0.018197	0.015147
0.060778	0.021674	0.01518
0.061526	0.025077	0.015845
0.062275	0.028182	0.016457
0.063024	0.031439	0.01686
0.063772	0.035088	0.016734
0.064521	0.037793	0.015888
0.06527	0.040466	0.015447
0.066018	0.042321	0.015316
0.066767	0.043802	0.015118
0.067516	0.045734	0.014254
0.068264	0.047041	0.014426
0.069013	0.048518	0.015147
0.069762	0.049556	0.015176
0.07051	0.050945	0.015179
0.071259	0.051667	0.015221
0.072008	0.052743	0.015513
0.072756	0.054418	0.015595
0.073505	0.05614	0.01521
0.074254	0.058639	0.015124
0.075002	0.060409	0.015232
0.075751	0.061657	0.01568
0.0765	0.062938	0.016154
0.077248	0.06493	0.016166
0.077997	0.064818	0.014709
0.078746	0.06525	0.01313
0.079494	0.06687	0.011876
0.080243	0.068338	0.011099
0.080992	0.068635	0.011217
0.08174	0.069638	0.010348
0.082489	0.070072	0.009896
0.083238	0.070448	0.009249
0.083986	0.071376	0.008283
0.084735	0.073152	0.007288
0.085484	0.074041	0.00672
0.086232	0.074451	0.006258
0.086981	0.075742	0.005482
0.08773	0.07664	0.005254
0.088479	0.075436	0.004459
0.089227	0.074325	0.004116
0.089976	0.072673	0.004751
0.090725	0.069611	0.005001
0.091473	0.067178	0.00606
0.092222	0.065902	0.008338
0.092971	0.064818	0.011923
0.093719	0.064069	0.014417
0.094468	0.063655	0.016032
0.095217	0.062193	0.016827
0.095965	0.059981	0.017325
0.096714	0.057573	0.017599
0.097463	0.054391	0.018252
0.098211	0.05075	0.019265
0.09896	0.048282	0.01955
0.099709	0.046277	0.01872
0.100457	0.043402	0.018412
0.101206	0.04023	0.018518
0.101955	0.038044	0.018513
0.102703	0.035947	0.018635
0.103452	0.033667	0.017677
0.104201	0.032344	0.016796
0.104949	0.031501	0.015739
0.105698	0.030544	0.01528
0.106447	0.029861	0.013764
0.107195	0.029122	0.013238
0.107944	0.027803	0.012375
0.108693	0.026181	0.012666
0.109441	0.023916	0.014548
0.11019	0.021993	0.01813
0.110939	0.020356	0.023549
0.111687	0.018643	0.027359
0.112436	0.01753	0.027145
0.113185	0.016524	0.026948
0.113933	0.016038	0.026696
0.114682	0.015342	0.025774
0.115431	0.016162	0.025962
0.116179	0.017428	0.026605
0.116928	0.017265	0.026933
0.117677	0.016541	0.027171
0.118425	0.016255	0.027253
0.119174	0.015874	0.02735
0.119923	0.015493	0.027971
0.120671	0.016062	0.027855
0.12142	0.016889	0.028121
0.122169	0.017283	0.028368
0.122917	0.017498	0.028439
0.123666	0.018544	0.028039
0.124415	0.020031	0.028359
0.125163	0.021234	0.02865
0.125912	0.023054	0.028544
0.126661	0.025309	0.02885
0.127409	0.027277	0.028417
0.128158	0.029458	0.028442
0.128907	0.031609	0.027022
0.129655	0.033919	0.024582
0.130404	0.03542	0.020681
0.131153	0.036085	0.016855
0.131901	0.037017	0.013934
0.13265	0.039087	0.012015
0.133399	0.041803	0.011301
0.134147	0.044646	0.010709
0.134896	0.048707	0.008587
0.135645	0.053964	0.006978
0.136393	0.058296	0.006481
0.137142	0.060997	0.006659
0.137891	0.06549	0.006205
0.138639	0.071169	0.00533
0.139388	0.077069	0.004909
0.140137	0.083354	0.003991
0.140886	0.088996	0.004829
0.141634	0.093579	0.004721
0.142383	0.098244	0.004818
0.143132	0.104882	0.00433
0.14388	0.111725	0.00454
0.144629	0.119305	0.004167
0.145378	0.127992	0.004681
0.146126	0.138006	0.003636
0.146875	0.149283	0.00165
0.147624	0.160322	-0.002676
0.148372	0.170919	-0.007645
0.149121	0.182815	-0.011568
0.14987	0.196555	-0.011955
0.150618	0.211029	-0.011027
0.151367	0.225671	-0.009873
0.152116	0.239683	-0.009667
0.152864	0.253014	-0.009694
0.153613	0.266562	-0.009605
0.154362	0.281008	-0.009169
0.15511	0.295887	-0.008212
0.155859	0.311814	-0.008096
0.156608	0.328237	-0.008386
0.157356	0.344564	-0.007266
0.158105	0.361212	-0.005136
0.158854	0.378715	-0.002637
0.159602	0.396514	0.000117
0.160351	0.414043	0.003763
0.1611	0.430494	0.007601
0.161848	0.445386	0.011723
0.162597	0.460643	0.01638
0.163346	0.476503	0.021892
0.164094	0.491706	0.027606
0.164843	0.506851	0.033355
0.165592	0.523214	0.040186
0.16634	0.539693	0.044519
0.167089	0.555365	0.049183
0.167838	0.5704	0.055113
0.168586	0.585729	0.060784
0.169335	0.60082	0.067418
0.170084	0.615292	0.07273
0.170832	0.630233	0.077168
0.171581	0.645664	0.08183
0.17233	0.660593	0.088422
0.173078	0.675385	0.093758
0.173827	0.690561	0.098547
0.174576	0.705735	0.103052
0.175324	0.719318	0.108382
0.176073	0.731857	0.113552
0.176822	0.744693	0.118799
0.17757	0.758313	0.125517
0.178319	0.773068	0.129872
0.179068	0.788298	0.134883
0.179816	0.802835	0.141432
0.180565	0.815262	0.147724
0.181314	0.82625	0.154302
0.182062	0.83666	0.160552
0.182811	0.846648	0.167349
0.18356	0.855759	0.17499
0.184308	0.863657	0.181681
0.185057	0.871056	0.189141
0.185806	0.878698	0.195927
0.186554	0.884964	0.203749
0.187303	0.889837	0.211949
0.188052	0.893693	0.219303
0.1888	0.896642	0.226779
0.189549	0.900103	0.236356
0.190298	0.903031	0.244781
0.191046	0.905336	0.253782
0.191795	0.908251	0.262439
0.192544	0.910772	0.270799
0.193292	0.911863	0.280485
0.194041	0.911756	0.290497
0.19479	0.91199	0.298986
0.195539	0.912106	0.307384
0.196287	0.911057	0.314716
0.197036	0.909782	0.32106
0.197785	0.907388	0.327011
0.198533	0.905515	0.332241
0.199282	0.904494	0.337404
0.200031	0.903213	0.341843
0.200779	0.902032	0.345509
0.201528	0.900626	0.348097
0.202277	0.899568	0.350404
0.203025	0.89819	0.352924
0.203774	0.895258	0.357398
0.204523	0.892264	0.361571
0.205271	0.889975	0.36475
0.20602	0.886911	0.368477
0.206769	0.883281	0.372282
0.207517	0.880166	0.376168
0.208266	0.877114	0.379777
0.209015	0.873658	0.383383
0.209763	0.86921	0.386696
0.210512	0.865416	0.391243
0.211261	0.861433	0.394813
0.212009	0.857443	0.398808
0.212758	0.853841	0.401706
0.213507	0.849941	0.405508
0.214255	0.845693	0.40916
0.215004	0.839713	0.411754
0.215753	0.833435	0.414165
0.216501	0.827057	0.417107
0.21725	0.820345	0.419323
0.217999	0.814138	0.421648
0.218747	0.808858	0.423128
0.219496	0.804222	0.425462
0.220245	0.799035	0.426163
0.220993	0.793253	0.425668
0.221742	0.787003	0.425219
0.222491	0.780875	0.426229
0.223239	0.774643	0.426231
0.223988	0.768872	0.425661
0.224737	0.7629	0.424212
0.225485	0.756884	0.422352
0.226234	0.751486	0.421413
0.226983	0.746426	0.418531
0.227731	0.742028	0.417629
0.22848	0.737334	0.414858
0.229229	0.731354	0.412625
0.229977	0.725343	0.411162
0.230726	0.720937	0.409016
0.231475	0.717512	0.406678
0.232223	0.714183	0.403621
0.232972	0.709902	0.400806
0.233721	0.705459	0.397403
0.234469	0.700881	0.395037
0.235218	0.696922	0.392424
0.235967	0.693024	0.391032
0.236715	0.687958	0.388419
0.237464	0.683028	0.386284
0.238213	0.67706	0.383366
0.238961	0.670591	0.382487
0.23971	0.66441	0.380667
0.240459	0.657979	0.377211
0.241207	0.652542	0.374556
0.241956	0.647632	0.372141
0.242705	0.642628	0.369426
0.243453	0.638118	0.367198
0.244202	0.633659	0.364608
0.244951	0.629146	0.362914
0.245699	0.624207	0.361051
0.246448	0.619135	0.35852
0.247197	0.614571	0.354604
0.247945	0.609707	0.350422
0.248694	0.604129	0.347076
0.249443	0.599074	0.343548
0.250192	0.594734	0.340703
0.25094	0.590121	0.337884
0.251689	0.585996	0.336044
0.252438	0.582237	0.333407
0.253186	0.577725	0.331986
0.253935	0.572744	0.329944
0.254684	0.56794	0.327616
0.255432	0.563622	0.324735
0.256181	0.559511	0.32234
0.25693	0.554963	0.320132
0.257678	0.550353	0.317627
0.258427	0.547449	0.315779
0.259176	0.544543	0.314377
0.259924	0.541079	0.311158
0.260673	0.538345	0.309688
0.261422	0.534521	0.308074
0.26217	0.53083	0.306714
0.262919	0.527464	0.305189
0.263668	0.523343	0.303451
0.264416	0.518763	0.302545
0.265165	0.51278	0.300571
0.265914	0.50822	0.299336
0.266662	0.504042	0.297779
0.267411	0.500181	0.295179
0.26816	0.495098	0.292217
0.268908	0.490279	0.289979
0.269657	0.485072	0.287287
0.270406	0.479576	0.284074
0.271154	0.473837	0.28225
0.271903	0.469532	0.280565
0.272652	0.464793	0.276739
0.2734	0.459784	0.274319
0.274149	0.456284	0.272347
0.274898	0.45311	0.269926
0.275646	0.449975	0.267426
0.276395	0.447574	0.264408
0.277144	0.444733	0.262456
0.277892	0.441364	0.261019
0.278641	0.438482	0.259857
0.27939	0.43503	0.258305
0.280138	0.43197	0.257349
0.280887	0.428921	0.255474
0.281636	0.42519	0.253528
0.282384	0.42173	0.25116
0.283133	0.417924	0.24939
0.283882	0.414818	0.247515
0.28463	0.411272	0.246083
0.285379	0.407575	0.244132
0.286128	0.405013	0.242111
0.286876	0.402163	0.241223
0.287625	0.398812	0.240106
0.288374	0.395088	0.23793
0.289122	0.391513	0.236217
0.289871	0.388343	0.234547
0.29062	0.385309	0.23177
0.291368	0.382753	0.230885
0.292117	0.380944	0.228614
0.292866	0.378587	0.227733
0.293614	0.376336	0.225317
0.294363	0.37459	0.223497
0.295112	0.371777	0.221465
0.29586	0.368016	0.220315
0.296609	0.364573	0.218581
0.297358	0.362251	0.217187
0.298106	0.359495	0.214383
0.298855	0.356456	0.213506
0.299604	0.353444	0.211972
0.300352	0.350864	0.210378
0.301101	0.348446	0.20926
0.30185	0.346554	0.207115
0.302599	0.344611	0.206165
0.303347	0.342858	0.204258
0.304096	0.340782	0.203013
0.304845	0.339025	0.201825
0.305593	0.337306	0.200999
0.306342	0.334601	0.199372
0.307091	0.331645	0.198786
0.307839	0.3296	0.197836
0.308588	0.328222	0.198047
0.309337	0.326233	0.197738
0.310085	0.324288	0.198273
0.310834	0.322532	0.196624
0.311583	0.321506	0.194955
0.312331	0.31887	0.19314
0.31308	0.317338	0.192442
0.313829	0.315926	0.190974
0.314577	0.314202	0.189876
0.315326	0.314264	0.189261
0.316075	0.312917	0.187845
0.316823	0.310878	0.186739
0.317572	0.309868	0.184974
0.318321	0.306925	0.184409
0.319069	0.305877	0.183519
0.319818	0.304869	0.182204
0.320567	0.302974	0.18025
0.321315	0.301352	0.178459
0.322064	0.300655	0.17711
0.322813	0.298988	0.176587
0.323561	0.296626	0.175401
0.32431	0.295176	0.17361
0.325059	0.293046	0.172195
0.325807	0.292433	0.171065
0.326556	0.29058	0.169794
0.327305	0.288705	0.168435
0.328053	0.287255	0.168222
0.328802	0.285519	0.166584
0.329551	0.283413	0.164658
0.330299	0.28196	0.164303
0.331048	0.280958	0.164009
0.331797	0.279174	0.16305
0.332545	0.278049	0.162001
0.333294	0.277391	0.16142
0.334043	0.276345	0.160797
0.334791	0.273854	0.160126
0.33554	0.272464	0.159476
0.336289	0.271096	0.157629
0.337037	0.269757	0.156033
0.337786	0.268137	0.155565
0.338535	0.267037	0.153976
0.339283	0.265649	0.152603
0.340032	0.265199	0.150826
0.340781	0.262845	0.148926
0.341529	0.261642	0.147554
0.342278	0.259617	0.14627
0.343027	0.25821	0.145032
0.343775	0.257556	0.143959
0.344524	0.256484	0.143096
0.345273	0.255749	0.142701
0.346021	0.253922	0.139467
0.34677	0.252211	0.136522
0.347519	0.251986	0.134461
0.348267	0.251089	0.133154
0.349016	0.249626	0.131915
0.349765	0.249458	0.131764
0.350513	0.248845	0.131348
0.351262	0.248192	0.131174
0.352011	0.247254	0.128857
0.352759	0.244129	0.127193
0.353508	0.242537	0.125695
0.354257	0.240845	0.123956
0.355006	0.238474	0.123114
0.355754	0.237563	0.122522
0.356503	0.236423	0.121228
0.357252	0.234012	0.119738
0.358	0.233164	0.119694
0.358749	0.232138	0.119087
0.359498	0.230776	0.118678
0.360246	0.229532	0.117327
0.360995	0.228685	0.11671
0.361744	0.227395	0.116657
0.362492	0.226368	0.115929
0.363241	0.225067	0.115463
0.36399	0.224997	0.114491
0.364738	0.22379	0.113223
0.365487	0.222681	0.112923
0.366236	0.222525	0.112305
0.366984	0.221178	0.112232
0.367733	0.219952	0.109497
0.368482	0.218273	0.109504
0.36923	0.216805	0.107916
0.369979	0.214544	0.107255
0.370728	0.212852	0.105683
0.371476	0.21188	0.103602
0.372225	0.21209	0.102466
0.372974	0.21105	0.102233
0.373722	0.210515	0.101649
0.374471	0.210337	0.101272
0.37522	0.209854	0.100196
0.375968	0.208412	0.099353
0.376717	0.207112	0.099028
0.377466	0.205879	0.098234
0.378214	0.204991	0.097534
0.378963	0.203706	0.096713
0.379712	0.202996	0.096012
0.38046	0.201428	0.09511
0.381209	0.198853	0.094267
0.381958	0.197063	0.093477
0.382706	0.195779	0.092392
0.383455	0.194559	0.092314
0.384204	0.194059	0.092243
0.384952	0.191936	0.092006
0.385701	0.190064	0.091337
0.38645	0.188741	0.091282
0.387198	0.186643	0.091366
0.387947	0.184211	0.09076
0.388696	0.182517	0.089173
0.389444	0.180774	0.088873
0.390193	0.18027	0.088642
0.390942	0.179922	0.088157
0.39169	0.17933	0.087425
0.392439	0.178193	0.087012
0.393188	0.177807	0.086268
0.393936	0.177022	0.085686
0.394685	0.177358	0.085635
0.395434	0.176268	0.084359
0.396182	0.174343	0.084018
0.396931	0.173522	0.083228
0.39768	0.172033	0.08174
0.398428	0.170156	0.080387
0.399177	0.169112	0.079876
0.399926	0.167786	0.079773
0.400674	0.1665	0.078819
0.401423	0.165446	0.078424
0.402172	0.164336	0.07811
0.40292	0.162534	0.0765
0.403669	0.161746	0.075001
0.404418	0.162237	0.074575
0.405166	0.160928	0.075124
0.405915	0.15929	0.074056
0.406664	0.158598	0.073685
0.407412	0.158389	0.073442
0.408161	0.157197	0.073365
0.40891	0.155617	0.073729
0.409658	0.153823	0.073168
0.410407	0.151936	0.072202
0.411156	0.15028	0.071757
0.411905	0.147291	0.070897
0.412653	0.145382	0.071066
0.413402	0.144456	0.070014
0.414151	0.142951	0.069034
0.414899	0.141542	0.068523
0.415648	0.141169	0.068476
0.416397	0.140174	0.068388
0.417145	0.139413	0.06773
0.417894	0.138138	0.067269
0.418643	0.138058	0.067108
0.419391	0.138744	0.066239
0.42014	0.138362	0.065626
0.420889	0.137097	0.065041
0.421637	0.135531	0.064448
0.422386	0.134544	0.063177
0.423135	0.133486	0.062302
0.423883	0.131951	0.061841
0.424632	0.130417	0.061096
0.425381	0.130322	0.060343
0.426129	0.128773	0.060189
0.426878	0.127717	0.060228
0.427627	0.127107	0.059915
0.428375	0.12543	0.059537
0.429124	0.123649	0.059628
0.429873	0.122334	0.059578
0.430621	0.121678	0.059006
0.43137	0.12025	0.058302
0.432119	0.118747	0.05806
0.432867	0.118067	0.058365
0.433616	0.118102	0.058351
0.434365	0.117852	0.058233
0.435113	0.11577	0.058389
0.435862	0.114747	0.058599
0.436611	0.114699	0.057984
0.437359	0.114851	0.057203
0.438108	0.115016	0.057495
0.438857	0.113904	0.057417
0.439605	0.113558	0.056946
0.440354	0.113309	0.057296
0.441103	0.111696	0.057625
0.441851	0.109791	0.057366
0.4426	0.109898	0.056188
0.443349	0.110244	0.055036
0.444097	0.108999	0.054423
0.444846	0.108267	0.054305
0.445595	0.107838	0.05396
0.446343	0.107227	0.053201
0.447092	0.10763	0.052697
0.447841	0.107307	0.051934
0.448589	0.105992	0.050867
0.449338	0.106399	0.050751
0.450087	0.10547	0.050087
0.450835	0.104748	0.049413
0.451584	0.104008	0.048779
0.452333	0.103747	0.047954
0.453081	0.102544	0.047411
0.45383	0.102186	0.04699
0.454579	0.100606	0.046421
0.455327	0.100313	0.045979
0.456076	0.09856	0.045471
0.456825	0.097118	0.045231
0.457573	0.096105	0.044767
0.458322	0.095817	0.044917
0.459071	0.09562	0.045418
0.459819	0.09505	0.045998
0.460568	0.095024	0.046459
0.461317	0.094858	0.046063
0.462065	0.094231	0.045287
0.462814	0.093222	0.045303
0.463563	0.093484	0.045399
0.464312	0.092139	0.045064
0.46506	0.091481	0.044578
0.465809	0.091378	0.044482
0.466558	0.091857	0.044105
0.467306	0.091638	0.043568
0.468055	0.090713	0.043111
0.468804	0.090465	0.042915
0.469552	0.089554	0.04266
0.470301	0.088576	0.042324
0.47105	0.087123	0.041544
0.471798	0.085523	0.041165
0.472547	0.085891	0.041028
0.473296	0.086387	0.040331
0.474044	0.085511	0.039958
0.474793	0.085081	0.038846
0.475542	0.084483	0.037501
0.47629	0.08398	0.036568
0.477039	0.082466	0.036364
0.477788	0.081343	0.035608
0.478536	0.080485	0.03472
0.479285	0.079753	0.034944
0.480034	0.07928	0.035486
0.480782	0.079288	0.036919
0.481531	0.078771	0.036633
0.48228	0.077851	0.035623
0.483028	0.076326	0.03502
0.483777	0.075662	0.035054
0.484526	0.074208	0.034016
0.485274	0.073329	0.033315
0.486023	0.072966	0.033118
0.486772	0.071592	0.032142
0.48752	0.071047	0.0321
0.488269	0.070948	0.033573
0.489018	0.070646	0.034871
0.489766	0.069629	0.035931
0.490515	0.068973	0.036259
0.491264	0.068837	0.03612
0.492012	0.068242	0.036182
0.492761	0.068611	0.03681
0.49351	0.06908	0.036965
0.494258	0.069094	0.036683
0.495007	0.068319	0.036678
0.495756	0.068561	0.036421
0.496504	0.06843	0.035464
0.497253	0.06784	0.035108
0.498002	0.067128	0.034748
0.49875	0.067064	0.034488
0.499499	0.06667	0.034834
0.500248	0.06542	0.034871
0.500996	0.06355	0.034237
0.501745	0.063465	0.034277
0.502494	0.06283	0.034319
0.503242	0.061725	0.033948
0.503991	0.061226	0.033776
0.50474	0.060579	0.034132
0.505488	0.059981	0.034085
0.506237	0.059344	0.033905
0.506986	0.058923	0.033663
0.507734	0.059482	0.033678
0.508483	0.060157	0.033462
0.509232	0.061198	0.03282
0.50998	0.061047	0.032461
0.510729	0.061266	0.032689
0.511478	0.060613	0.033396
0.512226	0.059361	0.03384
0.512975	0.058355	0.033902
0.513724	0.057827	0.034207
0.514472	0.05773	0.033803
0.515221	0.057134	0.033909
0.51597	0.057926	0.034577
0.516718	0.057745	0.034901
0.517467	0.057189	0.034197
0.518216	0.056068	0.033116
0.518964	0.055678	0.033199
0.519713	0.055431	0.033022
0.520462	0.0565	0.032233
0.52121	0.05591	0.032106
0.521959	0.055254	0.03259
0.522708	0.053695	0.032708
0.523457	0.053275	0.032886
0.524205	0.053954	0.033122
0.524954	0.054167	0.032161
0.525703	0.053125	0.030786
0.526451	0.052193	0.029748
0.5272	0.051714	0.029221
0.527949	0.051335	0.029499
0.528697	0.050426	0.029394
0.529446	0.050579	0.028627
0.530195	0.05011	0.028462
0.530943	0.048612	0.028546
0.531692	0.047965	0.028072
0.532441	0.047965	0.028117
0.533189	0.047524	0.028122
0.533938	0.04688	0.027622
0.534687	0.046155	0.027236
0.535435	0.045764	0.027109
0.536184	0.04569	0.026798
0.536933	0.045696	0.02591
0.537681	0.045547	0.024831
0.53843	0.046132	0.023932
0.539179	0.045857	0.022714
0.539927	0.045076	0.022213
0.540676	0.044804	0.021918
0.541425	0.044032	0.021692
0.542173	0.044096	0.021143
0.542922	0.044135	0.019974
0.543671	0.043681	0.018755
0.544419	0.044012	0.017308
0.545168	0.043326	0.016838
0.545917	0.042388	0.016872
0.546665	0.040996	0.017627
0.547414	0.040301	0.017469
0.548163	0.039406	0.017183
0.548911	0.039289	0.016409
0.54966	0.039188	0.015913
0.550409	0.03848	0.016023
0.551157	0.037904	0.015744
0.551906	0.03759	0.01535
0.552655	0.037133	0.015342
0.553403	0.036344	0.014616
0.554152	0.035134	0.013833
0.554901	0.034386	0.012983
0.555649	0.033608	0.012644
0.556398	0.033196	0.012629
0.557147	0.032897	0.013072
0.557895	0.032152	0.013444
0.558644	0.032453	0.013664
0.559393	0.033315	0.013826
0.560141	0.034131	0.013884
0.56089	0.033836	0.014242
0.561639	0.032883	0.014601
0.562387	0.032396	0.014479
0.563136	0.032505	0.01419
0.563885	0.032558	0.013968
0.564633	0.032678	0.013661
0.565382	0.032427	0.0132
0.566131	0.031708	0.012813
0.566879	0.030945	0.012769
0.567628	0.031093	0.01213
0.568377	0.031332	0.010571
0.569125	0.030958	0.00942
0.569874	0.030352	0.008933
0.570623	0.029836	0.008624
0.571371	0.028623	0.008794
0.57212	0.028439	0.008521
0.572869	0.027792	0.0081
0.573617	0.026168	0.007844
0.574366	0.0258	0.0075
0.575115	0.025908	0.007408
0.575863	0.025029	0.007742
0.576612	0.024765	0.007421
0.577361	0.024632	0.006277
0.57811	0.023929	0.005556
0.578858	0.02353	0.005176
0.579607	0.023501	0.004978
0.580356	0.02326	0.005676
0.581104	0.023075	0.006467
0.581853	0.021905	0.006316
0.582602	0.020831	0.005282
0.58335	0.020189	0.004881
0.584099	0.019346	0.004174
0.584848	0.018863	0.003827
0.585596	0.01847	0.003145
0.586345	0.01795	0.00384
0.587094	0.017157	0.003989
0.587842	0.016312	0.005052
0.588591	0.015327	0.0054
0.58934	0.014817	0.005205
0.590088	0.015016	0.005306
0.590837	0.01475	0.005138
0.591586	0.014373	0.004997
0.592334	0.014195	0.004785
0.593083	0.014035	0.005296
0.593832	0.013617	0.005563
0.59458	0.013171	0.004696
0.595329	0.012392	0.004761
0.596078	0.010836	0.004456
0.596826	0.009479	0.003745
0.597575	0.008976	0.003409
0.598324	0.009222	0.002964
0.599072	0.008852	0.002417
0.599821	0.007966	0.001874
0.60057	0.007419	0.002227
0.601318	0.007559	0.002451
0.602067	0.007516	0.001608
0.602816	0.007205	0.001094
0.603564	0.007403	0.001572
0.604313	0.007348	0.001531
0.605062	0.006477	0.001423
0.60581	0.005147	0.00151
0.606559	0.004237	0.002528
0.607308	0.003899	0.002868
0.608056	0.003495	0.002595
0.608805	0.002811	0.002693
0.609554	0.00214	0.00334
0.610302	0.00163	0.002916
0.611051	0.001496	0.002432
0.6118	0.001403	0.002543
0.612548	0.001055	0.001689
0.613297	0.001131	0.001577
0.614046	0.000789	0.002284
0.614794	0.000427	0.003351
0.615543	0.000922	0.003612
0.616292	0.00092	0.003973
0.61704	7.9e-05	0.003839
0.617789	-0.000524	0.00314
0.618538	-0.001527	0.00214
0.619286	-0.002011	0.002656
0.620035	-0.002489	0.004383
0.620784	-0.002923	0.00433
0.621532	-0.003526	0.004488
0.622281	-0.004597	0.004951
0.62303	-0.005114	0.005423
0.623778	-0.005379	0.0046
0.624527	-0.005546	0.003328
0.625276	-0.005681	0.00205
0.626024	-0.005546	0.00165
0.626773	-0.005607	0.001781
0.627522	-0.006154	0.001205
0.628271	-0.006575	0.000643
0.629019	-0.006676	0.000479
0.629768	-0.007132	0.000298
0.630517	-0.007825	0.000181
0.631265	-0.008243	-0.000469
0.632014	-0.008733	-0.000111
0.632762	-0.009662	0.000295
0.633511	-0.009849	0.000779
0.63426	-0.010004	0.000871
0.635009	-0.010324	0.001153
0.635757	-0.011276	0.001453
0.636506	-0.01152	0.001925
0.637255	-0.010769	0.001617
0.638003	-0.010114	0.001143
0.638752	-0.010008	5.6e-05
0.639501	-0.010188	0.001503
0.640249	-0.010581	0.000733
0.640998	-0.011198	-0.000569
0.641747	-0.012446	-0.000606
0.642495	-0.013297	-0.000937
0.643244	-0.012701	-0.001305
0.643993	-0.012665	-0.001083
0.644741	-0.013181	-0.002213
0.64549	-0.013275	-0.002721
0.646239	-0.013074	-0.00187
0.646987	-0.012773	-0.003293
0.647736	-0.012669	-0.001571
0.648485	-0.012761	-0.000727
0.649233	-0.013133	-0.000565
0.649982	-0.013138	0.000615
0.650731	-0.013214	0.001522
0.651479	-0.013734	0.001054
0.652228	-0.013463	0.000844
0.652977	-0.014013	0.001691
0.653725	-0.014714	0.001421
0.654474	-0.015103	0.002253
0.655223	-0.015294	0.00304
0.655971	-0.014962	0.004287
0.65672	-0.014824	0.00431
0.657469	-0.014352	0.002445
0.658217	-0.013768	0.001739
0.658966	-0.013302	0.001162
0.659715	-0.012704	0.000601
0.660463	-0.012864	-1.4e-05
0.661212	-0.013645	0.001053
0.661961	-0.014018	0.001049
0.662709	-0.013374	0.001384
0.663458	-0.013358	0.002346
0.664207	-0.01397	0.002512
0.664955	-0.013743	0.003313
0.665704	-0.013291	0.003441
0.666453	-0.012882	0.003107
0.667201	-0.012773	0.004271
0.66795	-0.01276	0.004471
0.668699	-0.012536	0.005439
0.669447	-0.012136	0.005039
0.670196	-0.011671	0.004978
0.670945	-0.011227	0.005267
0.671693	-0.011805	0.00533
0.672442	-0.012356	0.005211
0.673191	-0.01287	0.005284
0.673939	-0.013706	0.0042
0.674688	-0.014442	0.004299
0.675437	-0.015206	0.004307
0.676185	-0.016351	0.004623
0.676934	-0.017249	0.004663
0.677683	-0.017649	0.006118
0.678431	-0.017778	0.00614
0.67918	-0.017342	0.005299
0.679929	-0.017136	0.005876
0.680677	-0.017257	0.005982
0.681426	-0.017183	0.005313
0.682175	-0.016782	0.005201
0.682923	-0.016899	0.005088
0.683672	-0.017363	0.004642
0.684421	-0.017366	0.005852
0.68517	-0.017021	0.005127
0.685918	-0.0166	0.004684
0.686667	-0.01689	0.004691
0.687416	-0.017596	0.004515
0.688164	-0.017538	0.004358
0.688913	-0.016814	0.004207
0.689662	-0.016963	0.003851
0.69041	-0.016835	0.003265
0.691159	-0.016043	0.00295
0.691908	-0.015363	0.001895
0.692656	-0.015719	0.001313
0.693405	-0.016969	0.001184
0.694154	-0.016671	0.000806
0.694902	-0.01776	0.001326
0.695651	-0.018417	0.001333
0.6964	-0.018425	0.001431
0.697148	-0.018581	0.001523
0.697897	-0.018157	0.001239
0.698646	-0.01774	0.000103
0.699394	-0.017798	0.000684
0.700143	-0.018693	0.000582
0.700892	-0.018414	-0.000303
0.70164	-0.018389	-0.000646
0.702389	-0.018885	-0.001503
0.703138	-0.019241	-0.000844
0.703886	-0.020133	-0.000489
0.704635	-0.021006	-0.001409
0.705384	-0.021147	-0.003108
0.706132	-0.021664	-0.005374
0.706881	-0.022526	-0.005046
0.70763	-0.022268	-0.005216
0.708378	-0.022718	-0.006346
0.709127	-0.023028	-0.005878
0.709876	-0.022927	-0.006235
0.710624	-0.02301	-0.006995
0.711373	-0.022709	-0.006556
0.712122	-0.023273	-0.005992
0.71287	-0.023248	-0.004988
0.713619	-0.023538	-0.005697
0.714368	-0.024096	-0.006721
0.715116	-0.024643	-0.007808
0.715865	-0.024591	-0.008786
0.716614	-0.024642	-0.008237
0.717362	-0.024746	-0.008256
0.718111	-0.025144	-0.007492
0.71886	-0.025066	-0.006921
0.719608	-0.025714	-0.006367
0.720357	-0.026743	-0.006948
0.721106	-0.026501	-0.007195
0.721854	-0.02631	-0.00793
0.722603	-0.027189	-0.009425
0.723352	-0.027404	-0.009773
0.7241	-0.027383	-0.010118
0.724849	-0.027449	-0.010311
0.725598	-0.028566	-0.011188
0.726346	-0.029387	-0.010881
0.727095	-0.030659	-0.011222
0.727844	-0.032164	-0.010483
0.728592	-0.032998	-0.011609
0.729341	-0.033463	-0.011379
0.73009	-0.03334	-0.012087
0.730838	-0.033165	-0.01214
0.731587	-0.03337	-0.011621
0.732336	-0.03373	-0.010106
0.733084	-0.034636	-0.010169
0.733833	-0.035791	-0.010397
0.734582	-0.036241	-0.01076
0.73533	-0.036722	-0.011377
0.736079	-0.036836	-0.011567
0.736828	-0.037519	-0.01163
0.737576	-0.037901	-0.012251
0.738325	-0.039403	-0.013071
0.739074	-0.039911	-0.013489
0.739823	-0.039266	-0.014274
0.740571	-0.039574	-0.015901
0.74132	-0.040379	-0.016184
0.742069	-0.040126	-0.016378
0.742817	-0.04003	-0.014985
0.743566	-0.03924	-0.013615
0.744315	-0.038221	-0.014341
0.745063	-0.038215	-0.015115
0.745812	-0.038111	-0.01468
0.746561	-0.037611	-0.015432
0.747309	-0.036467	-0.015518
0.748058	-0.036557	-0.014985
0.748807	-0.037014	-0.015154
0.749555	-0.036389	-0.015269
0.750304	-0.036343	-0.015716
0.751053	-0.035887	-0.015238
0.751801	-0.035508	-0.015126
0.75255	-0.035369	-0.015095
0.753299	-0.035493	-0.014411
0.754047	-0.035857	-0.01382
0.754796	-0.035823	-0.014126
0.755545	-0.035163	-0.014873
0.756293	-0.034516	-0.015419
0.757042	-0.034191	-0.015193
0.757791	-0.034058	-0.014969
0.758539	-0.034378	-0.013851
0.759288	-0.034792	-0.013496
0.760037	-0.035535	-0.012832
0.760785	-0.036392	-0.012392
0.761534	-0.035435	-0.012702
0.762283	-0.036096	-0.012775
0.763031	-0.035227	-0.012674
0.76378	-0.035623	-0.012311
0.764529	-0.034965	-0.012334
0.765277	-0.034078	-0.013055
0.766026	-0.034332	-0.012515
0.766775	-0.034375	-0.01227
0.767523	-0.034706	-0.012251
0.768272	-0.035251	-0.012512
0.769021	-0.03516	-0.013201
0.769769	-0.033337	-0.015049
0.770518	-0.032312	-0.015317
0.771267	-0.03219	-0.015014
0.772015	-0.032543	-0.015077
0.772764	-0.03242	-0.014336
0.773513	-0.032783	-0.012793
0.774261	-0.031703	-0.012998
0.77501	-0.031232	-0.012659
0.775759	-0.030325	-0.011536
0.776507	-0.029969	-0.010737
0.777256	-0.03135	-0.01015
0.778005	-0.031343	-0.007832
0.778753	-0.031423	-0.007551
0.779502	-0.03082	-0.007218
0.780251	-0.031942	-0.007314
0.780999	-0.032645	-0.00765
0.781748	-0.032714	-0.007267
0.782497	-0.032965	-0.007056
0.783245	-0.033571	-0.007526
0.783994	-0.033654	-0.007826
0.784743	-0.034246	-0.007935
0.785491	-0.033565	-0.008938
0.78624	-0.033349	-0.008671
0.786989	-0.034076	-0.009062
0.787737	-0.035231	-0.00958
0.788486	-0.036258	-0.009152
0.789235	-0.036303	-0.007987
0.789984	-0.035847	-0.006822
0.790732	-0.035621	-0.006942
0.791481	-0.036421	-0.007663
0.79223	-0.036533	-0.007817
0.792978	-0.037568	-0.007867
0.793727	-0.038212	-0.007577
0.794475	-0.039583	-0.007988
0.795224	-0.039386	-0.007378
0.795973	-0.038595	-0.008427
0.796722	-0.038888	-0.009124
0.79747	-0.039711	-0.008974
0.798219	-0.039018	-0.009675
0.798968	-0.039707	-0.009658
0.799716	-0.039599	-0.009418
0.800465	-0.040434	-0.009842
0.801214	-0.040285	-0.009844
0.801962	-0.040278	-0.009489
0.802711	-0.040149	-0.009365
0.80346	-0.040417	-0.008969
0.804208	-0.040499	-0.008764
0.804957	-0.040139	-0.009029
0.805706	-0.040259	-0.009206
0.806454	-0.041549	-0.009006
0.807203	-0.042902	-0.008258
0.807952	-0.043473	-0.007884
0.8087	-0.043701	-0.008379
0.809449	-0.043735	-0.008791
0.810198	-0.044694	-0.00902
0.810946	-0.045534	-0.010342
0.811695	-0.046385	-0.010925
0.812444	-0.045956	-0.011416
0.813192	-0.046475	-0.01241
0.813941	-0.045431	-0.013438
0.81469	-0.044839	-0.014062
0.815438	-0.045105	-0.015704
0.816187	-0.045021	-0.016478
0.816936	-0.047123	-0.017161
0.817684	-0.046191	-0.017527
0.818433	-0.046048	-0.01705
0.819182	-0.046307	-0.017138
0.81993	-0.046687	-0.016841
0.820679	-0.046802	-0.016472
0.821428	-0.048334	-0.016693
0.822176	-0.048703	-0.016768
0.822925	-0.049841	-0.016398
0.823674	-0.050113	-0.016657
0.824422	-0.048815	-0.016659
0.825171	-0.04871	-0.016689
0.82592	-0.046928	-0.01776
0.826668	-0.046703	-0.018773
0.827417	-0.046767	-0.019232
0.828166	-0.046854	-0.019514
0.828914	-0.045987	-0.018929
0.829663	-0.046489	-0.019013
0.830412	-0.045973	-0.018696
0.83116	-0.04647	-0.018297
0.831909	-0.046152	-0.018234
0.832658	-0.046679	-0.018679
0.833406	-0.046938	-0.018879
0.834155	-0.045794	-0.019146
0.834904	-0.044209	-0.019406
0.835652	-0.044518	-0.018934
0.836401	-0.044442	-0.018399
0.83715	-0.044528	-0.018911
0.837898	-0.044692	-0.018079
0.838647	-0.044481	-0.018269
0.839396	-0.044881	-0.018545
0.840144	-0.044411	-0.018397
0.840893	-0.044221	-0.018965
0.841642	-0.044626	-0.01943
0.84239	-0.044967	-0.019461
0.843139	-0.044568	-0.020216
0.843888	-0.043456	-0.02056
0.844636	-0.043576	-0.020057
0.845385	-0.043079	-0.019925
0.846134	-0.042091	-0.019145
0.846883	-0.042032	-0.018595
0.847631	-0.041531	-0.017719
0.84838	-0.041081	-0.017272
0.849129	-0.041252	-0.016336
0.849877	-0.041968	-0.015858
0.850626	-0.042012	-0.015358
0.851375	-0.042819	-0.014721
0.852123	-0.04299	-0.014121
0.852872	-0.04376	-0.013215
0.853621	-0.043789	-0.012285
0.854369	-0.043202	-0.011809
0.855118	-0.043769	-0.011511
0.855867	-0.044539	-0.012418
0.856615	-0.04563	-0.012832
0.857364	-0.046337	-0.012722
0.858113	-0.04571	-0.013209
0.858861	-0.045026	-0.012873
0.85961	-0.044736	-0.012338
0.860359	-0.04436	-0.01221
0.861107	-0.044748	-0.012018
0.861856	-0.045668	-0.01201
0.862605	-0.045742	-0.011412
0.863353	-0.046958	-0.010406
0.864102	-0.04747	-0.010045
0.864851	-0.047455	-0.010672
0.865599	-0.047537	-0.010538
0.866348	-0.047863	-0.010457
0.867097	-0.047776	-0.010848
0.867845	-0.047955	-0.011477
0.868594	-0.048708	-0.012518
0.869343	-0.04855	-0.012877
0.870091	-0.047855	-0.01268
0.87084	-0.047216	-0.012506
0.871589	-0.047347	-0.012155
0.872337	-0.048508	-0.011557
0.873086	-0.048704	-0.010999
0.873835	-0.049101	-0.011374
0.874583	-0.048633	-0.012099
0.875332	-0.048793	-0.012424
0.876081	-0.049303	-0.01257
0.876829	-0.049176	-0.012097
0.877578	-0.049363	-0.012298
0.878327	-0.048725	-0.012446
0.879075	-0.049448	-0.012472
0.879824	-0.049434	-0.012684
0.880573	-0.048946	-0.012249
0.881321	-0.048257	-0.011853
0.88207	-0.048497	-0.012295
0.882819	-0.049528	-0.012073
0.883567	-0.051014	-0.012295
0.884316	-0.052077	-0.012894
0.885065	-0.052139	-0.013012
0.885813	-0.051674	-0.013167
0.886562	-0.051577	-0.014391
0.887311	-0.051996	-0.015056
0.888059	-0.052388	-0.015186
0.888808	-0.053161	-0.016016
0.889557	-0.053954	-0.016769
0.890305	-0.053529	-0.01776
0.891054	-0.053997	-0.01798
0.891803	-0.05331	-0.017665
0.892551	-0.052781	-0.018001
0.8933	-0.051244	-0.018079
0.894049	-0.051492	-0.017915
0.894798	-0.051513	-0.017519
0.895546	-0.052506	-0.017496
0.896295	-0.05167	-0.017794
0.897043	-0.052529	-0.017523
0.897792	-0.052758	-0.017863
0.898541	-0.051937	-0.018119
0.899289	-0.051807	-0.018189
0.900038	-0.051649	-0.018741
0.900787	-0.051231	-0.018531
0.901536	-0.051734	-0.018424
0.902284	-0.052505	-0.018493
0.903033	-0.052658	-0.019189
0.903782	-0.052505	-0.019134
0.90453	-0.052149	-0.018652
0.905279	-0.051758	-0.018215
0.906028	-0.051061	-0.01772
0.906776	-0.050676	-0.017903
0.907525	-0.051314	-0.018872
0.908274	-0.052258	-0.019755
0.909022	-0.053425	-0.020906
0.909771	-0.052844	-0.021562
0.91052	-0.052589	-0.021622
0.911268	-0.052857	-0.021642
0.912017	-0.052717	-0.021382
0.912766	-0.052468	-0.021338
0.913514	-0.052039	-0.022266
0.914263	-0.052523	-0.023227
0.915012	-0.053681	-0.023618
0.91576	-0.05452	-0.023361
0.916509	-0.054604	-0.023133
0.917258	-0.054158	-0.022473
0.918006	-0.05455	-0.022498
0.918755	-0.055242	-0.022501
0.919504	-0.055195	-0.022427
0.920252	-0.054426	-0.023213
0.921001	-0.053738	-0.023627
0.92175	-0.052989	-0.023299
0.922498	-0.052908	-0.023474
0.923247	-0.053624	-0.02378
0.923996	-0.053145	-0.023376
0.924744	-0.052266	-0.022676
0.925493	-0.051973	-0.021843
0.926242	-0.051969	-0.02137
0.92699	-0.051746	-0.021356
0.927739	-0.052081	-0.020774
0.928488	-0.051527	-0.0204
0.929236	-0.051962	-0.020916
0.929985	-0.052595	-0.021281
0.930734	-0.054032	-0.020525
0.931482	-0.053668	-0.020312
0.932231	-0.053421	-0.021462
0.93298	-0.052779	-0.022204
0.933728	-0.053055	-0.022275
0.934477	-0.053203	-0.022385
0.935226	-0.053546	-0.02225
0.935974	-0.05422	-0.021574
0.936723	-0.054107	-0.021663
0.937472	-0.054325	-0.022411
0.93822	-0.054535	-0.022861
0.938969	-0.053271	-0.022741
0.939718	-0.052852	-0.022453
0.940466	-0.054448	-0.022496
0.941215	-0.055286	-0.023059
0.941964	-0.055214	-0.023383
0.942712	-0.056439	-0.02324
0.943461	-0.057955	-0.022667
0.94421	-0.05854	-0.021262
0.944958	-0.058431	-0.020177
0.945707	-0.05846	-0.01949
0.946456	-0.057678	-0.018847
0.947204	-0.058141	-0.018772
0.947953	-0.058388	-0.019017
0.948702	-0.058387	-0.019378
0.94945	-0.059555	-0.019153
0.950199	-0.059549	-0.018331
0.950948	-0.060113	-0.017348
0.951697	-0.06038	-0.01632
0.952445	-0.059845	-0.015954
0.953194	-0.059417	-0.015859
0.953943	-0.0591	-0.016903
0.954691	-0.05848	-0.017681
0.95544	-0.058003	-0.017675
0.956188	-0.057674	-0.017926
0.956937	-0.058252	-0.018225
0.957686	-0.059422	-0.018259
0.958435	-0.059931	-0.018211
0.959183	-0.059632	-0.018313
0.959932	-0.059483	-0.018735
0.960681	-0.05944	-0.019129
0.961429	-0.059612	-0.01878
0.962178	-0.060295	-0.018446
0.962927	-0.060374	-0.018078
0.963675	-0.059982	-0.017765
0.964424	-0.060013	-0.017386
0.965173	-0.059659	-0.017013
0.965921	-0.059531	-0.017659
0.96667	-0.059173	-0.017863
0.967419	-0.058743	-0.018388
0.968167	-0.058331	-0.019278
0.968916	-0.058315	-0.019845
0.969665	-0.058909	-0.019571
0.970413	-0.06001	-0.018896
0.971162	-0.060716	-0.018242
0.971911	-0.060722	-0.018111
0.972659	-0.060007	-0.017978
0.973408	-0.05989	-0.017716
0.974157	-0.059695	-0.017732
0.974905	-0.060013	-0.016817
0.975654	-0.060613	-0.017292
0.976403	-0.061296	-0.017851
0.977151	-0.061567	-0.017828
0.9779	-0.060237	-0.017677
0.978649	-0.059155	-0.017625
0.979397	-0.059359	-0.017733
0.980146	-0.059256	-0.018108
0.980895	-0.058541	-0.018534
0.981643	-0.058669	-0.018703
0.982392	-0.059046	-0.018543
0.983141	-0.059373	-0.018359
0.983889	-0.06035	-0.018001
0.984638	-0.061408	-0.017708
0.985387	-0.060965	-0.018303
0.986135	-0.060578	-0.018663
0.986884	-0.060044	-0.01831
0.987633	-0.060881	-0.018169
0.988381	-0.060761	-0.01844
0.98913	-0.060444	-0.019467
0.989879	-0.060081	-0.020351
0.990627	-0.059866	-0.020596
0.991376	-0.059843	-0.020227
0.992125	-0.060923	-0.019376
0.992873	-0.061387	-0.019151
0.993622	-0.062472	-0.019135
0.994371	-0.062671	-0.019073
0.995119	-0.062304	-0.018937
0.995868	-0.06226	-0.01942
0.996617	-0.062908	-0.019831
0.997365	-0.062965	-0.0193
0.998114	-0.063329	-0.019362
0.998863	-0.063659	-0.020298
0.999611	-0.06318	-0.023607
1.00036	-0.061724	-0.023051
1.00111	-0.061192	-0.023499
1.00186	-0.061554	-0.02262
1.00261	-0.060343	-0.022217
1.00335	-0.059461	-0.021303
1.0041	-0.059207	-0.020817
1.00485	-0.059167	-0.020099
1.0056	-0.059556	-0.019542
1.00635	-0.059595	-0.019311
1.0071	-0.059048	-0.019108
1.00785	-0.058248	-0.018785
1.0086	-0.056729	-0.018794
1.00934	-0.055754	-0.018859
1.01009	-0.055353	-0.018752
1.01084	-0.055229	-0.018064
1.01159	-0.054602	-0.017022
1.01234	-0.053534	-0.016328
1.01309	-0.053712	-0.015844
1.01384	-0.054499	-0.014718
1.01459	-0.054626	-0.014292
1.01533	-0.053015	-0.01482
1.01608	-0.052125	-0.014002
1.01683	-0.051551	-0.013398
1.01758	-0.0512	-0.012496
1.01833	-0.05085	-0.011907
1.01908	-0.050235	-0.011392
1.01983	-0.049775	-0.010817
1.02057	-0.049555	-0.009782
1.02132	-0.048689	-0.008679
1.02207	-0.047572	-0.008148
1.02282	-0.046306	-0.007221
1.02357	-0.045298	-0.006479
1.02432	-0.044457	-0.005705
1.02507	-0.043915	-0.005342
1.02581	-0.043239	-0.00461
1.02656	-0.04277	-0.004209
1.02731	-0.042891	-0.004372
1.02806	-0.042996	-0.004605
1.02881	-0.042313	-0.003655
1.02956	-0.041768	-0.00193
1.03031	-0.041611	-0.001594
1.03106	-0.040979	-0.001373
1.0318	-0.040898	-0.001305
1.03255	-0.041221	-0.001879
1.0333	-0.041073	-0.002177
1.03405	-0.040008	-0.001538
1.0348	-0.039032	-0.001512
1.03555	-0.037513	-0.001127
1.0363	-0.037703	-0.000854
1.03704	-0.038063	-0.00176
1.03779	-0.038219	-0.001906
1.03854	-0.0377	-0.002543
1.03929	-0.038165	-0.003373
1.04004	-0.039202	-0.003514
1.04079	-0.040009	-0.00345
1.04154	-0.040675	-0.004408
1.04229	-0.040713	-0.00578
1.04303	-0.040346	-0.006414
1.04378	-0.040646	-0.006582
1.04453	-0.041544	-0.006579
1.04528	-0.042952	-0.00692
1.04603	-0.044898	-0.007311
1.04678	-0.045717	-0.00767
1.04753	-0.045726	-0.007886
1.04828	-0.045712	-0.008011
1.04902	-0.047065	-0.009399
1.04977	-0.048229	-0.010898
1.05052	-0.049336	-0.010985
1.05127	-0.04914	-0.01121
1.05202	-0.049475	-0.01128
1.05277	-0.050541	-0.011578
1.05352	-0.051282	-0.012685
1.05427	-0.052509	-0.013002
1.05501	-0.053886	-0.013088
1.05576	-0.055638	-0.013164
1.05651	-0.056784	-0.013648
1.05726	-0.057792	-0.014368
1.05801	-0.058092	-0.015915
1.05876	-0.058508	-0.017476
1.0595	-0.059448	-0.018011
1.06025	-0.060651	-0.018615
1.061	-0.062038	-0.019096
1.06175	-0.062844	-0.019016
1.0625	-0.063898	-0.019585
1.06325	-0.064487	-0.019972
1.064	-0.065029	-0.01954
1.06475	-0.065811	-0.018808
1.0655	-0.066299	-0.018026
1.06624	-0.066953	-0.017901
1.06699	-0.067317	-0.019022
1.06774	-0.067054	-0.01972
1.06849	-0.06762	-0.019153
1.06924	-0.068796	-0.019215
1.06999	-0.069384	-0.0186
1.07073	-0.070623	-0.019134
1.07148	-0.071709	-0.019605
1.07223	-0.072433	-0.019218
1.07298	-0.073507	-0.019591
1.07373	-0.074321	-0.020335
1.07448	-0.075376	-0.018469
1.07523	-0.076635	-0.017584
1.07598	-0.077241	-0.018099
1.07672	-0.077566	-0.018053
1.07747	-0.077894	-0.018736
1.07822	-0.078267	-0.019716
1.07897	-0.07791	-0.019472
1.07972	-0.07755	-0.018242
1.08047	-0.078389	-0.018501
1.08122	-0.079194	-0.018003
1.08197	-0.078969	-0.017116
1.08271	-0.079042	-0.017054
1.08346	-0.07921	-0.01623
1.08421	-0.078949	-0.015601
1.08496	-0.079887	-0.015567
1.08571	-0.08087	-0.014783
1.08646	-0.080691	-0.014176
1.08721	-0.08063	-0.013539
1.08796	-0.079631	-0.013567
1.0887	-0.078535	-0.013749
1.08945	-0.078349	-0.013312
1.0902	-0.078798	-0.013377
1.09095	-0.079205	-0.012403
1.0917	-0.07908	-0.012248
1.09245	-0.079043	-0.012514
1.09319	-0.07878	-0.013251
1.09394	-0.078482	-0.013592
1.09469	-0.077924	-0.013584
1.09544	-0.07795	-0.013315
1.09619	-0.078199	-0.011943
1.09694	-0.077895	-0.011211
1.09769	-0.077857	-0.011511
1.09844	-0.078644	-0.010788
1.09919	-0.078761	-0.01134
1.09993	-0.078198	-0.010314
1.10068	-0.078414	-0.010276
1.10143	-0.078709	-0.010886
1.10218	-0.079383	-0.010983
1.10293	-0.079684	-0.010722
1.10368	-0.079514	-0.011883
1.10443	-0.080137	-0.012007
1.10517	-0.081176	-0.010999
1.10592	-0.081209	-0.011788
1.10667	-0.080661	-0.012761
1.10742	-0.080175	-0.013206
1.10817	-0.079645	-0.012612
1.10892	-0.079604	-0.012746
1.10967	-0.079771	-0.012964
1.11041	-0.080214	-0.013254
1.11116	-0.079995	-0.013854
1.11191	-0.079187	-0.015417
1.11266	-0.078891	-0.016071
1.11341	-0.078692	-0.015399
1.11416	-0.078329	-0.015128
1.11491	-0.07802	-0.015316
1.11566	-0.07723	-0.015426
1.1164	-0.076724	-0.015437
1.11715	-0.076398	-0.01638
1.1179	-0.076165	-0.016985
1.11865	-0.075595	-0.018359
1.1194	-0.075483	-0.020433
1.12015	-0.074941	-0.021214
1.1209	-0.074151	-0.023322
1.12165	-0.074167	-0.024497
1.12239	-0.073575	-0.025449
1.12314	-0.072395	-0.027387
1.12389	-0.07182	-0.029603
1.12464	-0.071188	-0.029569
1.12539	-0.071317	-0.030754
1.12614	-0.07248	-0.03077
1.12689	-0.072997	-0.032167
1.12763	-0.072694	-0.032803
1.12838	-0.072058	-0.03387
1.12913	-0.071724	-0.034535
1.12988	-0.071271	-0.034659
1.13063	-0.069993	-0.034878
1.13138	-0.06878	-0.035261
1.13213	-0.068115	-0.036137
1.13288	-0.067533	-0.036987
1.13362	-0.066431	-0.038572
1.13437	-0.066095	-0.039793
1.13512	-0.066183	-0.040528
1.13587	-0.064645	-0.041355
1.13662	-0.062953	-0.041278
1.13737	-0.061873	-0.043735
1.13812	-0.060187	-0.043994
1.13886	-0.058578	-0.044047
1.13961	-0.056377	-0.044044
1.14036	-0.05437	-0.045075
1.14111	-0.053405	-0.045038
1.14186	-0.052463	-0.045462
1.14261	-0.051383	-0.046503
1.14336	-0.050246	-0.046913
1.1441	-0.049373	-0.045683
1.14485	-0.048199	-0.044695
1.1456	-0.046548	-0.045475
1.14635	-0.045274	-0.046012
1.1471	-0.043947	-0.046247
1.14785	-0.042517	-0.046875
1.1486	-0.042094	-0.046462
1.14935	-0.041077	-0.04704
1.15009	-0.039118	-0.04728
1.15084	-0.037997	-0.048546
1.15159	-0.037639	-0.048153
1.15234	-0.037119	-0.048283
1.15309	-0.036896	-0.048654
1.15384	-0.036894	-0.04866
1.15459	-0.037005	-0.048762
1.15534	-0.036163	-0.047824
1.15608	-0.034622	-0.046824
1.15683	-0.033545	-0.04614
1.15758	-0.03273	-0.044621
1.15833	-0.031452	-0.043358
1.15908	-0.0304	-0.042851
1.15983	-0.029533	-0.043006
1.16058	-0.028288	-0.042272
1.16132	-0.02741	-0.041811
1.16207	-0.026413	-0.042473
1.16282	-0.025043	-0.040884
1.16357	-0.02387	-0.040694
1.16432	-0.022872	-0.040286
1.16507	-0.022065	-0.039597
1.16582	-0.021226	-0.039648
1.16657	-0.020811	-0.038766
1.16731	-0.019688	-0.038533
1.16806	-0.01847	-0.038429
1.16881	-0.017615	-0.037621
1.16956	-0.017111	-0.036711
1.17031	-0.015951	-0.034743
1.17106	-0.015329	-0.033289
1.17181	-0.014409	-0.032822
1.17256	-0.013333	-0.032814
1.1733	-0.012428	-0.031898
1.17405	-0.01202	-0.032946
1.1748	-0.011797	-0.031447
1.17555	-0.012314	-0.031551
1.1763	-0.011835	-0.031577
1.17705	-0.01072	-0.031957
1.17779	-0.011663	-0.032837
1.17854	-0.012034	-0.033001
1.17929	-0.011303	-0.032516
1.18004	-0.010669	-0.032444
1.18079	-0.009572	-0.032005
1.18154	-0.009345	-0.032813
1.18229	-0.010262	-0.034414
1.18304	-0.010579	-0.033038
1.18379	-0.010508	-0.030852
1.18453	-0.011014	-0.029571
1.18528	-0.010505	-0.027896
1.18603	-0.009056	-0.028024
1.18678	-0.008643	-0.025805
1.18753	-0.009306	-0.025333
1.18828	-0.009321	-0.023586
1.18902	-0.008805	-0.023589
1.18977	-0.008166	-0.022548
1.19052	-0.007553	-0.021472
1.19127	-0.007113	-0.020584
1.19202	-0.006767	-0.02014
1.19277	-0.006335	-0.019447
1.19352	-0.006821	-0.019124
1.19427	-0.006778	-0.018164
1.19501	-0.005438	-0.018166
1.19576	-0.005024	-0.017797
1.19651	-0.005062	-0.017019
1.19726	-0.004204	-0.016574
1.19801	-0.00381	-0.017599
1.19876	-0.004229	-0.01626
1.19951	-0.00402	-0.016497
1.20026	-0.003914	-0.016408
1.201	-0.003801	-0.01637
1.20175	-0.003823	-0.015014
1.2025	-0.00369	-0.014533
1.20325	-0.003805	-0.014202
1.204	-0.00351	-0.014208
1.20475	-0.003196	-0.014603
1.2055	-0.004074	-0.013327
1.20625	-0.004992	-0.013374
1.20699	-0.005076	-0.012956
1.20774	-0.005684	-0.014127
1.20849	-0.005883	-0.014869
1.20924	-0.007144	-0.015189
1.20999	-0.007301	-0.013814
1.21074	-0.007819	-0.013931
1.21149	-0.008341	-0.012745
1.21223	-0.008051	-0.01155
1.21298	-0.008284	-0.011271
1.21373	-0.009573	-0.010189
1.21448	-0.011137	-0.010067
1.21523	-0.010866	-0.009481
1.21598	-0.011433	-0.009808
1.21673	-0.011815	-0.009701
1.21748	-0.011837	-0.010156
1.21822	-0.012823	-0.009908
1.21897	-0.01381	-0.008103
1.21972	-0.013318	-0.006433
1.22047	-0.014147	-0.006447
1.22122	-0.015211	-0.007153
1.22197	-0.015063	-0.008163
1.22272	-0.015	-0.00844
1.22346	-0.015388	-0.008216
1.22421	-0.016254	-0.008954
1.22496	-0.016655	-0.009096
1.22571	-0.017356	-0.009677
1.22646	-0.018076	-0.009805
1.22721	-0.018522	-0.009748
1.22796	-0.019208	-0.009488
1.2287	-0.019279	-0.008869
1.22945	-0.020474	-0.0087
1.2302	-0.020833	-0.009492
1.23095	-0.021553	-0.009707
1.2317	-0.022036	-0.009161
1.23245	-0.023838	-0.009271
1.2332	-0.025816	-0.009315
1.23395	-0.026439	-0.009428
1.23469	-0.026995	-0.0095
1.23544	-0.027951	-0.008827
1.23619	-0.026854	-0.010382
1.23694	-0.026506	-0.01001
1.23769	-0.027104	-0.010188
1.23844	-0.027906	-0.010354
1.23919	-0.028418	-0.011438
1.23994	-0.030568	-0.01234
1.24068	-0.030974	-0.012331
1.24143	-0.031105	-0.013172
1.24218	-0.031571	-0.012792
1.24293	-0.032587	-0.013878
1.24368	-0.032221	-0.01452
1.24443	-0.033097	-0.013859
1.24518	-0.032808	-0.013139
1.24592	-0.033582	-0.013293
1.24667	-0.033456	-0.012548
1.24742	-0.03387	-0.012721
1.24817	-0.034059	-0.012146
1.24892	-0.034811	-0.012152
1.24967	-0.036296	-0.013029
1.25042	-0.036328	-0.01208
1.25117	-0.035908	-0.012635
1.25191	-0.036042	-0.011987
1.25266	-0.03637	-0.01222
1.25341	-0.035994	-0.010805
1.25416	-0.037146	-0.010277
1.25491	-0.038247	-0.009705
1.25566	-0.038233	-0.009809
1.25641	-0.037081	-0.010908
1.25715	-0.037593	-0.011108
1.2579	-0.037459	-0.010899
1.25865	-0.037353	-0.010852
1.2594	-0.038034	-0.010338
1.26015	-0.03928	-0.011258
1.2609	-0.039991	-0.011076
1.26165	-0.04069	-0.010891
1.26239	-0.040646	-0.010599
1.26314	-0.040651	-0.011414
1.26389	-0.041106	-0.012784
1.26464	-0.04069	-0.013088
1.26539	-0.040768	-0.01337
1.26614	-0.040996	-0.015367
1.26689	-0.039835	-0.015511
1.26764	-0.040623	-0.015844
1.26838	-0.040772	-0.015972
1.26913	-0.041414	-0.016841
1.26988	-0.041263	-0.016293
1.27063	-0.040027	-0.016908
1.27138	-0.04043	-0.017468
1.27213	-0.04073	-0.016595
1.27288	-0.040807	-0.016367
1.27363	-0.042717	-0.015633
1.27437	-0.043678	-0.015118
1.27512	-0.04331	-0.01523
1.27587	-0.043285	-0.015703
1.27662	-0.04353	-0.015353
1.27737	-0.042139	-0.015039
1.27812	-0.041476	-0.015433
1.27887	-0.042567	-0.015426
1.27961	-0.042718	-0.01561
1.28036	-0.041805	-0.01527
1.28111	-0.04326	-0.015594
1.28186	-0.043268	-0.017018
1.28261	-0.044673	-0.018022
1.28336	-0.045096	-0.017972
1.28411	-0.045135	-0.018378
1.28486	-0.043721	-0.018755
1.2856	-0.044669	-0.018521
1.28635	-0.044179	-0.018707
1.2871	-0.044165	-0.019125
1.28785	-0.045429	-0.020841
1.2886	-0.045913	-0.021641
1.28935	-0.046364	-0.02251
1.2901	-0.046274	-0.022658
1.29085	-0.046453	-0.023048
1.29159	-0.045698	-0.02411
1.29234	-0.046196	-0.02458
1.29309	-0.04638	-0.024667
1.29384	-0.048425	-0.024812
1.29459	-0.049378	-0.025694
1.29534	-0.049941	-0.027183
1.29608	-0.050223	-0.028305
1.29683	-0.049351	-0.029461
1.29758	-0.048473	-0.029036
1.29833	-0.048866	-0.028342
1.29908	-0.048411	-0.028523
1.29983	-0.04904	-0.029049
1.30058	-0.050136	-0.027985
1.30133	-0.048885	-0.026661
1.30208	-0.050277	-0.026909
1.30282	-0.050656	-0.026832
1.30357	-0.051323	-0.025803
1.30432	-0.052025	-0.026097
1.30507	-0.05255	-0.02599
1.30582	-0.053025	-0.026196
1.30657	-0.053364	-0.027084
1.30732	-0.053537	-0.028045
1.30806	-0.054693	-0.026901
1.30881	-0.054308	-0.026615
1.30956	-0.054063	-0.027118
1.31031	-0.054513	-0.02773
1.31106	-0.053775	-0.027769
1.31181	-0.053664	-0.027279
1.31256	-0.05347	-0.026805
1.3133	-0.054197	-0.027071
1.31405	-0.053601	-0.02714
1.3148	-0.054271	-0.027198
1.31555	-0.055663	-0.027089
1.3163	-0.05531	-0.027321
1.31705	-0.056396	-0.027487
1.3178	-0.058113	-0.027892
1.31855	-0.058348	-0.027835
1.31929	-0.058713	-0.02782
1.32004	-0.058599	-0.027497
1.32079	-0.05952	-0.027297
1.32154	-0.059853	-0.027246
1.32229	-0.060928	-0.027911
1.32304	-0.061123	-0.028564
1.32379	-0.061878	-0.028924
1.32454	-0.062814	-0.028601
1.32528	-0.062577	-0.027796
1.32603	-0.06351	-0.027828
1.32678	-0.062975	-0.027233
1.32753	-0.062919	-0.027862
1.32828	-0.063404	-0.02801
1.32903	-0.063418	-0.027692
1.32978	-0.063034	-0.027108
1.33052	-0.061838	-0.026954
1.33127	-0.0605	-0.026773
1.33202	-0.059105	-0.026944
1.33277	-0.05901	-0.02638
1.33352	-0.059077	-0.026619
1.33427	-0.059974	-0.02678
1.33502	-0.06068	-0.027165
1.33577	-0.061378	-0.02786
1.33651	-0.060844	-0.027737
1.33726	-0.060778	-0.027595
1.33801	-0.060931	-0.027842
1.33876	-0.062396	-0.028054
1.33951	-0.062766	-0.027503
1.34026	-0.063554	-0.027837
1.34101	-0.063644	-0.028618
1.34175	-0.064448	-0.027713
1.3425	-0.064611	-0.027183
1.34325	-0.063532	-0.027149
1.344	-0.062827	-0.026134
1.34475	-0.062169	-0.025751
1.3455	-0.061912	-0.026663
1.34625	-0.062214	-0.026762
1.34699	-0.062906	-0.026526
1.34774	-0.063976	-0.026328
1.34849	-0.064998	-0.025855
1.34924	-0.064213	-0.0265
1.34999	-0.065643	-0.02774
1.35074	-0.065584	-0.027908
1.35149	-0.066786	-0.028318
1.35224	-0.067345	-0.028348
1.35298	-0.066906	-0.028408
1.35373	-0.066598	-0.028213
1.35448	-0.066433	-0.028143
1.35523	-0.06493	-0.028176
1.35598	-0.064388	-0.027843
1.35673	-0.064788	-0.027644
1.35748	-0.064377	-0.027806
1.35823	-0.06434	-0.028356
1.35897	-0.065245	-0.027945
1.35972	-0.065717	-0.027599
1.36047	-0.065732	-0.028313
1.36122	-0.065141	-0.028229
1.36197	-0.064699	-0.028686
1.36272	-0.065036	-0.029413
1.36347	-0.065073	-0.029094
1.36421	-0.064882	-0.029165
1.36496	-0.065367	-0.028185
1.36571	-0.066331	-0.028117
1.36646	-0.067993	-0.027705
1.36721	-0.068033	-0.028186
1.36796	-0.069557	-0.028404
1.36871	-0.070587	-0.02838
1.36946	-0.070399	-0.028462
1.3702	-0.069839	-0.029339
1.37095	-0.070691	-0.028573
1.3717	-0.070933	-0.028174
1.37245	-0.072094	-0.027514
1.3732	-0.071521	-0.028211
1.37395	-0.072312	-0.028939
1.3747	-0.072233	-0.028719
1.37545	-0.071705	-0.02908
1.37619	-0.070322	-0.029214
1.37694	-0.070046	-0.029575
1.37769	-0.069002	-0.030163
1.37844	-0.069865	-0.030106
1.37919	-0.069752	-0.030603
1.37994	-0.069089	-0.030205
1.38068	-0.069688	-0.030521
1.38143	-0.070396	-0.031315
1.38218	-0.071161	-0.031406
1.38293	-0.071611	-0.031324
1.38368	-0.071343	-0.031557
1.38443	-0.072079	-0.031728
1.38518	-0.072216	-0.031832
1.38593	-0.072554	-0.031674
1.38668	-0.074547	-0.0315
1.38742	-0.075513	-0.0309
1.38817	-0.075887	-0.030484
1.38892	-0.0751	-0.030832
1.38967	-0.074293	-0.031229
1.39042	-0.074274	-0.031581
1.39117	-0.074914	-0.031853
1.39192	-0.074932	-0.031911
1.39266	-0.075378	-0.031901
1.39341	-0.07542	-0.03188
1.39416	-0.075793	-0.031872
1.39491	-0.076266	-0.032268
1.39566	-0.075905	-0.032405
1.39641	-0.074982	-0.032397
1.39716	-0.074663	-0.032286
1.3979	-0.0752	-0.032749
1.39865	-0.07625	-0.033335
1.3994	-0.076728	-0.033064
1.40015	-0.076038	-0.032791
1.4009	-0.074779	-0.033114
1.40165	-0.075201	-0.033807
1.4024	-0.074953	-0.03471
1.40315	-0.073787	-0.034708
1.40389	-0.073334	-0.034629
1.40464	-0.073782	-0.034933
1.40539	-0.074585	-0.034959
1.40614	-0.07497	-0.035104
1.40689	-0.075925	-0.034669
1.40764	-0.076446	-0.034164
1.40839	-0.075754	-0.034671
1.40914	-0.075583	-0.034878
1.40988	-0.075722	-0.03499
1.41063	-0.075576	-0.035116
1.41138	-0.075666	-0.034813
1.41213	-0.076101	-0.03479
1.41288	-0.076744	-0.034829
1.41363	-0.07855	-0.034763
1.41437	-0.079001	-0.034621
1.41512	-0.079026	-0.03394
1.41587	-0.078862	-0.033445
1.41662	-0.078205	-0.033908
1.41737	-0.079059	-0.034724
1.41812	-0.079334	-0.034916
1.41887	-0.079157	-0.034929
1.41962	-0.078839	-0.034993
1.42037	-0.078886	-0.035228
1.42111	-0.079107	-0.035445
1.42186	-0.079155	-0.035173
1.42261	-0.079275	-0.03442
1.42336	-0.077933	-0.034482
1.42411	-0.077315	-0.03491
1.42486	-0.076438	-0.035643
1.42561	-0.076286	-0.036111
1.42635	-0.077377	-0.035336
1.4271	-0.077596	-0.035494
1.42785	-0.078007	-0.035514
1.4286	-0.078613	-0.034794
1.42935	-0.078884	-0.03428
1.4301	-0.07991	-0.033853
1.43085	-0.080282	-0.034063
1.43159	-0.080363	-0.034103
1.43234	-0.080562	-0.033255
1.43309	-0.081006	-0.033017
1.43384	-0.081968	-0.033902
1.43459	-0.083395	-0.034407
1.43534	-0.08386	-0.033278
1.43609	-0.083283	-0.032929
1.43684	-0.083083	-0.033263
1.43758	-0.083137	-0.033121
1.43833	-0.083932	-0.032975
1.43908	-0.085509	-0.032223
1.43983	-0.086223	-0.031664
1.44058	-0.086628	-0.031914
1.44133	-0.08667	-0.03214
1.44208	-0.086559	-0.031771
1.44283	-0.086919	-0.031134
1.44357	-0.086975	-0.030676
1.44432	-0.087028	-0.030587
1.44507	-0.08675	-0.031094
1.44582	-0.087091	-0.031512
1.44657	-0.087522	-0.031947
1.44732	-0.087276	-0.032368
1.44807	-0.087534	-0.03278
1.44881	-0.087827	-0.033407
1.44956	-0.087389	-0.03435
1.45031	-0.087232	-0.035033
1.45106	-0.086294	-0.03499
1.45181	-0.085569	-0.035815
1.45256	-0.085264	-0.036665
1.45331	-0.084879	-0.036459
1.45406	-0.084758	-0.036743
1.4548	-0.084848	-0.03661
1.45555	-0.084889	-0.03649
1.4563	-0.085519	-0.036601
1.45705	-0.085853	-0.036629
1.4578	-0.085865	-0.036702
1.45855	-0.085822	-0.036676
1.4593	-0.086131	-0.03722
1.46004	-0.086141	-0.038347
1.46079	-0.086711	-0.038747
1.46154	-0.087245	-0.038474
1.46229	-0.087716	-0.038584
1.46304	-0.087409	-0.03844
1.46379	-0.086922	-0.038695
1.46454	-0.087735	-0.03929
1.46528	-0.088288	-0.039227
1.46603	-0.087003	-0.039353
1.46678	-0.086527	-0.03948
1.46753	-0.086434	-0.040112
1.46828	-0.086046	-0.040083
1.46903	-0.085876	-0.039829
1.46978	-0.086755	-0.039923
1.47053	-0.086783	-0.040458
1.47127	-0.085968	-0.03976
1.47202	-0.084559	-0.039298
1.47277	-0.084227	-0.039254
1.47352	-0.08511	-0.039263
1.47427	-0.085057	-0.03954
1.47502	-0.085651	-0.040182
1.47577	-0.085969	-0.040402
1.47652	-0.085033	-0.040658
1.47726	-0.085238	-0.040828
1.47801	-0.086584	-0.04066
1.47876	-0.086965	-0.040661
1.47951	-0.087123	-0.040836
1.48026	-0.086596	-0.041567
1.48101	-0.086499	-0.042069
1.48176	-0.086982	-0.042459
1.4825	-0.087877	-0.042281
1.48325	-0.088206	-0.041859
1.484	-0.088121	-0.042079
1.48475	-0.088101	-0.042486
1.4855	-0.087762	-0.042331
1.48625	-0.087716	-0.042066
1.487	-0.087881	-0.041917
1.48775	-0.087503	-0.041819
1.48849	-0.087282	-0.041898
1.48924	-0.0875	-0.041226
1.48999	-0.088291	-0.04054
1.49074	-0.089554	-0.040406
1.49149	-0.089826	-0.040175
1.49224	-0.089837	-0.039975
[truncated: 25,032 more rows]

## Sheet: Fig1c
Normalised ratios of levan 4CC abundance in levan-grown cells (dark bars)
	SusC	SusD	levanase	SGBP
Replicate 1	0.4	0.32	0.13	0.14
Replicate 2	0.39	0.29	0.14	0.18
Normalised ratios of spiked levan 4CC in dextran-grown cells (light bars)
Replicate 1	0.36	0.36	0.13	0.15
Replicate 2	0.37	0.34	0.12	0.17

## Sheet: Fig1d
Normalised ratios of dextran 4CC abundance in dextran-grown cells (dark bars)
	SusC	SusD	dextranase	SGBP
Replicate 1	0.27	0.29	0.22	0.22
Replicate 2	0.28	0.29	0.21	0.22
Normalised ratios of spiked dextran 4CC in levan-grown cells (light bars)
Replicate 1	0.28	0.29	0.21	0.22
Replicate 2	0.27	0.29	0.21	0.23

## Sheet: Fig1e
Fasta.headers	Gene.ID	2log Fold Change	minus.log.P.Value
sp|G8JZS4|SUSB_BACTN Glucan 1,4-alpha-glucosidase SusB OS=Bacteroides thetaiotaomicron (strain ATCC 29148 / DSM 2079 / NCTC 10582 / E50 / VPI-5482) OX=226186 GN=susB PE=1 SV=1	susB	-4.65725	1.71839
sp|G8JZS6|SUSF_BACTN Outer membrane protein SusF OS=Bacteroides thetaiotaomicron (strain ATCC 29148 / DSM 2079 / NCTC 10582 / E50 / VPI-5482) OX=226186 GN=susF PE=1 SV=1	susF	-5.83509	5.08675
sp|G8JZT0|SUSE_BACTN Outer membrane protein SusE OS=Bacteroides thetaiotaomicron (strain ATCC 29148 / DSM 2079 / NCTC 10582 / E50 / VPI-5482) OX=226186 GN=susE PE=1 SV=1	susE	-4.54973	3.86649
sp|P94598|DHE3_BACTN Glutamate dehydrogenase OS=Bacteroides thetaiotaomicron (strain ATCC 29148 / DSM 2079 / NCTC 10582 / E50 / VPI-5482) OX=226186 GN=gdhA PE=3 SV=2	gdhA	0.747759	0.674272
sp|Q45791|RECA_BACTN Protein RecA OS=Bacteroides thetaiotaomicron (strain ATCC 29148 / DSM 2079 / NCTC 10582 / E50 / VPI-5482) OX=226186 GN=recA PE=3 SV=3	recA	0.888619	0.867481
sp|Q89YN0|MEND_BACTN 2-succinyl-5-enolpyruvyl-6-hydroxy-3-cyclohexene-1-carboxylate synthase OS=Bacteroides thetaiotaomicron (strain ATCC 29148 / DSM 2079 / NCTC 10582 / E50 / VPI-5482) OX=226186 GN=menD PE=3 SV=1	menD	3.57339	4.71699
sp|Q89YR9|HEPC_BACTN Heparin-sulfate lyase OS=Bacteroides thetaiotaomicron (strain ATCC 29148 / DSM 2079 / NCTC 10582 / E50 / VPI-5482) OX=226186 GN=hepC PE=1 SV=1	hepC	-1.1808	2.2656
sp|Q89YW6|DNAK_BACTN Chaperone protein DnaK OS=Bacteroides thetaiotaomicron (strain ATCC 29148 / DSM 2079 / NCTC 10582 / E50 / VPI-5482) OX=226186 GN=dnaK PE=3 SV=1	dnaK	1.13716	2.35577
sp|Q89YY3|CLPB_BACTN Chaperone protein ClpB OS=Bacteroides thetaiotaomicron (strain ATCC 29148 / DSM 2079 / NCTC 10582 / E50 / VPI-5482) OX=226186 GN=clpB PE=3 SV=1	clpB	1.56886	1.99872
sp|Q89YZ1|RL25_BACTN 50S ribosomal protein L25 OS=Bacteroides thetaiotaomicron (strain ATCC 29148 / DSM 2079 / NCTC 10582 / E50 / VPI-5482) OX=226186 GN=rplY PE=3 SV=1	rplY	2.92397	3.03584
sp|Q89Z05|ENO_BACTN Enolase OS=Bacteroides thetaiotaomicron (strain ATCC 29148 / DSM 2079 / NCTC 10582 / E50 / VPI-5482) OX=226186 GN=eno PE=3 SV=1	eno	1.27497	1.17227
sp|Q89Z22|Y4555_BACTN UPF0365 protein BT_4555 OS=Bacteroides thetaiotaomicron (strain ATCC 29148 / DSM 2079 / NCTC 10582 / E50 / VPI-5482) OX=226186 GN=BT_4555 PE=3 SV=1	BT_4555	-0.693205	1.8896
sp|Q89ZG0|RNY_BACTN Ribonuclease Y OS=Bacteroides thetaiotaomicron (strain ATCC 29148 / DSM 2079 / NCTC 10582 / E50 / VPI-5482) OX=226186 GN=rny PE=3 SV=1	rny	-0.608416	1.26598
sp|Q89ZI2|OGA_BACTN O-GlcNAcase BT_4395 OS=Bacteroides thetaiotaomicron (strain ATCC 29148 / DSM 2079 / NCTC 10582 / E50 / VPI-5482) OX=226186 GN=BT_4395 PE=1 SV=1	BT_4395	-0.247017	0.0569998
sp|Q89ZI9|OBG_BACTN GTPase Obg OS=Bacteroides thetaiotaomicron (strain ATCC 29148 / DSM 2079 / NCTC 10582 / E50 / VPI-5482) OX=226186 GN=obg PE=3 SV=1	obg	2.321	1.54814
sp|Q89ZJ0|KAD_BACTN Adenylate kinase OS=Bacteroides thetaiotaomicron (strain ATCC 29148 / DSM 2079 / NCTC 10582 / E50 / VPI-5482) OX=226186 GN=adk PE=3 SV=1	adk	0.321511	0.271885
sp|Q89ZK3|PDXA_BACTN 4-hydroxythreonine-4-phosphate dehydrogenase OS=Bacteroides thetaiotaomicron (strain ATCC 29148 / DSM 2079 / NCTC 10582 / E50 / VPI-5482) OX=226186 GN=pdxA PE=3 SV=1	pdxA	-0.154232	0.19852
sp|Q89ZK5|RLMN_BACTN Probable dual-specificity RNA methyltransferase RlmN OS=Bacteroides thetaiotaomicron (strain ATCC 29148 / DSM 2079 / NCTC 10582 / E50 / VPI-5482) OX=226186 GN=rlmN PE=3 SV=1	rlmN	2.14496	2.2454
sp|Q89ZL5|SECA_BACTN Protein translocase subunit SecA OS=Bacteroides thetaiotaomicron (strain ATCC 29148 / DSM 2079 / NCTC 10582 / E50 / VPI-5482) OX=226186 GN=secA PE=3 SV=1	secA	-0.178543	0.179193
sp|Q89ZM4|SYV_BACTN Valine--tRNA ligase OS=Bacteroides thetaiotaomicron (strain ATCC 29148 / DSM 2079 / NCTC 10582 / E50 / VPI-5482) OX=226186 GN=valS PE=3 SV=1	valS	0.964112	0.521356
sp|Q89ZR2|RL21_BACTN 50S ribosomal protein L21 OS=Bacteroides thetaiotaomicron (strain ATCC 29148 / DSM 2079 / NCTC 10582 / E50 / VPI-5482) OX=226186 GN=rplU PE=3 SV=1	rplU	-0.170612	0.138542
sp|Q89ZR3|RL27_BACTN 50S ribosomal protein L27 OS=Bacteroides thetaiotaomicron (strain ATCC 29148 / DSM 2079 / NCTC 10582 / E50 / VPI-5482) OX=226186 GN=rpmA PE=3 SV=1	rpmA	0.0865425	0.0959522
sp|Q89ZV6|GUAA1_BACTN GMP synthase [glutamine-hydrolyzing] 1 OS=Bacteroides thetaiotaomicron (strain ATCC 29148 / DSM 2079 / NCTC 10582 / E50 / VPI-5482) OX=226186 GN=guaA1 PE=3 SV=1	guaA1	-0.123104	0.223933
sp|Q89ZV7|MSCL_BACTN Large-conductance mechanosensitive channel OS=Bacteroides thetaiotaomicron (strain ATCC 29148 / DSM 2079 / NCTC 10582 / E50 / VPI-5482) OX=226186 GN=mscL PE=3 SV=1	mscL	0.551184	1.50473
sp|Q89ZX8|G1091_BACTN Glycosyl hydrolase family 109 protein 1 OS=Bacteroides thetaiotaomicron (strain ATCC 29148 / DSM 2079 / NCTC 10582 / E50 / VPI-5482) OX=226186 GN=BT_4243 PE=3 SV=1	BT_4243	-2.46585	1.33372
sp|Q8A004|PUR7_BACTN Phosphoribosylaminoimidazole-succinocarboxamide synthase OS=Bacteroides thetaiotaomicron (strain ATCC 29148 / DSM 2079 / NCTC 10582 / E50 / VPI-5482) OX=226186 GN=purC PE=3 SV=1	purC	1.7612	3.5959
sp|Q8A005|MENG_BACTN Demethylmenaquinone methyltransferase OS=Bacteroides thetaiotaomicron (strain ATCC 29148 / DSM 2079 / NCTC 10582 / E50 / VPI-5482) OX=226186 GN=menG PE=3 SV=1	menG	-0.687424	0.913624
sp|Q8A014|LPXD_BACTN UDP-3-O-acylglucosamine N-acyltransferase OS=Bacteroides thetaiotaomicron (strain ATCC 29148 / DSM 2079 / NCTC 10582 / E50 / VPI-5482) OX=226186 GN=lpxD PE=3 SV=1	lpxD	0.431097	0.747831
sp|Q8A094|NAGB_BACTN Glucosamine-6-phosphate deaminase OS=Bacteroides thetaiotaomicron (strain ATCC 29148 / DSM 2079 / NCTC 10582 / E50 / VPI-5482) OX=226186 GN=nagB PE=3 SV=1	nagB	0.286545	0.276664
sp|Q8A0B5|KDUI2_BACTN 4-deoxy-L-threo-5-hexosulose-uronate ketol-isomerase 2 OS=Bacteroides thetaiotaomicron (strain ATCC 29148 / DSM 2079 / NCTC 10582 / E50 / VPI-5482) OX=226186 GN=kduI2 PE=3 SV=2	kduI2	-0.256976	0.229288
sp|Q8A0C2|DXS_BACTN 1-deoxy-D-xylulose-5-phosphate synthase OS=Bacteroides thetaiotaomicron (strain ATCC 29148 / DSM 2079 / NCTC 10582 / E50 / VPI-5482) OX=226186 GN=dxs PE=3 SV=1	dxs	-0.13963	0.109439
sp|Q8A0F5|NUOB_BACTN NADH-quinone oxidoreductase subunit B OS=Bacteroides thetaiotaomicron (strain ATCC 29148 / DSM 2079 / NCTC 10582 / E50 / VPI-5482) OX=226186 GN=nuoB PE=3 SV=1	nuoB	0.0059456	0.00891736
sp|Q8A0F6|NUOCD_BACTN NADH-quinone oxidoreductase subunit C/D OS=Bacteroides thetaiotaomicron (strain ATCC 29148 / DSM 2079 / NCTC 10582 / E50 / VPI-5482) OX=226186 GN=nuoC PE=3 SV=2	nuoC	0.554209	1.42146
sp|Q8A0M6|SYA_BACTN Alanine--tRNA ligase OS=Bacteroides thetaiotaomicron (strain ATCC 29148 / DSM 2079 / NCTC 10582 / E50 / VPI-5482) OX=226186 GN=alaS PE=3 SV=1	alaS	0.591505	0.561552
sp|Q8A0U2|TPIS_BACTN Triosephosphate isomerase OS=Bacteroides thetaiotaomicron (strain ATCC 29148 / DSM 2079 / NCTC 10582 / E50 / VPI-5482) OX=226186 GN=tpiA PE=3 SV=1	tpiA	0.870498	2.22857
sp|Q8A0W0|MDH_BACTN Malate dehydrogenase OS=Bacteroides thetaiotaomicron (strain ATCC 29148 / DSM 2079 / NCTC 10582 / E50 / VPI-5482) OX=226186 GN=mdh PE=3 SV=1	mdh	0.997746	1.18341
sp|Q8A0Z3|EFTS_BACTN Elongation factor Ts OS=Bacteroides thetaiotaomicron (strain ATCC 29148 / DSM 2079 / NCTC 10582 / E50 / VPI-5482) OX=226186 GN=tsf PE=3 SV=1	tsf	-0.0292792	0.0400158
sp|Q8A0Z4|RS2_BACTN 30S ribosomal protein S2 OS=Bacteroides thetaiotaomicron (strain ATCC 29148 / DSM 2079 / NCTC 10582 / E50 / VPI-5482) OX=226186 GN=rpsB PE=3 SV=1	rpsB	0.461453	0.237598
sp|Q8A0Z5|RS9_BACTN 30S ribosomal protein S9 OS=Bacteroides thetaiotaomicron (strain ATCC 29148 / DSM 2079 / NCTC 10582 / E50 / VPI-5482) OX=226186 GN=rpsI PE=3 SV=1	rpsI	0.205569	0.103454
sp|Q8A0Z8|SYN_BACTN Asparagine--tRNA ligase OS=Bacteroides thetaiotaomicron (strain ATCC 29148 / DSM 2079 / NCTC 10582 / E50 / VPI-5482) OX=226186 GN=asnS PE=3 SV=1	asnS	1.58931	0.818558
sp|Q8A128|CLPX_BACTN ATP-dependent Clp protease ATP-binding subunit ClpX OS=Bacteroides thetaiotaomicron (strain ATCC 29148 / DSM 2079 / NCTC 10582 / E50 / VPI-5482) OX=226186 GN=clpX PE=3 SV=1	clpX	0.0998712	0.0311338
sp|Q8A129|CLPP_BACTN ATP-dependent Clp protease proteolytic subunit OS=Bacteroides thetaiotaomicron (strain ATCC 29148 / DSM 2079 / NCTC 10582 / E50 / VPI-5482) OX=226186 GN=clpP PE=3 SV=1	clpP	0.359693	0.283064
sp|Q8A135|DER_BACTN GTPase Der OS=Bacteroides thetaiotaomicron (strain ATCC 29148 / DSM 2079 / NCTC 10582 / E50 / VPI-5482) OX=226186 GN=der PE=3 SV=1	der	2.37089	1.37261
sp|Q8A137|FABH2_BACTN 3-oxoacyl-[acyl-carrier-protein] synthase 3 protein 2 OS=Bacteroides thetaiotaomicron (strain ATCC 29148 / DSM 2079 / NCTC 10582 / E50 / VPI-5482) OX=226186 GN=fabH2 PE=3 SV=1	fabH2	1.56092	2.02024
sp|Q8A155|PUR9_BACTN Bifunctional purine biosynthesis protein PurH OS=Bacteroides thetaiotaomicron (strain ATCC 29148 / DSM 2079 / NCTC 10582 / E50 / VPI-5482) OX=226186 GN=purH PE=3 SV=1	purH	0.792971	0.657025
sp|Q8A1A7|ARGC_BACTN N-acetyl-gamma-glutamyl-phosphate reductase OS=Bacteroides thetaiotaomicron (strain ATCC 29148 / DSM 2079 / NCTC 10582 / E50 / VPI-5482) OX=226186 GN=argC PE=3 SV=1	argC	1.5225	3.11922
sp|Q8A1D5|PYRE_BACTN Orotate phosphoribosyltransferase OS=Bacteroides thetaiotaomicron (strain ATCC 29148 / DSM 2079 / NCTC 10582 / E50 / VPI-5482) OX=226186 GN=pyrE PE=3 SV=1	pyrE	0.384669	0.0914874
sp|Q8A1F6|RL34_BACTN 50S ribosomal protein L34 OS=Bacteroides thetaiotaomicron (strain ATCC 29148 / DSM 2079 / NCTC 10582 / E50 / VPI-5482) OX=226186 GN=rpmH PE=3 SV=1	rpmH	-2.36465	1.26629
sp|Q8A1F7|EFP_BACTN Elongation factor P OS=Bacteroides thetaiotaomicron (strain ATCC 29148 / DSM 2079 / NCTC 10582 / E50 / VPI-5482) OX=226186 GN=efp PE=3 SV=1	efp	2.56765	2.69692
sp|Q8A1G1|SUSC_BACTN TonB-dependent receptor SusC OS=Bacteroides thetaiotaomicron (strain ATCC 29148 / DSM 2079 / NCTC 10582 / E50 / VPI-5482) OX=226186 GN=susC PE=1 SV=1	susC	-4.53004	5.55474
sp|Q8A1G2|SUSD_BACTN Starch-binding protein SusD OS=Bacteroides thetaiotaomicron (strain ATCC 29148 / DSM 2079 / NCTC 10582 / E50 / VPI-5482) OX=226186 GN=susD PE=1 SV=1	susD	-6.0913	6.10603
sp|Q8A1G3|SUSG_BACTN Alpha-amylase SusG OS=Bacteroides thetaiotaomicron (strain ATCC 29148 / DSM 2079 / NCTC 10582 / E50 / VPI-5482) OX=226186 GN=susG PE=1 SV=1	susG	-5.10198	5.02193
sp|Q8A1M1|LOLD_BACTN Lipoprotein-releasing system ATP-binding protein LolD OS=Bacteroides thetaiotaomicron (strain ATCC 29148 / DSM 2079 / NCTC 10582 / E50 / VPI-5482) OX=226186 GN=lolD PE=3 SV=1	lolD	-1.79257	2.67289
sp|Q8A250|MRAZ_BACTN Transcriptional regulator MraZ OS=Bacteroides thetaiotaomicron (strain ATCC 29148 / DSM 2079 / NCTC 10582 / E50 / VPI-5482) OX=226186 GN=mraZ PE=3 SV=1	mraZ	0.0374805	0.0511886
sp|Q8A251|RSMH_BACTN Ribosomal RNA small subunit methyltransferase H OS=Bacteroides thetaiotaomicron (strain ATCC 29148 / DSM 2079 / NCTC 10582 / E50 / VPI-5482) OX=226186 GN=rsmH PE=3 SV=1	rsmH	2.08947	3.07742
sp|Q8A255|MRAY_BACTN Phospho-N-acetylmuramoyl-pentapeptide-transferase OS=Bacteroides thetaiotaomicron (strain ATCC 29148 / DSM 2079 / NCTC 10582 / E50 / VPI-5482) OX=226186 GN=mraY PE=3 SV=1	mraY	-0.515148	1.53289
sp|Q8A258|MURG_BACTN UDP-N-acetylglucosamine--N-acetylmuramyl-(pentapeptide) pyrophosphoryl-undecaprenol N-acetylglucosamine transferase OS=Bacteroides thetaiotaomicron (strain ATCC 29148 / DSM 2079 / NCTC 10582 / E50 / VPI-5482) OX=226186 GN=murG PE=3 SV=	murG	-0.317455	0.384053
sp|Q8A276|RS20_BACTN 30S ribosomal protein S20 OS=Bacteroides thetaiotaomicron (strain ATCC 29148 / DSM 2079 / NCTC 10582 / E50 / VPI-5482) OX=226186 GN=rpsT PE=3 SV=1	rpsT	0.117322	0.0942327
sp|Q8A287|GPMI_BACTN 2,3-bisphosphoglycerate-independent phosphoglycerate mutase OS=Bacteroides thetaiotaomicron (strain ATCC 29148 / DSM 2079 / NCTC 10582 / E50 / VPI-5482) OX=226186 GN=gpmI PE=3 SV=1	gpmI	1.26865	2.15125
sp|Q8A294|HPPA_BACTN Putative K(+)-stimulated pyrophosphate-energized sodium pump OS=Bacteroides thetaiotaomicron (strain ATCC 29148 / DSM 2079 / NCTC 10582 / E50 / VPI-5482) OX=226186 GN=hppA PE=3 SV=1	hppA	-1.39928	3.00643
sp|Q8A295|Y3410_BACTN UPF0145 protein BT_3410 OS=Bacteroides thetaiotaomicron (strain ATCC 29148 / DSM 2079 / NCTC 10582 / E50 / VPI-5482) OX=226186 GN=BT_3410 PE=3 SV=1	BT_3410	0.803468	0.997339
sp|Q8A2A1|IF2_BACTN Translation initiation factor IF-2 OS=Bacteroides thetaiotaomicron (strain ATCC 29148 / DSM 2079 / NCTC 10582 / E50 / VPI-5482) OX=226186 GN=infB PE=3 SV=1	infB	0.154232	0.0996596
sp|Q8A2E6|ACP_BACTN Acyl carrier protein OS=Bacteroides thetaiotaomicron (strain ATCC 29148 / DSM 2079 / NCTC 10582 / E50 / VPI-5482) OX=226186 GN=acpP PE=3 SV=1	acpP	3.99383	5.07326
sp|Q8A2E8|RNC_BACTN Ribonuclease 3 OS=Bacteroides thetaiotaomicron (strain ATCC 29148 / DSM 2079 / NCTC 10582 / E50 / VPI-5482) OX=226186 GN=rnc PE=3 SV=2	rnc	-0.630973	0.825858
sp|Q8A2F6|ENDSF_BACTN Endo-4-O-sulfatase OS=Bacteroides thetaiotaomicron (strain ATCC 29148 / DSM 2079 / NCTC 10582 / E50 / VPI-5482) OX=226186 GN=BT_3349 PE=1 SV=1	BT_3349	-2.03456	2.76042
sp|Q8A2N9|UVRC_BACTN UvrABC system protein C OS=Bacteroides thetaiotaomicron (strain ATCC 29148 / DSM 2079 / NCTC 10582 / E50 / VPI-5482) OX=226186 GN=uvrC PE=3 SV=1	uvrC	-0.530469	0.458159
sp|Q8A2S5|SYY_BACTN Tyrosine--tRNA ligase OS=Bacteroides thetaiotaomicron (strain ATCC 29148 / DSM 2079 / NCTC 10582 / E50 / VPI-5482) OX=226186 GN=tyrS PE=3 SV=1	tyrS	0.649272	0.514422
sp|Q8A2T6|METK_BACTN S-adenosylmethionine synthase OS=Bacteroides thetaiotaomicron (strain ATCC 29148 / DSM 2079 / NCTC 10582 / E50 / VPI-5482) OX=226186 GN=metK PE=3 SV=1	metK	0.773389	0.407992
sp|Q8A329|SYL_BACTN Leucine--tRNA ligase OS=Bacteroides thetaiotaomicron (strain ATCC 29148 / DSM 2079 / NCTC 10582 / E50 / VPI-5482) OX=226186 GN=leuS PE=3 SV=1	leuS	-0.82285	0.763571
sp|Q8A334|MUTS_BACTN DNA mismatch repair protein MutS OS=Bacteroides thetaiotaomicron (strain ATCC 29148 / DSM 2079 / NCTC 10582 / E50 / VPI-5482) OX=226186 GN=mutS PE=3 SV=1	mutS	2.36022	1.95197
sp|Q8A337|LGT_BACTN Phosphatidylglycerol--prolipoprotein diacylglyceryl transferase OS=Bacteroides thetaiotaomicron (strain ATCC 29148 / DSM 2079 / NCTC 10582 / E50 / VPI-5482) OX=226186 GN=lgt PE=3 SV=1	lgt	1.25602	0.672688
sp|Q8A3M1|SYM_BACTN Methionine--tRNA ligase OS=Bacteroides thetaiotaomicron (strain ATCC 29148 / DSM 2079 / NCTC 10582 / E50 / VPI-5482) OX=226186 GN=metG PE=3 SV=1	metG	-1.45228	0.482457
sp|Q8A414|PCKA_BACTN Phosphoenolpyruvate carboxykinase (ATP) OS=Bacteroides thetaiotaomicron (strain ATCC 29148 / DSM 2079 / NCTC 10582 / E50 / VPI-5482) OX=226186 GN=pckA PE=3 SV=1	pckA	1.14627	3.21755
sp|Q8A418|RS15_BACTN 30S ribosomal protein S15 OS=Bacteroides thetaiotaomicron (strain ATCC 29148 / DSM 2079 / NCTC 10582 / E50 / VPI-5482) OX=226186 GN=rpsO PE=3 SV=1	rpsO	0.850467	0.633826
sp|Q8A463|EFTU_BACTN Elongation factor Tu OS=Bacteroides thetaiotaomicron (strain ATCC 29148 / DSM 2079 / NCTC 10582 / E50 / VPI-5482) OX=226186 GN=tuf PE=3 SV=1	tuf	2.65802	2.97824
sp|Q8A465|RL11_BACTN 50S ribosomal protein L11 OS=Bacteroides thetaiotaomicron (strain ATCC 29148 / DSM 2079 / NCTC 10582 / E50 / VPI-5482) OX=226186 GN=rplK PE=3 SV=1	rplK	0.167204	0.154582
sp|Q8A466|RL1_BACTN 50S ribosomal protein L1 OS=Bacteroides thetaiotaomicron (strain ATCC 29148 / DSM 2079 / NCTC 10582 / E50 / VPI-5482) OX=226186 GN=rplA PE=3 SV=1	rplA	-0.441192	0.637512
sp|Q8A468|RL7_BACTN 50S ribosomal protein L7/L12 OS=Bacteroides thetaiotaomicron (strain ATCC 29148 / DSM 2079 / NCTC 10582 / E50 / VPI-5482) OX=226186 GN=rplL PE=3 SV=1	rplL	0.228532	0.215057
sp|Q8A469|RPOB_BACTN DNA-directed RNA polymerase subunit beta OS=Bacteroides thetaiotaomicron (strain ATCC 29148 / DSM 2079 / NCTC 10582 / E50 / VPI-5482) OX=226186 GN=rpoB PE=3 SV=1	rpoB	-0.101219	0.114925
sp|Q8A470|RPOC_BACTN DNA-directed RNA polymerase subunit beta OS=Bacteroides thetaiotaomicron (strain ATCC 29148 / DSM 2079 / NCTC 10582 / E50 / VPI-5482) OX=226186 GN=rpoC PE=3 SV=1	rpoC	-0.0488753	0.0517546
sp|Q8A472|RS12_BACTN 30S ribosomal protein S12 OS=Bacteroides thetaiotaomicron (strain ATCC 29148 / DSM 2079 / NCTC 10582 / E50 / VPI-5482) OX=226186 GN=rpsL PE=3 SV=1	rpsL	0.564664	0.270744
sp|Q8A473|RS7_BACTN 30S ribosomal protein S7 OS=Bacteroides thetaiotaomicron (strain ATCC 29148 / DSM 2079 / NCTC 10582 / E50 / VPI-5482) OX=226186 GN=rpsG PE=3 SV=1	rpsG	1.92759	1.64963
sp|Q8A474|EFG_BACTN Elongation factor G OS=Bacteroides thetaiotaomicron (strain ATCC 29148 / DSM 2079 / NCTC 10582 / E50 / VPI-5482) OX=226186 GN=fusA PE=3 SV=1	fusA	0.581771	0.675372
sp|Q8A475|RS10_BACTN 30S ribosomal protein S10 OS=Bacteroides thetaiotaomicron (strain ATCC 29148 / DSM 2079 / NCTC 10582 / E50 / VPI-5482) OX=226186 GN=rpsJ PE=3 SV=1	rpsJ	-1.06719	0.631672
sp|Q8A476|RL3_BACTN 50S ribosomal protein L3 OS=Bacteroides thetaiotaomicron (strain ATCC 29148 / DSM 2079 / NCTC 10582 / E50 / VPI-5482) OX=226186 GN=rplC PE=3 SV=1	rplC	1.47664	1.18894
sp|Q8A477|RL4_BACTN 50S ribosomal protein L4 OS=Bacteroides thetaiotaomicron (strain ATCC 29148 / DSM 2079 / NCTC 10582 / E50 / VPI-5482) OX=226186 GN=rplD PE=3 SV=1	rplD	1.31169	1.23146
sp|Q8A479|RL2_BACTN 50S ribosomal protein L2 OS=Bacteroides thetaiotaomicron (strain ATCC 29148 / DSM 2079 / NCTC 10582 / E50 / VPI-5482) OX=226186 GN=rplB PE=3 SV=1	rplB	0.986515	0.724989
sp|Q8A480|RS19_BACTN 30S ribosomal protein S19 OS=Bacteroides thetaiotaomicron (strain ATCC 29148 / DSM 2079 / NCTC 10582 / E50 / VPI-5482) OX=226186 GN=rpsS PE=3 SV=1	rpsS	2.11385	1.51328
sp|Q8A481|RL22_BACTN 50S ribosomal protein L22 OS=Bacteroides thetaiotaomicron (strain ATCC 29148 / DSM 2079 / NCTC 10582 / E50 / VPI-5482) OX=226186 GN=rplV PE=3 SV=1	rplV	0.300307	0.241359
sp|Q8A482|RS3_BACTN 30S ribosomal protein S3 OS=Bacteroides thetaiotaomicron (strain ATCC 29148 / DSM 2079 / NCTC 10582 / E50 / VPI-5482) OX=226186 GN=rpsC PE=3 SV=1	rpsC	1.10665	1.41988
sp|Q8A483|RL16_BACTN 50S ribosomal protein L16 OS=Bacteroides thetaiotaomicron (strain ATCC 29148 / DSM 2079 / NCTC 10582 / E50 / VPI-5482) OX=226186 GN=rplP PE=3 SV=1	rplP	0.691765	0.592183
sp|Q8A485|RS171_BACTN 30S ribosomal protein S17 1 OS=Bacteroides thetaiotaomicron (strain ATCC 29148 / DSM 2079 / NCTC 10582 / E50 / VPI-5482) OX=226186 GN=rpsQ1 PE=3 SV=1	rpsQ1	-1.22792	1.29494
sp|Q8A486|RL14_BACTN 50S ribosomal protein L14 OS=Bacteroides thetaiotaomicron (strain ATCC 29148 / DSM 2079 / NCTC 10582 / E50 / VPI-5482) OX=226186 GN=rplN PE=3 SV=1	rplN	0.555981	0.353693
sp|Q8A487|RL24_BACTN 50S ribosomal protein L24 OS=Bacteroides thetaiotaomicron (strain ATCC 29148 / DSM 2079 / NCTC 10582 / E50 / VPI-5482) OX=226186 GN=rplX PE=3 SV=1	rplX	-1.59276	1.78672
sp|Q8A488|RL5_BACTN 50S ribosomal protein L5 OS=Bacteroides thetaiotaomicron (strain ATCC 29148 / DSM 2079 / NCTC 10582 / E50 / VPI-5482) OX=226186 GN=rplE PE=3 SV=1	rplE	2.08218	2.87189
sp|Q8A489|RS14_BACTN 30S ribosomal protein S14 OS=Bacteroides thetaiotaomicron (strain ATCC 29148 / DSM 2079 / NCTC 10582 / E50 / VPI-5482) OX=226186 GN=rpsN PE=3 SV=1	rpsN	0.238424	0.11019
sp|Q8A490|RS8_BACTN 30S ribosomal protein S8 OS=Bacteroides thetaiotaomicron (strain ATCC 29148 / DSM 2079 / NCTC 10582 / E50 / VPI-5482) OX=226186 GN=rpsH PE=3 SV=1	rpsH	0.700999	0.63506
sp|Q8A491|RL6_BACTN 50S ribosomal protein L6 OS=Bacteroides thetaiotaomicron (strain ATCC 29148 / DSM 2079 / NCTC 10582 / E50 / VPI-5482) OX=226186 GN=rplF PE=3 SV=1	rplF	0.706396	0.640984
sp|Q8A492|RL18_BACTN 50S ribosomal protein L18 OS=Bacteroides thetaiotaomicron (strain ATCC 29148 / DSM 2079 / NCTC 10582 / E50 / VPI-5482) OX=226186 GN=rplR PE=3 SV=1	rplR	0.648612	0.697358
sp|Q8A493|RS5_BACTN 30S ribosomal protein S5 OS=Bacteroides thetaiotaomicron (strain ATCC 29148 / DSM 2079 / NCTC 10582 / E50 / VPI-5482) OX=226186 GN=rpsE PE=3 SV=1	rpsE	-0.281901	0.213286
sp|Q8A494|RL30_BACTN 50S ribosomal protein L30 OS=Bacteroides thetaiotaomicron (strain ATCC 29148 / DSM 2079 / NCTC 10582 / E50 / VPI-5482) OX=226186 GN=rpmD PE=3 SV=1	rpmD	-1.88684	2.99237
sp|Q8A495|RL15_BACTN 50S ribosomal protein L15 OS=Bacteroides thetaiotaomicron (strain ATCC 29148 / DSM 2079 / NCTC 10582 / E50 / VPI-5482) OX=226186 GN=rplO PE=3 SV=1	rplO	-0.535907	0.823803
sp|Q8A499|RS13_BACTN 30S ribosomal protein S13 OS=Bacteroides thetaiotaomicron (strain ATCC 29148 / DSM 2079 / NCTC 10582 / E50 / VPI-5482) OX=226186 GN=rpsM PE=3 SV=1	rpsM	1.45984	2.04427
sp|Q8A4A0|RS11_BACTN 30S ribosomal protein S11 OS=Bacteroides thetaiotaomicron (strain ATCC 29148 / DSM 2079 / NCTC 10582 / E50 / VPI-5482) OX=226186 GN=rpsK PE=3 SV=1	rpsK	1.72408	2.41548
sp|Q8A4A1|RS4_BACTN 30S ribosomal protein S4 OS=Bacteroides thetaiotaomicron (strain ATCC 29148 / DSM 2079 / NCTC 10582 / E50 / VPI-5482) OX=226186 GN=rpsD PE=3 SV=1	rpsD	1.7956	1.63585
sp|Q8A4A2|RPOA_BACTN DNA-directed RNA polymerase subunit alpha OS=Bacteroides thetaiotaomicron (strain ATCC 29148 / DSM 2079 / NCTC 10582 / E50 / VPI-5482) OX=226186 GN=rpoA PE=3 SV=1	rpoA	0.689348	1.2503
sp|Q8A4A3|RL17_BACTN 50S ribosomal protein L17 OS=Bacteroides thetaiotaomicron (strain ATCC 29148 / DSM 2079 / NCTC 10582 / E50 / VPI-5482) OX=226186 GN=rplQ PE=3 SV=1	rplQ	0.939431	0.671889
sp|Q8A4M8|GLSA_BACTN Glutaminase OS=Bacteroides thetaiotaomicron (strain ATCC 29148 / DSM 2079 / NCTC 10582 / E50 / VPI-5482) OX=226186 GN=glsA PE=3 SV=1	glsA	2.29632	1.11093
sp|Q8A4N6|PNP_BACTN Polyribonucleotide nucleotidyltransferase OS=Bacteroides thetaiotaomicron (strain ATCC 29148 / DSM 2079 / NCTC 10582 / E50 / VPI-5482) OX=226186 GN=pnp PE=3 SV=1	pnp	-0.104982	0.124157
sp|Q8A4V8|RL19_BACTN 50S ribosomal protein L19 OS=Bacteroides thetaiotaomicron (strain ATCC 29148 / DSM 2079 / NCTC 10582 / E50 / VPI-5482) OX=226186 GN=rplS PE=3 SV=1	rplS	0.20636	0.152617
sp|Q8A525|GUAA2_BACTN Putative GMP synthase [glutamine-hydrolyzing] 2 OS=Bacteroides thetaiotaomicron (strain ATCC 29148 / DSM 2079 / NCTC 10582 / E50 / VPI-5482) OX=226186 GN=guaA2 PE=5 SV=1	guaA2	0.337838	0.327951
sp|Q8A528|RIBBA_BACTN Riboflavin biosynthesis protein RibBA OS=Bacteroides thetaiotaomicron (strain ATCC 29148 / DSM 2079 / NCTC 10582 / E50 / VPI-5482) OX=226186 GN=ribBA PE=3 SV=1	ribBA	0.713642	0.220303
sp|Q8A5J0|RRF_BACTN Ribosome-recycling factor OS=Bacteroides thetaiotaomicron (strain ATCC 29148 / DSM 2079 / NCTC 10582 / E50 / VPI-5482) OX=226186 GN=frr PE=3 SV=1	frr	0.574854	0.962543
sp|Q8A5K8|PSD_BACTN Phosphatidylserine decarboxylase proenzyme OS=Bacteroides thetaiotaomicron (strain ATCC 29148 / DSM 2079 / NCTC 10582 / E50 / VPI-5482) OX=226186 GN=psd PE=3 SV=1	psd	-1.02335	2.26793
sp|Q8A5S5|RS6_BACTN 30S ribosomal protein S6 OS=Bacteroides thetaiotaomicron (strain ATCC 29148 / DSM 2079 / NCTC 10582 / E50 / VPI-5482) OX=226186 GN=rpsF PE=3 SV=1	rpsF	0.0197318	0.0144426
sp|Q8A5S6|RS18_BACTN 30S ribosomal protein S18 OS=Bacteroides thetaiotaomicron (strain ATCC 29148 / DSM 2079 / NCTC 10582 / E50 / VPI-5482) OX=226186 GN=rpsR PE=3 SV=1	rpsR	0.277284	0.421651
sp|Q8A5S7|RL9_BACTN 50S ribosomal protein L9 OS=Bacteroides thetaiotaomicron (strain ATCC 29148 / DSM 2079 / NCTC 10582 / E50 / VPI-5482) OX=226186 GN=rplI PE=3 SV=1	rplI	-1.47856	2.87321
sp|Q8A5V7|ASNA_BACTN Aspartate--ammonia ligase OS=Bacteroides thetaiotaomicron (strain ATCC 29148 / DSM 2079 / NCTC 10582 / E50 / VPI-5482) OX=226186 GN=asnA PE=3 SV=1	asnA	-0.827787	0.619828
sp|Q8A5W2|G6PI_BACTN Glucose-6-phosphate isomerase OS=Bacteroides thetaiotaomicron (strain ATCC 29148 / DSM 2079 / NCTC 10582 / E50 / VPI-5482) OX=226186 GN=pgi PE=1 SV=1	pgi	-0.189643	0.275951
sp|Q8A5Z4|Y2092_BACTN Uncharacterized transporter BT_2092 OS=Bacteroides thetaiotaomicron (strain ATCC 29148 / DSM 2079 / NCTC 10582 / E50 / VPI-5482) OX=226186 GN=BT_2092 PE=3 SV=1	BT_2092	-0.899131	1.88233
sp|Q8A608|ILVD_BACTN Dihydroxy-acid dehydratase OS=Bacteroides thetaiotaomicron (strain ATCC 29148 / DSM 2079 / NCTC 10582 / E50 / VPI-5482) OX=226186 GN=ilvD PE=3 SV=1	ilvD	-1.43082	0.905779
sp|Q8A624|PFKA2_BACTN ATP-dependent 6-phosphofructokinase 2 OS=Bacteroides thetaiotaomicron (strain ATCC 29148 / DSM 2079 / NCTC 10582 / E50 / VPI-5482) OX=226186 GN=pfkA2 PE=3 SV=1	pfkA2	0.724851	0.638113
sp|Q8A6K1|LPXK_BACTN Tetraacyldisaccharide 4-kinase OS=Bacteroides thetaiotaomicron (strain ATCC 29148 / DSM 2079 / NCTC 10582 / E50 / VPI-5482) OX=226186 GN=lpxK PE=3 SV=1	lpxK	-0.605683	1.48427
sp|Q8A6L0|AGAL_BACTN Retaining alpha-galactosidase OS=Bacteroides thetaiotaomicron (strain ATCC 29148 / DSM 2079 / NCTC 10582 / E50 / VPI-5482) OX=226186 GN=BT_1871 PE=1 SV=1	BT_1871	3.11569	1.08958
sp|Q8A6L7|LEUC_BACTN 3-isopropylmalate dehydratase large subunit OS=Bacteroides thetaiotaomicron (strain ATCC 29148 / DSM 2079 / NCTC 10582 / E50 / VPI-5482) OX=226186 GN=leuC PE=3 SV=1	leuC	0.545046	0.512758
sp|Q8A6M0|LEU3_BACTN 3-isopropylmalate dehydrogenase OS=Bacteroides thetaiotaomicron (strain ATCC 29148 / DSM 2079 / NCTC 10582 / E50 / VPI-5482) OX=226186 GN=leuB PE=3 SV=1	leuB	-0.128909	0.221942
sp|Q8A6M3|LPXF_BACTN Lipid A 4-phosphatase OS=Bacteroides thetaiotaomicron (strain ATCC 29148 / DSM 2079 / NCTC 10582 / E50 / VPI-5482) OX=226186 GN=lpxF PE=3 SV=1	lpxF	-0.963875	1.37893
sp|Q8A6N4|PURA_BACTN Adenylosuccinate synthetase OS=Bacteroides thetaiotaomicron (strain ATCC 29148 / DSM 2079 / NCTC 10582 / E50 / VPI-5482) OX=226186 GN=purA PE=3 SV=1	purA	0.271655	0.207469
sp|Q8A6P7|CH10_BACTN 10 kDa chaperonin OS=Bacteroides thetaiotaomicron (strain ATCC 29148 / DSM 2079 / NCTC 10582 / E50 / VPI-5482) OX=226186 GN=groS PE=3 SV=1	groS	1.03813	1.55266
sp|Q8A6P8|CH60_BACTN 60 kDa chaperonin OS=Bacteroides thetaiotaomicron (strain ATCC 29148 / DSM 2079 / NCTC 10582 / E50 / VPI-5482) OX=226186 GN=groL PE=3 SV=1	groL	1.29824	1.35897
sp|Q8A733|RL31B_BACTN 50S ribosomal protein L31 type B OS=Bacteroides thetaiotaomicron (strain ATCC 29148 / DSM 2079 / NCTC 10582 / E50 / VPI-5482) OX=226186 GN=rpmE2 PE=3 SV=1	rpmE2	-0.494026	1.12182
sp|Q8A753|PGK_BACTN Phosphoglycerate kinase OS=Bacteroides thetaiotaomicron (strain ATCC 29148 / DSM 2079 / NCTC 10582 / E50 / VPI-5482) OX=226186 GN=pgk PE=3 SV=1	pgk	0.740324	2.11192
sp|Q8A756|SYFA_BACTN Phenylalanine--tRNA ligase alpha subunit OS=Bacteroides thetaiotaomicron (strain ATCC 29148 / DSM 2079 / NCTC 10582 / E50 / VPI-5482) OX=226186 GN=pheS PE=3 SV=1	pheS	0.606969	0.599047
sp|Q8A767|TAL_BACTN Probable transaldolase OS=Bacteroides thetaiotaomicron (strain ATCC 29148 / DSM 2079 / NCTC 10582 / E50 / VPI-5482) OX=226186 GN=tal PE=3 SV=1	tal	0.707083	1.19674
sp|Q8A800|DCDA_BACTN Diaminopimelate decarboxylase OS=Bacteroides thetaiotaomicron (strain ATCC 29148 / DSM 2079 / NCTC 10582 / E50 / VPI-5482) OX=226186 GN=lysA PE=3 SV=1	lysA	1.97851	3.06442
sp|Q8A883|POTA_BACTN Spermidine/putrescine import ATP-binding protein PotA OS=Bacteroides thetaiotaomicron (strain ATCC 29148 / DSM 2079 / NCTC 10582 / E50 / VPI-5482) OX=226186 GN=potA PE=3 SV=1	potA	0.270017	0.560162
sp|Q8A8C3|DNAJ_BACTN Chaperone protein DnaJ OS=Bacteroides thetaiotaomicron (strain ATCC 29148 / DSM 2079 / NCTC 10582 / E50 / VPI-5482) OX=226186 GN=dnaJ PE=3 SV=1	dnaJ	0.314117	0.85813
sp|Q8A8D8|Y1229_BACTN Uncharacterized transporter BT_1229 OS=Bacteroides thetaiotaomicron (strain ATCC 29148 / DSM 2079 / NCTC 10582 / E50 / VPI-5482) OX=226186 GN=BT_1229 PE=3 SV=1	BT_1229	-0.366159	0.536934
sp|Q8A8L4|SERC_BACTN Phosphoserine aminotransferase OS=Bacteroides thetaiotaomicron (strain ATCC 29148 / DSM 2079 / NCTC 10582 / E50 / VPI-5482) OX=226186 GN=serC PE=3 SV=1	serC	1.58254	3.86454
sp|Q8A8T4|ENGB_BACTN Probable GTP-binding protein EngB OS=Bacteroides thetaiotaomicron (strain ATCC 29148 / DSM 2079 / NCTC 10582 / E50 / VPI-5482) OX=226186 GN=engB PE=3 SV=1	engB	1.69059	1.66826
sp|Q8A988|SYP_BACTN Proline--tRNA ligase OS=Bacteroides thetaiotaomicron (strain ATCC 29148 / DSM 2079 / NCTC 10582 / E50 / VPI-5482) OX=226186 GN=proS PE=3 SV=1	proS	0.969068	0.734424
sp|Q8A999|RL28_BACTN 50S ribosomal protein L28 OS=Bacteroides thetaiotaomicron (strain ATCC 29148 / DSM 2079 / NCTC 10582 / E50 / VPI-5482) OX=226186 GN=rpmB PE=3 SV=1	rpmB	-0.207652	0.271817
sp|Q8A9A0|RL33_BACTN 50S ribosomal protein L33 OS=Bacteroides thetaiotaomicron (strain ATCC 29148 / DSM 2079 / NCTC 10582 / E50 / VPI-5482) OX=226186 GN=rpmG PE=3 SV=1	rpmG	-3.40151	3.27017
sp|Q8A9B8|HTPG_BACTN Chaperone protein HtpG OS=Bacteroides thetaiotaomicron (strain ATCC 29148 / DSM 2079 / NCTC 10582 / E50 / VPI-5482) OX=226186 GN=htpG PE=3 SV=1	htpG	0.162064	0.29894
sp|Q8A9E3|SYD_BACTN Aspartate--tRNA ligase OS=Bacteroides thetaiotaomicron (strain ATCC 29148 / DSM 2079 / NCTC 10582 / E50 / VPI-5482) OX=226186 GN=aspS PE=3 SV=1	aspS	0.637238	0.380294
sp|Q8A9K9|SYI_BACTN Isoleucine--tRNA ligase OS=Bacteroides thetaiotaomicron (strain ATCC 29148 / DSM 2079 / NCTC 10582 / E50 / VPI-5482) OX=226186 GN=ileS PE=3 SV=1	ileS	0.46753	0.333262
sp|Q8A9S4|PYRI_BACTN Aspartate carbamoyltransferase regulatory chain OS=Bacteroides thetaiotaomicron (strain ATCC 29148 / DSM 2079 / NCTC 10582 / E50 / VPI-5482) OX=226186 GN=pyrI PE=3 SV=1	pyrI	0.366452	0.235468
sp|Q8A9S7|GLYA_BACTN Serine hydroxymethyltransferase OS=Bacteroides thetaiotaomicron (strain ATCC 29148 / DSM 2079 / NCTC 10582 / E50 / VPI-5482) OX=226186 GN=glyA PE=3 SV=1	glyA	0.452206	0.620196
sp|Q8A9S9|Y736_BACTN Uncharacterized transporter BT_0736 OS=Bacteroides thetaiotaomicron (strain ATCC 29148 / DSM 2079 / NCTC 10582 / E50 / VPI-5482) OX=226186 GN=BT_0736 PE=3 SV=1	BT_0736	1.53667	3.05251
sp|Q8A9U6|ATPG_BACTN ATP synthase gamma chain OS=Bacteroides thetaiotaomicron (strain ATCC 29148 / DSM 2079 / NCTC 10582 / E50 / VPI-5482) OX=226186 GN=atpG PE=3 SV=1	atpG	0.718278	1.66078
sp|Q8A9U7|ATPA_BACTN ATP synthase subunit alpha OS=Bacteroides thetaiotaomicron (strain ATCC 29148 / DSM 2079 / NCTC 10582 / E50 / VPI-5482) OX=226186 GN=atpA PE=3 SV=1	atpA	0.206976	0.482871
sp|Q8A9U8|ATPD_BACTN ATP synthase subunit delta OS=Bacteroides thetaiotaomicron (strain ATCC 29148 / DSM 2079 / NCTC 10582 / E50 / VPI-5482) OX=226186 GN=atpH PE=3 SV=1	atpH	0.183907	0.321811
sp|Q8A9U9|ATPF_BACTN ATP synthase subunit b OS=Bacteroides thetaiotaomicron (strain ATCC 29148 / DSM 2079 / NCTC 10582 / E50 / VPI-5482) OX=226186 GN=atpF PE=3 SV=1	atpF	-0.763813	1.62028
sp|Q8A9V0|ATPL_BACTN ATP synthase subunit c OS=Bacteroides thetaiotaomicron (strain ATCC 29148 / DSM 2079 / NCTC 10582 / E50 / VPI-5482) OX=226186 GN=atpE PE=3 SV=1	atpE	0.47561	1.22443
sp|Q8A9V4|ATPB_BACTN ATP synthase subunit beta OS=Bacteroides thetaiotaomicron (strain ATCC 29148 / DSM 2079 / NCTC 10582 / E50 / VPI-5482) OX=226186 GN=atpD PE=3 SV=1	atpD	0.197665	0.435018
sp|Q8A9W7|PANB_BACTN 3-methyl-2-oxobutanoate hydroxymethyltransferase OS=Bacteroides thetaiotaomicron (strain ATCC 29148 / DSM 2079 / NCTC 10582 / E50 / VPI-5482) OX=226186 GN=panB PE=3 SV=1	panB	0.00333113	0.00249414
sp|Q8AA31|NHAA_BACTN Na(+)/H(+) antiporter NhaA OS=Bacteroides thetaiotaomicron (strain ATCC 29148 / DSM 2079 / NCTC 10582 / E50 / VPI-5482) OX=226186 GN=nhaA PE=3 SV=1	nhaA	-0.143895	0.110761
sp|Q8AA33|LEPA_BACTN Elongation factor 4 OS=Bacteroides thetaiotaomicron (strain ATCC 29148 / DSM 2079 / NCTC 10582 / E50 / VPI-5482) OX=226186 GN=lepA PE=3 SV=1	lepA	0.174599	0.130379
sp|Q8AA39|SYFB_BACTN Phenylalanine--tRNA ligase beta subunit OS=Bacteroides thetaiotaomicron (strain ATCC 29148 / DSM 2079 / NCTC 10582 / E50 / VPI-5482) OX=226186 GN=pheT PE=3 SV=1	pheT	-0.187375	0.152684
sp|Q8AA75|PYRG_BACTN CTP synthase OS=Bacteroides thetaiotaomicron (strain ATCC 29148 / DSM 2079 / NCTC 10582 / E50 / VPI-5482) OX=226186 GN=pyrG PE=3 SV=1	pyrG	-0.607026	0.378049
sp|Q8AA76|YIDC_BACTN Membrane protein insertase YidC OS=Bacteroides thetaiotaomicron (strain ATCC 29148 / DSM 2079 / NCTC 10582 / E50 / VPI-5482) OX=226186 GN=yidC PE=3 SV=1	yidC	0.124202	0.207653
sp|Q8AAB1|GLMS_BACTN Glutamine--fructose-6-phosphate aminotransferase [isomerizing] OS=Bacteroides thetaiotaomicron (strain ATCC 29148 / DSM 2079 / NCTC 10582 / E50 / VPI-5482) OX=226186 GN=glmS PE=3 SV=2	glmS	1.45508	1.27824
sp|Q8AAG5|Y500_BACTN Uncharacterized transporter BT_0500 OS=Bacteroides thetaiotaomicron (strain ATCC 29148 / DSM 2079 / NCTC 10582 / E50 / VPI-5482) OX=226186 GN=BT_0500 PE=3 SV=1	BT_0500	-1.93158	3.10278
sp|Q8AAN9|RL20_BACTN 50S ribosomal protein L20 OS=Bacteroides thetaiotaomicron (strain ATCC 29148 / DSM 2079 / NCTC 10582 / E50 / VPI-5482) OX=226186 GN=rplT PE=3 SV=1	rplT	-1.71076	3.38682
sp|Q8AAP0|RL35_BACTN 50S ribosomal protein L35 OS=Bacteroides thetaiotaomicron (strain ATCC 29148 / DSM 2079 / NCTC 10582 / E50 / VPI-5482) OX=226186 GN=rpmI PE=3 SV=1	rpmI	-3.40173	1.81106
sp|Q8AAP1|IF3_BACTN Translation initiation factor IF-3 OS=Bacteroides thetaiotaomicron (strain ATCC 29148 / DSM 2079 / NCTC 10582 / E50 / VPI-5482) OX=226186 GN=infC PE=3 SV=1	infC	-0.0810824	0.0862412
sp|Q8AAP2|SYT_BACTN Threonine--tRNA ligase OS=Bacteroides thetaiotaomicron (strain ATCC 29148 / DSM 2079 / NCTC 10582 / E50 / VPI-5482) OX=226186 GN=thrS PE=3 SV=1	thrS	1.80869	1.39731
sp|Q8AAP4|DEF_BACTN Peptide deformylase OS=Bacteroides thetaiotaomicron (strain ATCC 29148 / DSM 2079 / NCTC 10582 / E50 / VPI-5482) OX=226186 GN=def PE=3 SV=1	def	0.725204	0.894251
sp|Q8AB53|Y258_BACTN Putative glucosamine-6-phosphate deaminase-like protein BT_0258 OS=Bacteroides thetaiotaomicron (strain ATCC 29148 / DSM 2079 / NCTC 10582 / E50 / VPI-5482) OX=226186 GN=BT_0258 PE=3 SV=1	BT_0258	0.066255	0.0303368
sp|Q8ABB0|HIS1_BACTN ATP phosphoribosyltransferase OS=Bacteroides thetaiotaomicron (strain ATCC 29148 / DSM 2079 / NCTC 10582 / E50 / VPI-5482) OX=226186 GN=hisG PE=3 SV=1	hisG	-0.496792	0.87603
sp|Q9RQ15|RS16_BACTN 30S ribosomal protein S16 OS=Bacteroides thetaiotaomicron (strain ATCC 29148 / DSM 2079 / NCTC 10582 / E50 / VPI-5482) OX=226186 GN=rpsP PE=3 SV=1	rpsP	0.603135	0.734335
tr|E7MCA2|E7MCA2_BACTN Uncharacterized protein OS=Bacteroides thetaiotaomicron (strain ATCC 29148 / DSM 2079 / NCTC 10582 / E50 / VPI-5482) OX=226186 GN=BT_0631a PE=4 SV=1	BT_0631a	3.44259	3.764
tr|E7MCA4|E7MCA4_BACTN Uncharacterized protein OS=Bacteroides thetaiotaomicron (strain ATCC 29148 / DSM 2079 / NCTC 10582 / E50 / VPI-5482) OX=226186 GN=BT_0914a PE=4 SV=1	BT_0914a	-2.59685	3.4671
tr|E7MCA5|E7MCA5_BACTN Putative lipoprotein OS=Bacteroides thetaiotaomicron (strain ATCC 29148 / DSM 2079 / NCTC 10582 / E50 / VPI-5482) OX=226186 GN=BT_1976a PE=4 SV=1	BT_1976a	-0.658471	1.8083
tr|E7MCA8|E7MCA8_BACTN Uncharacterized protein OS=Bacteroides thetaiotaomicron (strain ATCC 29148 / DSM 2079 / NCTC 10582 / E50 / VPI-5482) OX=226186 GN=BT_3193a PE=4 SV=1	BT_3193a	-0.408396	0.428277
tr|E7MCB0|E7MCB0_BACTN Conserved hypothetical membrane protein OS=Bacteroides thetaiotaomicron (strain ATCC 29148 / DSM 2079 / NCTC 10582 / E50 / VPI-5482) OX=226186 GN=BT_3901a PE=4 SV=1	BT_3901a	0.372354	0.48329
tr|Q89YH8|Q89YH8_BACTN Cytosine-specific methyltransferase OS=Bacteroides thetaiotaomicron (strain ATCC 29148 / DSM 2079 / NCTC 10582 / E50 / VPI-5482) OX=226186 GN=BT_4754 PE=3 SV=1	BT_4754	-1.01061	0.6386
tr|Q89YI7|Q89YI7_BACTN Uncharacterized protein OS=Bacteroides thetaiotaomicron (strain ATCC 29148 / DSM 2079 / NCTC 10582 / E50 / VPI-5482) OX=226186 GN=BT_4745 PE=4 SV=1	BT_4745	-3.32762	2.99469
tr|Q89YJ3|Q89YJ3_BACTN Formate C-acetyltransferase OS=Bacteroides thetaiotaomicron (strain ATCC 29148 / DSM 2079 / NCTC 10582 / E50 / VPI-5482) OX=226186 GN=BT_4738 PE=3 SV=1	BT_4738	2.19471	2.27708
tr|Q89YK7|Q89YK7_BACTN SusC homolog OS=Bacteroides thetaiotaomicron (strain ATCC 29148 / DSM 2079 / NCTC 10582 / E50 / VPI-5482) OX=226186 GN=BT_4724 PE=3 SV=1	BT_4724	-0.102371	0.199402
tr|Q89YL0|Q89YL0_BACTN OMP_b-brl_2 domain-containing protein OS=Bacteroides thetaiotaomicron (strain ATCC 29148 / DSM 2079 / NCTC 10582 / E50 / VPI-5482) OX=226186 GN=BT_4721 PE=4 SV=1	BT_4721	0.276954	0.546304
tr|Q89YL2|Q89YL2_BACTN Uncharacterized protein OS=Bacteroides thetaiotaomicron (strain ATCC 29148 / DSM 2079 / NCTC 10582 / E50 / VPI-5482) OX=226186 GN=BT_4719 PE=4 SV=1	BT_4719	-1.18564	1.3327
tr|Q89YL8|Q89YL8_BACTN Glycoside hydrolase family 29 OS=Bacteroides thetaiotaomicron (strain ATCC 29148 / DSM 2079 / NCTC 10582 / E50 / VPI-5482) OX=226186 GN=BT_4713 PE=4 SV=1	BT_4713	-1.65067	3.72814
tr|Q89YM5|Q89YM5_BACTN Putative anti-sigma factor OS=Bacteroides thetaiotaomicron (strain ATCC 29148 / DSM 2079 / NCTC 10582 / E50 / VPI-5482) OX=226186 GN=BT_4706 PE=4 SV=1	BT_4706	0.0477461	0.0824727
tr|Q89YN2|Q89YN2_BACTN Putative hydrolase, haloacid dehalogenase-like hydrolase OS=Bacteroides thetaiotaomicron (strain ATCC 29148 / DSM 2079 / NCTC 10582 / E50 / VPI-5482) OX=226186 GN=BT_4699 PE=4 SV=1	BT_4699	1.12026	2.1269
tr|Q89YN4|Q89YN4_BACTN Transcriptional regulator OS=Bacteroides thetaiotaomicron (strain ATCC 29148 / DSM 2079 / NCTC 10582 / E50 / VPI-5482) OX=226186 GN=BT_4697 PE=4 SV=1	BT_4697	-0.210738	0.521571
tr|Q89YN5|Q89YN5_BACTN Uncharacterized protein OS=Bacteroides thetaiotaomicron (strain ATCC 29148 / DSM 2079 / NCTC 10582 / E50 / VPI-5482) OX=226186 GN=BT_4696 PE=4 SV=1	BT_4696	2.67799	2.05185
tr|Q89YN6|Q89YN6_BACTN Outer membrane efflux protein OS=Bacteroides thetaiotaomicron (strain ATCC 29148 / DSM 2079 / NCTC 10582 / E50 / VPI-5482) OX=226186 GN=BT_4695 PE=3 SV=1	BT_4695	2.23676	3.59323
tr|Q89YN7|Q89YN7_BACTN Cation efflux system protein OS=Bacteroides thetaiotaomicron (strain ATCC 29148 / DSM 2079 / NCTC 10582 / E50 / VPI-5482) OX=226186 GN=BT_4694 PE=3 SV=1	BT_4694	1.77363	3.80215
tr|Q89YN8|Q89YN8_BACTN Cation efflux system protein OS=Bacteroides thetaiotaomicron (strain ATCC 29148 / DSM 2079 / NCTC 10582 / E50 / VPI-5482) OX=226186 GN=BT_4693 PE=3 SV=1	BT_4693	2.01977	2.40477
tr|Q89YP3|Q89YP3_BACTN Uncharacterized protein OS=Bacteroides thetaiotaomicron (strain ATCC 29148 / DSM 2079 / NCTC 10582 / E50 / VPI-5482) OX=226186 GN=BT_4688 PE=3 SV=1	BT_4688	0.323719	0.669669
tr|Q89YP9|Q89YP9_BACTN Glycoside hydrolase family 95 OS=Bacteroides thetaiotaomicron (strain ATCC 29148 / DSM 2079 / NCTC 10582 / E50 / VPI-5482) OX=226186 GN=BT_4682 PE=4 SV=1	BT_4682	-2.82817	0.978734
tr|Q89YQ1|Q89YQ1_BACTN Endonuclease MutS2 OS=Bacteroides thetaiotaomicron (strain ATCC 29148 / DSM 2079 / NCTC 10582 / E50 / VPI-5482) OX=226186 GN=mutS2 PE=3 SV=1	mutS2	0.374898	0.245875
tr|Q89YQ2|Q89YQ2_BACTN Magnesium transport protein CorA OS=Bacteroides thetaiotaomicron (strain ATCC 29148 / DSM 2079 / NCTC 10582 / E50 / VPI-5482) OX=226186 GN=corA PE=3 SV=1	corA	-0.077728	0.103732
tr|Q89YQ4|Q89YQ4_BACTN PepSY_like domain-containing protein OS=Bacteroides thetaiotaomicron (strain ATCC 29148 / DSM 2079 / NCTC 10582 / E50 / VPI-5482) OX=226186 GN=BT_4677 PE=4 SV=1	BT_4677	2.35211	3.7185
tr|Q89YQ5|Q89YQ5_BACTN Putative periplasmic protein OS=Bacteroides thetaiotaomicron (strain ATCC 29148 / DSM 2079 / NCTC 10582 / E50 / VPI-5482) OX=226186 GN=BT_4676 PE=4 SV=1	BT_4676	-0.0672254	0.0369259
tr|Q89YQ7|Q89YQ7_BACTN Uncharacterized protein OS=Bacteroides thetaiotaomicron (strain ATCC 29148 / DSM 2079 / NCTC 10582 / E50 / VPI-5482) OX=226186 GN=BT_4674 PE=4 SV=1	BT_4674	-1.70024	3.95515
tr|Q89YR5|Q89YR5_BACTN Putative K+ uptake system protein OS=Bacteroides thetaiotaomicron (strain ATCC 29148 / DSM 2079 / NCTC 10582 / E50 / VPI-5482) OX=226186 GN=BT_4666 PE=4 SV=1	BT_4666	0.917315	0.84946
tr|Q89YR7|Q89YR7_BACTN Tryptophan synthase OS=Bacteroides thetaiotaomicron (strain ATCC 29148 / DSM 2079 / NCTC 10582 / E50 / VPI-5482) OX=226186 GN=BT_4664 PE=4 SV=1	BT_4664	0.226313	0.147123
tr|Q89YR8|Q89YR8_BACTN Two-component system sensor histidine kinase/response OS=Bacteroides thetaiotaomicron (strain ATCC 29148 / DSM 2079 / NCTC 10582 / E50 / VPI-5482) OX=226186 GN=BT_4663 PE=1 SV=1	BT_4663	-0.191881	0.414268
tr|Q89YS0|Q89YS0_BACTN Uncharacterized protein OS=Bacteroides thetaiotaomicron (strain ATCC 29148 / DSM 2079 / NCTC 10582 / E50 / VPI-5482) OX=226186 GN=BT_4661 PE=1 SV=1	BT_4661	0.015113	0.0246867
tr|Q89YS1|Q89YS1_BACTN SusC homolog OS=Bacteroides thetaiotaomicron (strain ATCC 29148 / DSM 2079 / NCTC 10582 / E50 / VPI-5482) OX=226186 GN=BT_4660 PE=3 SV=1	BT_4660	-1.51537	1.61638
tr|Q89YS2|Q89YS2_BACTN SusD homolog OS=Bacteroides thetaiotaomicron (strain ATCC 29148 / DSM 2079 / NCTC 10582 / E50 / VPI-5482) OX=226186 GN=BT_4659 PE=1 SV=1	BT_4659	-0.582981	0.882418
tr|Q89YS3|Q89YS3_BACTN Glucuronyl hydrolase OS=Bacteroides thetaiotaomicron (strain ATCC 29148 / DSM 2079 / NCTC 10582 / E50 / VPI-5482) OX=226186 GN=BT_4658 PE=4 SV=1	BT_4658	-2.50985	3.43387
tr|Q89YT2|Q89YT2_BACTN Uncharacterized protein OS=Bacteroides thetaiotaomicron (strain ATCC 29148 / DSM 2079 / NCTC 10582 / E50 / VPI-5482) OX=226186 GN=BT_4649 PE=4 SV=1	BT_4649	2.28446	1.06294
tr|Q89YU3|Q89YU3_BACTN Uncharacterized protein OS=Bacteroides thetaiotaomicron (strain ATCC 29148 / DSM 2079 / NCTC 10582 / E50 / VPI-5482) OX=226186 GN=BT_4638 PE=1 SV=1	BT_4638	0.209771	0.328027
tr|Q89YU7|Q89YU7_BACTN SusC homolog OS=Bacteroides thetaiotaomicron (strain ATCC 29148 / DSM 2079 / NCTC 10582 / E50 / VPI-5482) OX=226186 GN=BT_4634 PE=3 SV=1	BT_4634	-2.09037	4.33021
tr|Q89YU8|Q89YU8_BACTN SusD homolog OS=Bacteroides thetaiotaomicron (strain ATCC 29148 / DSM 2079 / NCTC 10582 / E50 / VPI-5482) OX=226186 GN=BT_4633 PE=3 SV=1	BT_4633	-2.01314	2.88558
tr|Q89YU9|Q89YU9_BACTN Putative galactose oxidase OS=Bacteroides thetaiotaomicron (strain ATCC 29148 / DSM 2079 / NCTC 10582 / E50 / VPI-5482) OX=226186 GN=BT_4632 PE=4 SV=1	BT_4632	-1.22372	1.77063
tr|Q89YV2|Q89YV2_BACTN Uncharacterized protein OS=Bacteroides thetaiotaomicron (strain ATCC 29148 / DSM 2079 / NCTC 10582 / E50 / VPI-5482) OX=226186 GN=BT_4629 PE=4 SV=1	BT_4629	-0.767097	0.724701
tr|Q89YW7|Q89YW7_BACTN Uncharacterized protein OS=Bacteroides thetaiotaomicron (strain ATCC 29148 / DSM 2079 / NCTC 10582 / E50 / VPI-5482) OX=226186 GN=BT_4614 PE=4 SV=1	BT_4614	0.601271	1.7546
tr|Q89YW9|Q89YW9_BACTN Saccharopine dehydrogenase OS=Bacteroides thetaiotaomicron (strain ATCC 29148 / DSM 2079 / NCTC 10582 / E50 / VPI-5482) OX=226186 GN=BT_4612 PE=4 SV=1	BT_4612	0.423958	1.20581
tr|Q89YY7|Q89YY7_BACTN Uncharacterized protein OS=Bacteroides thetaiotaomicron (strain ATCC 29148 / DSM 2079 / NCTC 10582 / E50 / VPI-5482) OX=226186 GN=BT_4593 PE=4 SV=1	BT_4593	-0.0316108	0.0429336
tr|Q89YY8|Q89YY8_BACTN Uncharacterized protein OS=Bacteroides thetaiotaomicron (strain ATCC 29148 / DSM 2079 / NCTC 10582 / E50 / VPI-5482) OX=226186 GN=BT_4592 PE=3 SV=1	BT_4592	0.112424	0.22931
tr|Q89YZ0|Q89YZ0_BACTN Uncharacterized protein OS=Bacteroides thetaiotaomicron (strain ATCC 29148 / DSM 2079 / NCTC 10582 / E50 / VPI-5482) OX=226186 GN=BT_4590 PE=4 SV=1	BT_4590	-0.243639	0.318193
tr|Q89YZ8|Q89YZ8_BACTN Amidophosphoribosyltransferase OS=Bacteroides thetaiotaomicron (strain ATCC 29148 / DSM 2079 / NCTC 10582 / E50 / VPI-5482) OX=226186 GN=BT_4582 PE=3 SV=1	BT_4582	-0.0560633	0.0558165
tr|Q89YZ9|Q89YZ9_BACTN Alpha-glucosidase OS=Bacteroides thetaiotaomicron (strain ATCC 29148 / DSM 2079 / NCTC 10582 / E50 / VPI-5482) OX=226186 GN=BT_4581 PE=4 SV=1	BT_4581	-11.1753	4.53467
tr|Q89Z08|Q89Z08_BACTN Putative transmembrane protein OS=Bacteroides thetaiotaomicron (strain ATCC 29148 / DSM 2079 / NCTC 10582 / E50 / VPI-5482) OX=226186 GN=BT_4569 PE=4 SV=1	BT_4569	0.996233	2.09963
tr|Q89Z12|Q89Z12_BACTN Putative transmembrane protein OS=Bacteroides thetaiotaomicron (strain ATCC 29148 / DSM 2079 / NCTC 10582 / E50 / VPI-5482) OX=226186 GN=BT_4565 PE=4 SV=1	BT_4565	1.58765	3.36339
tr|Q89Z13|Q89Z13_BACTN Glycoside transferase family 2 OS=Bacteroides thetaiotaomicron (strain ATCC 29148 / DSM 2079 / NCTC 10582 / E50 / VPI-5482) OX=226186 GN=BT_4564 PE=4 SV=1	BT_4564	-1.57512	1.99889
tr|Q89Z14|Q89Z14_BACTN Uncharacterized protein OS=Bacteroides thetaiotaomicron (strain ATCC 29148 / DSM 2079 / NCTC 10582 / E50 / VPI-5482) OX=226186 GN=BT_4563 PE=4 SV=1	BT_4563	-0.284794	0.523835
tr|Q89Z15|Q89Z15_BACTN Uncharacterized protein OS=Bacteroides thetaiotaomicron (strain ATCC 29148 / DSM 2079 / NCTC 10582 / E50 / VPI-5482) OX=226186 GN=BT_4562 PE=4 SV=1	BT_4562	-0.370928	0.728492
tr|Q89Z17|Q89Z17_BACTN FAD:protein FMN transferase OS=Bacteroides thetaiotaomicron (strain ATCC 29148 / DSM 2079 / NCTC 10582 / E50 / VPI-5482) OX=226186 GN=BT_4560 PE=3 SV=1	BT_4560	-0.852392	2.06066
tr|Q89Z20|Q89Z20_BACTN TPR_REGION domain-containing protein OS=Bacteroides thetaiotaomicron (strain ATCC 29148 / DSM 2079 / NCTC 10582 / E50 / VPI-5482) OX=226186 GN=BT_4557 PE=4 SV=1	BT_4557	-0.625639	0.487211
tr|Q89Z21|Q89Z21_BACTN NfeD domain-containing protein OS=Bacteroides thetaiotaomicron (strain ATCC 29148 / DSM 2079 / NCTC 10582 / E50 / VPI-5482) OX=226186 GN=BT_4556 PE=4 SV=1	BT_4556	-0.741841	1.56135
tr|Q89Z40|Q89Z40_BACTN Uncharacterized protein OS=Bacteroides thetaiotaomicron (strain ATCC 29148 / DSM 2079 / NCTC 10582 / E50 / VPI-5482) OX=226186 GN=BT_4537 PE=4 SV=1	BT_4537	2.60556	2.93434
tr|Q89Z61|Q89Z61_BACTN Uncharacterized protein OS=Bacteroides thetaiotaomicron (strain ATCC 29148 / DSM 2079 / NCTC 10582 / E50 / VPI-5482) OX=226186 GN=BT_4516 PE=4 SV=1	BT_4516	2.52896	3.43838
tr|Q89Z69|Q89Z69_BACTN Uncharacterized protein OS=Bacteroides thetaiotaomicron (strain ATCC 29148 / DSM 2079 / NCTC 10582 / E50 / VPI-5482) OX=226186 GN=BT_4508 PE=4 SV=1	BT_4508	1.37565	0.951776
tr|Q89Z77|Q89Z77_BACTN Uncharacterized protein OS=Bacteroides thetaiotaomicron (strain ATCC 29148 / DSM 2079 / NCTC 10582 / E50 / VPI-5482) OX=226186 GN=BT_4500 PE=4 SV=1	BT_4500	1.10014	1.51872
tr|Q89Z81|Q89Z81_BACTN Putative oxidoreductase OS=Bacteroides thetaiotaomicron (strain ATCC 29148 / DSM 2079 / NCTC 10582 / E50 / VPI-5482) OX=226186 GN=BT_4496 PE=4 SV=1	BT_4496	-1.27027	1.8416
tr|Q89Z84|Q89Z84_BACTN Putative sugar nucleotide epimerase OS=Bacteroides thetaiotaomicron (strain ATCC 29148 / DSM 2079 / NCTC 10582 / E50 / VPI-5482) OX=226186 GN=BT_4493 PE=3 SV=1	BT_4493	0.48035	1.03379
tr|Q89Z90|Q89Z90_BACTN Putative membrane-bound lytic murein transglycosylase OS=Bacteroides thetaiotaomicron (strain ATCC 29148 / DSM 2079 / NCTC 10582 / E50 / VPI-5482) OX=226186 GN=BT_4487 PE=4 SV=1	BT_4487	-0.429821	0.632877
tr|Q89Z96|Q89Z96_BACTN Outer membrane protein OS=Bacteroides thetaiotaomicron (strain ATCC 29148 / DSM 2079 / NCTC 10582 / E50 / VPI-5482) OX=226186 GN=BT_4481 PE=4 SV=1	BT_4481	-4.25252	4.24648
tr|Q89Z97|Q89Z97_BACTN Putative cell surface protein OS=Bacteroides thetaiotaomicron (strain ATCC 29148 / DSM 2079 / NCTC 10582 / E50 / VPI-5482) OX=226186 GN=BT_4480 PE=4 SV=1	BT_4480	-2.12961	2.9139
tr|Q89ZA2|Q89ZA2_BACTN Uncharacterized protein OS=Bacteroides thetaiotaomicron (strain ATCC 29148 / DSM 2079 / NCTC 10582 / E50 / VPI-5482) OX=226186 GN=BT_4475 PE=4 SV=1	BT_4475	0.460942	0.766362
tr|Q89ZA3|Q89ZA3_BACTN Uncharacterized protein OS=Bacteroides thetaiotaomicron (strain ATCC 29148 / DSM 2079 / NCTC 10582 / E50 / VPI-5482) OX=226186 GN=BT_4474 PE=4 SV=1	BT_4474	2.33151	1.31193
tr|Q89ZA5|Q89ZA5_BACTN Uncharacterized protein OS=Bacteroides thetaiotaomicron (strain ATCC 29148 / DSM 2079 / NCTC 10582 / E50 / VPI-5482) OX=226186 GN=BT_4472 PE=4 SV=1	BT_4472	0.876874	2.14689
tr|Q89ZA6|Q89ZA6_BACTN SusD homolog OS=Bacteroides thetaiotaomicron (strain ATCC 29148 / DSM 2079 / NCTC 10582 / E50 / VPI-5482) OX=226186 GN=BT_4471 PE=4 SV=1	BT_4471	-0.555528	1.10399
tr|Q89ZA7|Q89ZA7_BACTN SusC homolog OS=Bacteroides thetaiotaomicron (strain ATCC 29148 / DSM 2079 / NCTC 10582 / E50 / VPI-5482) OX=226186 GN=BT_4470 PE=3 SV=1	BT_4470	-1.2183	2.24027
tr|Q89ZC0|Q89ZC0_BACTN LUD_dom domain-containing protein OS=Bacteroides thetaiotaomicron (strain ATCC 29148 / DSM 2079 / NCTC 10582 / E50 / VPI-5482) OX=226186 GN=BT_4457 PE=4 SV=1	BT_4457	-0.0524852	0.0855514
tr|Q89ZC1|Q89ZC1_BACTN Putative electron transport protein OS=Bacteroides thetaiotaomicron (strain ATCC 29148 / DSM 2079 / NCTC 10582 / E50 / VPI-5482) OX=226186 GN=BT_4456 PE=4 SV=1	BT_4456	-0.269358	0.433247
tr|Q89ZC2|Q89ZC2_BACTN Oxidoreductase, putative glycolate oxidase OS=Bacteroides thetaiotaomicron (strain ATCC 29148 / DSM 2079 / NCTC 10582 / E50 / VPI-5482) OX=226186 GN=BT_4455 PE=4 SV=1	BT_4455	0.0106579	0.0168394
tr|Q89ZG5|Q89ZG5_BACTN Transglutaminase-like protein OS=Bacteroides thetaiotaomicron (strain ATCC 29148 / DSM 2079 / NCTC 10582 / E50 / VPI-5482) OX=226186 GN=BT_4412 PE=4 SV=1	BT_4412	-0.196069	0.383722
tr|Q89ZH0|Q89ZH0_BACTN Concanavalin A-like lectin/glucanase OS=Bacteroides thetaiotaomicron (strain ATCC 29148 / DSM 2079 / NCTC 10582 / E50 / VPI-5482) OX=226186 GN=BT_4407 PE=4 SV=1	BT_4407	0.596125	0.826623
tr|Q89ZH1|Q89ZH1_BACTN Putative secreted endoglycosidase OS=Bacteroides thetaiotaomicron (strain ATCC 29148 / DSM 2079 / NCTC 10582 / E50 / VPI-5482) OX=226186 GN=BT_4406 PE=4 SV=1	BT_4406	0.492192	0.466829
tr|Q89ZH2|Q89ZH2_BACTN SusD homolog OS=Bacteroides thetaiotaomicron (strain ATCC 29148 / DSM 2079 / NCTC 10582 / E50 / VPI-5482) OX=226186 GN=BT_4405 PE=4 SV=1	BT_4405	-1.49429	1.79443
tr|Q89ZH3|Q89ZH3_BACTN SusC homolog OS=Bacteroides thetaiotaomicron (strain ATCC 29148 / DSM 2079 / NCTC 10582 / E50 / VPI-5482) OX=226186 GN=BT_4404 PE=3 SV=1	BT_4404	0.881214	0.764672
tr|Q89ZH4|Q89ZH4_BACTN Putative anti-sigma factor OS=Bacteroides thetaiotaomicron (strain ATCC 29148 / DSM 2079 / NCTC 10582 / E50 / VPI-5482) OX=226186 GN=BT_4403 PE=4 SV=1	BT_4403	-1.18889	3.00386
tr|Q89ZH5|Q89ZH5_BACTN RNA polymerase ECF-type sigma factor OS=Bacteroides thetaiotaomicron (strain ATCC 29148 / DSM 2079 / NCTC 10582 / E50 / VPI-5482) OX=226186 GN=BT_4402 PE=3 SV=1	BT_4402	0.152284	0.206287
tr|Q89ZH8|Q89ZH8_BACTN Uncharacterized protein OS=Bacteroides thetaiotaomicron (strain ATCC 29148 / DSM 2079 / NCTC 10582 / E50 / VPI-5482) OX=226186 GN=BT_4399 PE=1 SV=1	BT_4399	-1.02423	2.83793
tr|Q89ZJ1|Q89ZJ1_BACTN Hypoxanthine phosphoribosyltransferase OS=Bacteroides thetaiotaomicron (strain ATCC 29148 / DSM 2079 / NCTC 10582 / E50 / VPI-5482) OX=226186 GN=BT_4386 PE=3 SV=1	BT_4386	3.6529	4.03181
tr|Q89ZJ5|Q89ZJ5_BACTN Uncharacterized protein OS=Bacteroides thetaiotaomicron (strain ATCC 29148 / DSM 2079 / NCTC 10582 / E50 / VPI-5482) OX=226186 GN=BT_4382 PE=4 SV=1	BT_4382	-0.787653	0.461768
tr|Q89ZJ6|Q89ZJ6_BACTN Uncharacterized protein OS=Bacteroides thetaiotaomicron (strain ATCC 29148 / DSM 2079 / NCTC 10582 / E50 / VPI-5482) OX=226186 GN=BT_4381 PE=4 SV=1	BT_4381	-1.01176	2.32642
tr|Q89ZJ7|Q89ZJ7_BACTN Uncharacterized protein OS=Bacteroides thetaiotaomicron (strain ATCC 29148 / DSM 2079 / NCTC 10582 / E50 / VPI-5482) OX=226186 GN=BT_4380 PE=4 SV=1	BT_4380	-0.618492	1.18354
tr|Q89ZJ8|Q89ZJ8_BACTN Putative oxalate:formate antiporter OS=Bacteroides thetaiotaomicron (strain ATCC 29148 / DSM 2079 / NCTC 10582 / E50 / VPI-5482) OX=226186 GN=BT_4379 PE=4 SV=1	BT_4379	-0.348755	0.491424
tr|Q89ZJ9|Q89ZJ9_BACTN Protein-export membrane protein SecG OS=Bacteroides thetaiotaomicron (strain ATCC 29148 / DSM 2079 / NCTC 10582 / E50 / VPI-5482) OX=226186 GN=BT_4378 PE=3 SV=1	BT_4378	-0.149378	0.130198
tr|Q89ZK1|Q89ZK1_BACTN Uncharacterized protein OS=Bacteroides thetaiotaomicron (strain ATCC 29148 / DSM 2079 / NCTC 10582 / E50 / VPI-5482) OX=226186 GN=BT_4376 PE=4 SV=1	BT_4376	-0.0328006	0.0544047
tr|Q89ZK4|Q89ZK4_BACTN Putative lipoprotein OS=Bacteroides thetaiotaomicron (strain ATCC 29148 / DSM 2079 / NCTC 10582 / E50 / VPI-5482) OX=226186 GN=BT_4373 PE=4 SV=1	BT_4373	-0.128577	0.300143
tr|Q89ZK6|Q89ZK6_BACTN Peptidyl-prolyl cis-trans isomerase OS=Bacteroides thetaiotaomicron (strain ATCC 29148 / DSM 2079 / NCTC 10582 / E50 / VPI-5482) OX=226186 GN=BT_4371 PE=4 SV=1	BT_4371	-0.603213	1.62838
tr|Q89ZK7|Q89ZK7_BACTN Putative hemolysin OS=Bacteroides thetaiotaomicron (strain ATCC 29148 / DSM 2079 / NCTC 10582 / E50 / VPI-5482) OX=226186 GN=BT_4370 PE=3 SV=1	BT_4370	-0.03494	0.0622463
tr|Q89ZK8|Q89ZK8_BACTN Uncharacterized protein OS=Bacteroides thetaiotaomicron (strain ATCC 29148 / DSM 2079 / NCTC 10582 / E50 / VPI-5482) OX=226186 GN=BT_4369 PE=4 SV=1	BT_4369	-1.01617	2.71996
tr|Q89ZK9|Q89ZK9_BACTN TPR_REGION domain-containing protein OS=Bacteroides thetaiotaomicron (strain ATCC 29148 / DSM 2079 / NCTC 10582 / E50 / VPI-5482) OX=226186 GN=BT_4368 PE=4 SV=1	BT_4368	-0.505258	0.188184
tr|Q89ZL0|Q89ZL0_BACTN Putative outer membrane protein OS=Bacteroides thetaiotaomicron (strain ATCC 29148 / DSM 2079 / NCTC 10582 / E50 / VPI-5482) OX=226186 GN=BT_4367 PE=4 SV=1	BT_4367	-0.557988	0.77973
tr|Q89ZL3|Q89ZL3_BACTN DUF4105 domain-containing protein OS=Bacteroides thetaiotaomicron (strain ATCC 29148 / DSM 2079 / NCTC 10582 / E50 / VPI-5482) OX=226186 GN=BT_4364 PE=4 SV=1	BT_4364	-0.57392	1.4022
tr|Q89ZL4|Q89ZL4_BACTN Putative alkaline phosphatase OS=Bacteroides thetaiotaomicron (strain ATCC 29148 / DSM 2079 / NCTC 10582 / E50 / VPI-5482) OX=226186 GN=BT_4363 PE=4 SV=1	BT_4363	-0.224563	0.537464
tr|Q89ZL6|Q89ZL6_BACTN Uncharacterized protein OS=Bacteroides thetaiotaomicron (strain ATCC 29148 / DSM 2079 / NCTC 10582 / E50 / VPI-5482) OX=226186 GN=BT_4361 PE=4 SV=1	BT_4361	0.277304	0.695198
tr|Q89ZL8|Q89ZL8_BACTN Alpha-N-acetylglucosaminidase OS=Bacteroides thetaiotaomicron (strain ATCC 29148 / DSM 2079 / NCTC 10582 / E50 / VPI-5482) OX=226186 GN=BT_4359 PE=4 SV=1	BT_4359	-0.668094	0.853812
tr|Q89ZM6|Q89ZM6_BACTN Uncharacterized protein OS=Bacteroides thetaiotaomicron (strain ATCC 29148 / DSM 2079 / NCTC 10582 / E50 / VPI-5482) OX=226186 GN=BT_4351 PE=4 SV=1	BT_4351	-0.153002	0.28041
tr|Q89ZM8|Q89ZM8_BACTN Uncharacterized protein OS=Bacteroides thetaiotaomicron (strain ATCC 29148 / DSM 2079 / NCTC 10582 / E50 / VPI-5482) OX=226186 GN=BT_4349 PE=4 SV=1	BT_4349	-1.04086	0.875459
tr|Q89ZN0|Q89ZN0_BACTN RNA polymerase ECF-type sigma factor OS=Bacteroides thetaiotaomicron (strain ATCC 29148 / DSM 2079 / NCTC 10582 / E50 / VPI-5482) OX=226186 GN=BT_4347 PE=3 SV=1	BT_4347	-0.647603	0.774999
tr|Q89ZN2|Q89ZN2_BACTN 30S ribosomal protein S1 OS=Bacteroides thetaiotaomicron (strain ATCC 29148 / DSM 2079 / NCTC 10582 / E50 / VPI-5482) OX=226186 GN=BT_4345 PE=4 SV=1	BT_4345	0.0857568	0.0626542
tr|Q89ZN6|Q89ZN6_BACTN Uncharacterized protein OS=Bacteroides thetaiotaomicron (strain ATCC 29148 / DSM 2079 / NCTC 10582 / E50 / VPI-5482) OX=226186 GN=BT_4341 PE=4 SV=1	BT_4341	0.134467	0.140626
tr|Q89ZN9|Q89ZN9_BACTN Beta-N-acetylhexosaminidase OS=Bacteroides thetaiotaomicron (strain ATCC 29148 / DSM 2079 / NCTC 10582 / E50 / VPI-5482) OX=226186 GN=BT_4337 PE=3 SV=1	BT_4337	-0.35776	0.80465
tr|Q89ZP2|Q89ZP2_BACTN FtsK/SpoIIIE family protein OS=Bacteroides thetaiotaomicron (strain ATCC 29148 / DSM 2079 / NCTC 10582 / E50 / VPI-5482) OX=226186 GN=BT_4334 PE=3 SV=1	BT_4334	0.127309	0.209504
tr|Q89ZP9|Q89ZP9_BACTN Uncharacterized protein OS=Bacteroides thetaiotaomicron (strain ATCC 29148 / DSM 2079 / NCTC 10582 / E50 / VPI-5482) OX=226186 GN=BT_4327 PE=4 SV=1	BT_4327	0.239857	0.452151
tr|Q89ZQ0|Q89ZQ0_BACTN ABC transporter ATP-binding protein OS=Bacteroides thetaiotaomicron (strain ATCC 29148 / DSM 2079 / NCTC 10582 / E50 / VPI-5482) OX=226186 GN=BT_4326 PE=4 SV=1	BT_4326	0.406607	0.664021
tr|Q89ZQ1|Q89ZQ1_BACTN Putative efflux ABC transporter, permease protein OS=Bacteroides thetaiotaomicron (strain ATCC 29148 / DSM 2079 / NCTC 10582 / E50 / VPI-5482) OX=226186 GN=BT_4325 PE=4 SV=1	BT_4325	-2.16293	1.70429
tr|Q89ZQ2|Q89ZQ2_BACTN Plug domain-containing protein OS=Bacteroides thetaiotaomicron (strain ATCC 29148 / DSM 2079 / NCTC 10582 / E50 / VPI-5482) OX=226186 GN=BT_4324 PE=4 SV=1	BT_4324	-1.09701	0.700185
tr|Q89ZQ4|Q89ZQ4_BACTN DAGKc domain-containing protein OS=Bacteroides thetaiotaomicron (strain ATCC 29148 / DSM 2079 / NCTC 10582 / E50 / VPI-5482) OX=226186 GN=BT_4322 PE=4 SV=1	BT_4322	-1.1893	2.58461
tr|Q89ZQ5|Q89ZQ5_BACTN 3-deoxy-8-phosphooctulonate synthase OS=Bacteroides thetaiotaomicron (strain ATCC 29148 / DSM 2079 / NCTC 10582 / E50 / VPI-5482) OX=226186 GN=BT_4321 PE=3 SV=1	BT_4321	-0.019624	0.0171369
tr|Q89ZQ6|Q89ZQ6_BACTN Putative zinc protease OS=Bacteroides thetaiotaomicron (strain ATCC 29148 / DSM 2079 / NCTC 10582 / E50 / VPI-5482) OX=226186 GN=BT_4320 PE=3 SV=1	BT_4320	-3.13435	0.907023
tr|Q89ZQ7|Q89ZQ7_BACTN Putative transmembrane protein OS=Bacteroides thetaiotaomicron (strain ATCC 29148 / DSM 2079 / NCTC 10582 / E50 / VPI-5482) OX=226186 GN=BT_4319 PE=4 SV=1	BT_4319	0.182322	0.233202
tr|Q89ZQ8|Q89ZQ8_BACTN ATP-binding protein OS=Bacteroides thetaiotaomicron (strain ATCC 29148 / DSM 2079 / NCTC 10582 / E50 / VPI-5482) OX=226186 GN=BT_4318 PE=4 SV=1	BT_4318	0.406313	0.773937
tr|Q89ZQ9|Q89ZQ9_BACTN Putative lipoprotein protein OS=Bacteroides thetaiotaomicron (strain ATCC 29148 / DSM 2079 / NCTC 10582 / E50 / VPI-5482) OX=226186 GN=BT_4317 PE=3 SV=1	BT_4317	-2.02137	4.51459
tr|Q89ZR4|Q89ZR4_BACTN Seryl-tRNA synthetase OS=Bacteroides thetaiotaomicron (strain ATCC 29148 / DSM 2079 / NCTC 10582 / E50 / VPI-5482) OX=226186 GN=BT_4312 PE=4 SV=1	BT_4312	0.487992	1.03307
tr|Q89ZR6|Q89ZR6_BACTN NADPH-dependent glutamate synthase small chain OS=Bacteroides thetaiotaomicron (strain ATCC 29148 / DSM 2079 / NCTC 10582 / E50 / VPI-5482) OX=226186 GN=BT_4310 PE=4 SV=1	BT_4310	3.00814	0.975332
tr|Q89ZS0|Q89ZS0_BACTN Uncharacterized protein OS=Bacteroides thetaiotaomicron (strain ATCC 29148 / DSM 2079 / NCTC 10582 / E50 / VPI-5482) OX=226186 GN=BT_4306 PE=4 SV=1	BT_4306	-0.6668	1.59389
tr|Q89ZS1|Q89ZS1_BACTN Putative alpha-amylase OS=Bacteroides thetaiotaomicron (strain ATCC 29148 / DSM 2079 / NCTC 10582 / E50 / VPI-5482) OX=226186 GN=BT_4305 PE=4 SV=1	BT_4305	-0.858174	0.607663
tr|Q89ZS7|Q89ZS7_BACTN Putative cell surface protein OS=Bacteroides thetaiotaomicron (strain ATCC 29148 / DSM 2079 / NCTC 10582 / E50 / VPI-5482) OX=226186 GN=BT_4299 PE=4 SV=1	BT_4299	-2.74575	1.69818
tr|Q89ZS8|Q89ZS8_BACTN SusC homolog OS=Bacteroides thetaiotaomicron (strain ATCC 29148 / DSM 2079 / NCTC 10582 / E50 / VPI-5482) OX=226186 GN=BT_4298 PE=3 SV=1	BT_4298	-1.21236	1.37206
tr|Q89ZS9|Q89ZS9_BACTN SusD homolog OS=Bacteroides thetaiotaomicron (strain ATCC 29148 / DSM 2079 / NCTC 10582 / E50 / VPI-5482) OX=226186 GN=BT_4297 PE=3 SV=1	BT_4297	-1.62285	1.60056
tr|Q89ZT0|Q89ZT0_BACTN MscS mechanosensitive ion channel OS=Bacteroides thetaiotaomicron (strain ATCC 29148 / DSM 2079 / NCTC 10582 / E50 / VPI-5482) OX=226186 GN=BT_4296 PE=4 SV=1	BT_4296	-2.30264	1.96299
tr|Q89ZT1|Q89ZT1_BACTN Putative chitobiase OS=Bacteroides thetaiotaomicron (strain ATCC 29148 / DSM 2079 / NCTC 10582 / E50 / VPI-5482) OX=226186 GN=BT_4295 PE=4 SV=1	BT_4295	-2.96565	3.31257
tr|Q89ZV8|Q89ZV8_BACTN Glyceraldehyde-3-phosphate dehydrogenase OS=Bacteroides thetaiotaomicron (strain ATCC 29148 / DSM 2079 / NCTC 10582 / E50 / VPI-5482) OX=226186 GN=BT_4263 PE=3 SV=1	BT_4263	0.491223	0.501872
tr|Q89ZW0|Q89ZW0_BACTN Uncharacterized protein OS=Bacteroides thetaiotaomicron (strain ATCC 29148 / DSM 2079 / NCTC 10582 / E50 / VPI-5482) OX=226186 GN=BT_4261 PE=4 SV=1	BT_4261	0.525265	1.47839
tr|Q89ZW2|Q89ZW2_BACTN Carboxy-terminal processing protease OS=Bacteroides thetaiotaomicron (strain ATCC 29148 / DSM 2079 / NCTC 10582 / E50 / VPI-5482) OX=226186 GN=BT_4259 PE=3 SV=1	BT_4259	-0.704597	1.99398
tr|Q89ZW7|Q89ZW7_BACTN Putative TPR domain protein OS=Bacteroides thetaiotaomicron (strain ATCC 29148 / DSM 2079 / NCTC 10582 / E50 / VPI-5482) OX=226186 GN=BT_4254 PE=4 SV=1	BT_4254	-0.110308	0.150123
tr|Q89ZX4|Q89ZX4_BACTN SusC homolog OS=Bacteroides thetaiotaomicron (strain ATCC 29148 / DSM 2079 / NCTC 10582 / E50 / VPI-5482) OX=226186 GN=BT_4247 PE=3 SV=1	BT_4247	-0.992897	2.24145
tr|Q89ZX5|Q89ZX5_BACTN SusD homolog OS=Bacteroides thetaiotaomicron (strain ATCC 29148 / DSM 2079 / NCTC 10582 / E50 / VPI-5482) OX=226186 GN=BT_4246 PE=1 SV=1	BT_4246	-0.644136	1.13517
tr|Q89ZX6|Q89ZX6_BACTN Uncharacterized protein OS=Bacteroides thetaiotaomicron (strain ATCC 29148 / DSM 2079 / NCTC 10582 / E50 / VPI-5482) OX=226186 GN=BT_4245 PE=4 SV=1	BT_4245	-0.841073	1.77079
tr|Q89ZX7|Q89ZX7_BACTN Peptidase M60 domain-containing protein OS=Bacteroides thetaiotaomicron (strain ATCC 29148 / DSM 2079 / NCTC 10582 / E50 / VPI-5482) OX=226186 GN=BT_4244 PE=1 SV=1	BT_4244	-2.39703	2.60681
tr|Q89ZX9|Q89ZX9_BACTN Putative transporter OS=Bacteroides thetaiotaomicron (strain ATCC 29148 / DSM 2079 / NCTC 10582 / E50 / VPI-5482) OX=226186 GN=BT_4242 PE=4 SV=1	BT_4242	-2.47971	2.7847
tr|Q89ZY0|Q89ZY0_BACTN Lactase OS=Bacteroides thetaiotaomicron (strain ATCC 29148 / DSM 2079 / NCTC 10582 / E50 / VPI-5482) OX=226186 GN=BT_4241 PE=3 SV=1	BT_4241	-2.48501	0.749912
tr|Q8A000|Q8A000_BACTN Uncharacterized protein OS=Bacteroides thetaiotaomicron (strain ATCC 29148 / DSM 2079 / NCTC 10582 / E50 / VPI-5482) OX=226186 GN=BT_4221 PE=4 SV=1	BT_4221	-1.33228	2.25892
tr|Q8A001|Q8A001_BACTN Flotillin-like protein OS=Bacteroides thetaiotaomicron (strain ATCC 29148 / DSM 2079 / NCTC 10582 / E50 / VPI-5482) OX=226186 GN=BT_4220 PE=4 SV=1	BT_4220	-0.17508	0.391693
tr|Q8A002|Q8A002_BACTN Uncharacterized protein OS=Bacteroides thetaiotaomicron (strain ATCC 29148 / DSM 2079 / NCTC 10582 / E50 / VPI-5482) OX=226186 GN=BT_4219 PE=4 SV=1	BT_4219	-1.36787	3.44388
tr|Q8A007|Q8A007_BACTN Hydrolase of the alpha/beta superfamily OS=Bacteroides thetaiotaomicron (strain ATCC 29148 / DSM 2079 / NCTC 10582 / E50 / VPI-5482) OX=226186 GN=BT_4214 PE=4 SV=1	BT_4214	0.607853	1.74979
tr|Q8A008|Q8A008_BACTN TPM_phosphatase domain-containing protein OS=Bacteroides thetaiotaomicron (strain ATCC 29148 / DSM 2079 / NCTC 10582 / E50 / VPI-5482) OX=226186 GN=BT_4213 PE=4 SV=1	BT_4213	-0.0995609	0.2131
tr|Q8A009|Q8A009_BACTN Putative LemA protein OS=Bacteroides thetaiotaomicron (strain ATCC 29148 / DSM 2079 / NCTC 10582 / E50 / VPI-5482) OX=226186 GN=BT_4212 PE=3 SV=1	BT_4212	-0.318709	0.857468
tr|Q8A019|Q8A019_BACTN Uncharacterized protein OS=Bacteroides thetaiotaomicron (strain ATCC 29148 / DSM 2079 / NCTC 10582 / E50 / VPI-5482) OX=226186 GN=BT_4202 PE=4 SV=1	BT_4202	-0.424036	0.671528
tr|Q8A027|Q8A027_BACTN Putative integral membrane protein OS=Bacteroides thetaiotaomicron (strain ATCC 29148 / DSM 2079 / NCTC 10582 / E50 / VPI-5482) OX=226186 GN=BT_4194 PE=4 SV=1	BT_4194	-0.508018	1.53285
tr|Q8A028|Q8A028_BACTN Dipeptidyl peptidase IV OS=Bacteroides thetaiotaomicron (strain ATCC 29148 / DSM 2079 / NCTC 10582 / E50 / VPI-5482) OX=226186 GN=BT_4193 PE=4 SV=1	BT_4193	0.0944497	0.159023
tr|Q8A030|Q8A030_BACTN Uncharacterized protein OS=Bacteroides thetaiotaomicron (strain ATCC 29148 / DSM 2079 / NCTC 10582 / E50 / VPI-5482) OX=226186 GN=BT_4191 PE=4 SV=1	BT_4191	-3.31213	4.07616
tr|Q8A032|Q8A032_BACTN Uncharacterized protein OS=Bacteroides thetaiotaomicron (strain ATCC 29148 / DSM 2079 / NCTC 10582 / E50 / VPI-5482) OX=226186 GN=BT_4189 PE=4 SV=1	BT_4189	-0.642484	0.930171
tr|Q8A033|Q8A033_BACTN Enoyl-[acyl-carrier-protein] reductase [NADH] OS=Bacteroides thetaiotaomicron (strain ATCC 29148 / DSM 2079 / NCTC 10582 / E50 / VPI-5482) OX=226186 GN=BT_4188 PE=3 SV=1	BT_4188	1.63436	1.56093
tr|Q8A043|Q8A043_BACTN Two-component system sensor histidine kinase/response regulator, hybrid (One-component system) OS=Bacteroides thetaiotaomicron (strain ATCC 29148 / DSM 2079 / NCTC 10582 / E50 / VPI-5482) OX=226186 GN=BT_4178 PE=4 SV=1	BT_4178	-2.27884	3.62031
tr|Q8A052|Q8A052_BACTN SusD homolog OS=Bacteroides thetaiotaomicron (strain ATCC 29148 / DSM 2079 / NCTC 10582 / E50 / VPI-5482) OX=226186 GN=BT_4169 PE=4 SV=1	BT_4169	-0.173661	0.385951
tr|Q8A053|Q8A053_BACTN SusC homolog OS=Bacteroides thetaiotaomicron (strain ATCC 29148 / DSM 2079 / NCTC 10582 / E50 / VPI-5482) OX=226186 GN=BT_4168 PE=3 SV=1	BT_4168	-2.69318	3.73119
tr|Q8A055|Q8A055_BACTN Putative lipoprotein OS=Bacteroides thetaiotaomicron (strain ATCC 29148 / DSM 2079 / NCTC 10582 / E50 / VPI-5482) OX=226186 GN=BT_4166 PE=4 SV=1	BT_4166	-1.77982	4.22446
tr|Q8A057|Q8A057_BACTN SusC homolog OS=Bacteroides thetaiotaomicron (strain ATCC 29148 / DSM 2079 / NCTC 10582 / E50 / VPI-5482) OX=226186 GN=BT_4164 PE=3 SV=1	BT_4164	-1.01719	2.82555
tr|Q8A092|Q8A092_BACTN Outer membrane assembly protein OS=Bacteroides thetaiotaomicron (strain ATCC 29148 / DSM 2079 / NCTC 10582 / E50 / VPI-5482) OX=226186 GN=BT_4129 PE=4 SV=1	BT_4129	0.222521	0.47102
tr|Q8A0A4|Q8A0A4_BACTN DUF2154 domain-containing protein OS=Bacteroides thetaiotaomicron (strain ATCC 29148 / DSM 2079 / NCTC 10582 / E50 / VPI-5482) OX=226186 GN=BT_4117 PE=4 SV=1	BT_4117	0.459498	0.5704
tr|Q8A0A7|Q8A0A7_BACTN SusC homolog OS=Bacteroides thetaiotaomicron (strain ATCC 29148 / DSM 2079 / NCTC 10582 / E50 / VPI-5482) OX=226186 GN=BT_4114 PE=3 SV=1	BT_4114	-3.47747	4.28969
tr|Q8A0A8|Q8A0A8_BACTN SusD homolog OS=Bacteroides thetaiotaomicron (strain ATCC 29148 / DSM 2079 / NCTC 10582 / E50 / VPI-5482) OX=226186 GN=BT_4113 PE=3 SV=1	BT_4113	-2.20728	4.05845
tr|Q8A0A9|Q8A0A9_BACTN Putative Fibronectin OS=Bacteroides thetaiotaomicron (strain ATCC 29148 / DSM 2079 / NCTC 10582 / E50 / VPI-5482) OX=226186 GN=BT_4112 PE=4 SV=1	BT_4112	-2.06444	2.7659
tr|Q8A0B0|Q8A0B0_BACTN Two-component system sensor histidine kinase/response regulator, hybrid (One-component system) OS=Bacteroides thetaiotaomicron (strain ATCC 29148 / DSM 2079 / NCTC 10582 / E50 / VPI-5482) OX=226186 GN=BT_4111 PE=4 SV=1	BT_4111	-2.15115	3.36335
tr|Q8A0B6|Q8A0B6_BACTN Hexuronate transporter OS=Bacteroides thetaiotaomicron (strain ATCC 29148 / DSM 2079 / NCTC 10582 / E50 / VPI-5482) OX=226186 GN=BT_4105 PE=4 SV=1	BT_4105	-2.53975	4.0013
tr|Q8A0B8|Q8A0B8_BACTN Sec-independent protein translocase protein TatC OS=Bacteroides thetaiotaomicron (strain ATCC 29148 / DSM 2079 / NCTC 10582 / E50 / VPI-5482) OX=226186 GN=tatC PE=3 SV=1	tatC	-0.873983	1.91427
tr|Q8A0B9|Q8A0B9_BACTN Sec-independent protein translocase protein TatA OS=Bacteroides thetaiotaomicron (strain ATCC 29148 / DSM 2079 / NCTC 10582 / E50 / VPI-5482) OX=226186 GN=tatA PE=3 SV=1	tatA	-4.02859	1.6935
tr|Q8A0C0|Q8A0C0_BACTN Alanine racemase OS=Bacteroides thetaiotaomicron (strain ATCC 29148 / DSM 2079 / NCTC 10582 / E50 / VPI-5482) OX=226186 GN=BT_4101 PE=3 SV=1	BT_4101	1.46226	2.05586
tr|Q8A0C7|Q8A0C7_BACTN Glycosidase OS=Bacteroides thetaiotaomicron (strain ATCC 29148 / DSM 2079 / NCTC 10582 / E50 / VPI-5482) OX=226186 GN=BT_4094 PE=1 SV=1	BT_4094	-2.68808	3.16905
tr|Q8A0D1|Q8A0D1_BACTN SusC homolog OS=Bacteroides thetaiotaomicron (strain ATCC 29148 / DSM 2079 / NCTC 10582 / E50 / VPI-5482) OX=226186 GN=BT_4090 PE=4 SV=1	BT_4090	-4.15903	5.19288
tr|Q8A0D2|Q8A0D2_BACTN SusD homolog OS=Bacteroides thetaiotaomicron (strain ATCC 29148 / DSM 2079 / NCTC 10582 / E50 / VPI-5482) OX=226186 GN=BT_4089 PE=3 SV=1	BT_4089	-4.2236	5.61635
tr|Q8A0D3|Q8A0D3_BACTN SusC homolog OS=Bacteroides thetaiotaomicron (strain ATCC 29148 / DSM 2079 / NCTC 10582 / E50 / VPI-5482) OX=226186 GN=BT_4088 PE=4 SV=1	BT_4088	-5.02085	5.06146
tr|Q8A0D4|Q8A0D4_BACTN Uncharacterized protein OS=Bacteroides thetaiotaomicron (strain ATCC 29148 / DSM 2079 / NCTC 10582 / E50 / VPI-5482) OX=226186 GN=BT_4087 PE=4 SV=1	BT_4087	-2.61583	4.41569
tr|Q8A0D5|Q8A0D5_BACTN Uncharacterized protein OS=Bacteroides thetaiotaomicron (strain ATCC 29148 / DSM 2079 / NCTC 10582 / E50 / VPI-5482) OX=226186 GN=BT_4086 PE=4 SV=1	BT_4086	-3.00096	4.48856
tr|Q8A0D6|Q8A0D6_BACTN SusD homolog OS=Bacteroides thetaiotaomicron (strain ATCC 29148 / DSM 2079 / NCTC 10582 / E50 / VPI-5482) OX=226186 GN=BT_4085 PE=3 SV=1	BT_4085	-4.04809	5.31153
tr|Q8A0D7|Q8A0D7_BACTN Uncharacterized protein OS=Bacteroides thetaiotaomicron (strain ATCC 29148 / DSM 2079 / NCTC 10582 / E50 / VPI-5482) OX=226186 GN=BT_4084 PE=4 SV=1	BT_4084	-2.94862	4.47246
tr|Q8A0D8|Q8A0D8_BACTN Uncharacterized protein OS=Bacteroides thetaiotaomicron (strain ATCC 29148 / DSM 2079 / NCTC 10582 / E50 / VPI-5482) OX=226186 GN=BT_4083 PE=4 SV=1	BT_4083	-3.19057	3.66479
tr|Q8A0D9|Q8A0D9_BACTN SusD homolog OS=Bacteroides thetaiotaomicron (strain ATCC 29148 / DSM 2079 / NCTC 10582 / E50 / VPI-5482) OX=226186 GN=BT_4082 PE=3 SV=1	BT_4082	-4.77854	4.94991
tr|Q8A0E0|Q8A0E0_BACTN SusC homolog OS=Bacteroides thetaiotaomicron (strain ATCC 29148 / DSM 2079 / NCTC 10582 / E50 / VPI-5482) OX=226186 GN=BT_4081 PE=3 SV=1	BT_4081	-6.59589	7.5001
tr|Q8A0E1|Q8A0E1_BACTN Putative cell surface protein OS=Bacteroides thetaiotaomicron (strain ATCC 29148 / DSM 2079 / NCTC 10582 / E50 / VPI-5482) OX=226186 GN=BT_4080 PE=4 SV=1	BT_4080	-3.55474	4.55533
tr|Q8A0E8|Q8A0E8_BACTN Alpha-1,2-mannosidase, putative OS=Bacteroides thetaiotaomicron (strain ATCC 29148 / DSM 2079 / NCTC 10582 / E50 / VPI-5482) OX=226186 GN=BT_4073 PE=4 SV=1	BT_4073	-1.2974	1.75664
tr|Q8A0F2|Q8A0F2_BACTN Uncharacterized protein OS=Bacteroides thetaiotaomicron (strain ATCC 29148 / DSM 2079 / NCTC 10582 / E50 / VPI-5482) OX=226186 GN=BT_4069 PE=4 SV=1	BT_4069	-0.491256	0.916441
tr|Q8A0F8|Q8A0F8_BACTN NADH dehydrogenase I, chain I OS=Bacteroides thetaiotaomicron (strain ATCC 29148 / DSM 2079 / NCTC 10582 / E50 / VPI-5482) OX=226186 GN=BT_4063 PE=4 SV=1	BT_4063	-0.543762	1.02936
tr|Q8A0G1|Q8A0G1_BACTN NADH dehydrogenase I, chain L OS=Bacteroides thetaiotaomicron (strain ATCC 29148 / DSM 2079 / NCTC 10582 / E50 / VPI-5482) OX=226186 GN=BT_4060 PE=3 SV=1	BT_4060	2.32256	3.14658
tr|Q8A0G8|Q8A0G8_BACTN Putative membrane transport protein OS=Bacteroides thetaiotaomicron (strain ATCC 29148 / DSM 2079 / NCTC 10582 / E50 / VPI-5482) OX=226186 GN=BT_4053 PE=4 SV=1	BT_4053	-0.15397	0.196198
tr|Q8A0H3|Q8A0H3_BACTN Uncharacterized protein OS=Bacteroides thetaiotaomicron (strain ATCC 29148 / DSM 2079 / NCTC 10582 / E50 / VPI-5482) OX=226186 GN=BT_4048 PE=4 SV=1	BT_4048	0.343727	0.322559
tr|Q8A0H4|Q8A0H4_BACTN Alpha-2-macroglobulin-like protein OS=Bacteroides thetaiotaomicron (strain ATCC 29148 / DSM 2079 / NCTC 10582 / E50 / VPI-5482) OX=226186 GN=BT_4047 PE=3 SV=1	BT_4047	0.164564	0.155174
tr|Q8A0H6|Q8A0H6_BACTN Aminoacyl-histidine dipeptidase OS=Bacteroides thetaiotaomicron (strain ATCC 29148 / DSM 2079 / NCTC 10582 / E50 / VPI-5482) OX=226186 GN=BT_4045 PE=4 SV=1	BT_4045	0.0290675	0.0258545
tr|Q8A0H9|Q8A0H9_BACTN Magnesium transporter MgtE OS=Bacteroides thetaiotaomicron (strain ATCC 29148 / DSM 2079 / NCTC 10582 / E50 / VPI-5482) OX=226186 GN=BT_4042 PE=3 SV=1	BT_4042	0.384048	0.618447
tr|Q8A0I0|Q8A0I0_BACTN Uncharacterized protein OS=Bacteroides thetaiotaomicron (strain ATCC 29148 / DSM 2079 / NCTC 10582 / E50 / VPI-5482) OX=226186 GN=BT_4041 PE=4 SV=1	BT_4041	-1.48772	1.22849
tr|Q8A0I1|Q8A0I1_BACTN Putative galactose oxidase OS=Bacteroides thetaiotaomicron (strain ATCC 29148 / DSM 2079 / NCTC 10582 / E50 / VPI-5482) OX=226186 GN=BT_4040 PE=4 SV=1	BT_4040	-1.68588	1.32314
tr|Q8A0I2|Q8A0I2_BACTN SusC homolog OS=Bacteroides thetaiotaomicron (strain ATCC 29148 / DSM 2079 / NCTC 10582 / E50 / VPI-5482) OX=226186 GN=BT_4039 PE=3 SV=1	BT_4039	-1.29447	2.98233
tr|Q8A0I3|Q8A0I3_BACTN SusD homolog OS=Bacteroides thetaiotaomicron (strain ATCC 29148 / DSM 2079 / NCTC 10582 / E50 / VPI-5482) OX=226186 GN=BT_4038 PE=3 SV=1	BT_4038	-1.56418	2.7218
tr|Q8A0K9|Q8A0K9_BACTN Putative ABC oligo/dipeptide transport, ATP-binding protein OS=Bacteroides thetaiotaomicron (strain ATCC 29148 / DSM 2079 / NCTC 10582 / E50 / VPI-5482) OX=226186 GN=BT_4012 PE=4 SV=1	BT_4012	1.96335	2.71913
tr|Q8A0L4|Q8A0L4_BACTN ATP-dependent zinc metalloprotease FtsH OS=Bacteroides thetaiotaomicron (strain ATCC 29148 / DSM 2079 / NCTC 10582 / E50 / VPI-5482) OX=226186 GN=ftsH PE=3 SV=1	ftsH	-0.617419	1.7169
tr|Q8A0L6|Q8A0L6_BACTN Uncharacterized protein OS=Bacteroides thetaiotaomicron (strain ATCC 29148 / DSM 2079 / NCTC 10582 / E50 / VPI-5482) OX=226186 GN=BT_4005 PE=4 SV=1	BT_4005	-0.401268	0.933925
tr|Q8A0L7|Q8A0L7_BACTN Lipid-A-disaccharide synthase OS=Bacteroides thetaiotaomicron (strain ATCC 29148 / DSM 2079 / NCTC 10582 / E50 / VPI-5482) OX=226186 GN=BT_4004 PE=4 SV=1	BT_4004	0.570001	0.755867
tr|Q8A0M0|Q8A0M0_BACTN Putative chromosome partitioning protein parB OS=Bacteroides thetaiotaomicron (strain ATCC 29148 / DSM 2079 / NCTC 10582 / E50 / VPI-5482) OX=226186 GN=BT_4001 PE=3 SV=1	BT_4001	-0.23409	0.0874569
tr|Q8A0M1|Q8A0M1_BACTN Uncharacterized protein OS=Bacteroides thetaiotaomicron (strain ATCC 29148 / DSM 2079 / NCTC 10582 / E50 / VPI-5482) OX=226186 GN=BT_4000 PE=4 SV=1	BT_4000	-0.22123	0.281854
tr|Q8A0M2|Q8A0M2_BACTN Membrane-bound lytic murein transglycosylase D presursor OS=Bacteroides thetaiotaomicron (strain ATCC 29148 / DSM 2079 / NCTC 10582 / E50 / VPI-5482) OX=226186 GN=BT_3999 PE=3 SV=1	BT_3999	-0.519595	0.719458
tr|Q8A0M3|Q8A0M3_BACTN GTP pyrophosphokinase OS=Bacteroides thetaiotaomicron (strain ATCC 29148 / DSM 2079 / NCTC 10582 / E50 / VPI-5482) OX=226186 GN=BT_3998 PE=3 SV=1	BT_3998	-0.383171	0.253841
tr|Q8A0M5|Q8A0M5_BACTN Putative peptidase OS=Bacteroides thetaiotaomicron (strain ATCC 29148 / DSM 2079 / NCTC 10582 / E50 / VPI-5482) OX=226186 GN=BT_3996 PE=4 SV=1	BT_3996	-0.325443	0.663851
tr|Q8A0M7|Q8A0M7_BACTN Putative alpha-1,2-mannosidase OS=Bacteroides thetaiotaomicron (strain ATCC 29148 / DSM 2079 / NCTC 10582 / E50 / VPI-5482) OX=226186 GN=BT_3994 PE=4 SV=1	BT_3994	-1.76872	3.25336
tr|Q8A0M9|Q8A0M9_BACTN Putative anti-sigma factor OS=Bacteroides thetaiotaomicron (strain ATCC 29148 / DSM 2079 / NCTC 10582 / E50 / VPI-5482) OX=226186 GN=BT_3992 PE=4 SV=1	BT_3992	-1.01746	2.46708
tr|Q8A0N0|Q8A0N0_BACTN Putative alpha-1,2-mannosidase OS=Bacteroides thetaiotaomicron (strain ATCC 29148 / DSM 2079 / NCTC 10582 / E50 / VPI-5482) OX=226186 GN=BT_3991 PE=4 SV=1	BT_3991	-4.06065	5.32122
tr|Q8A0N4|Q8A0N4_BACTN Endo-beta-N-acetylglucosaminidase F1 OS=Bacteroides thetaiotaomicron (strain ATCC 29148 / DSM 2079 / NCTC 10582 / E50 / VPI-5482) OX=226186 GN=BT_3987 PE=1 SV=1	BT_3987	-0.405859	0.753372
tr|Q8A0N5|Q8A0N5_BACTN Putative patatin-like protein OS=Bacteroides thetaiotaomicron (strain ATCC 29148 / DSM 2079 / NCTC 10582 / E50 / VPI-5482) OX=226186 GN=BT_3986 PE=4 SV=1	BT_3986	0.240849	0.360242
tr|Q8A0N6|Q8A0N6_BACTN Uncharacterized protein OS=Bacteroides thetaiotaomicron (strain ATCC 29148 / DSM 2079 / NCTC 10582 / E50 / VPI-5482) OX=226186 GN=BT_3985 PE=4 SV=1	BT_3985	-0.323018	0.603433
tr|Q8A0N7|Q8A0N7_BACTN SusD homolog OS=Bacteroides thetaiotaomicron (strain ATCC 29148 / DSM 2079 / NCTC 10582 / E50 / VPI-5482) OX=226186 GN=BT_3984 PE=1 SV=1	BT_3984	-0.0831371	0.101664
tr|Q8A0N8|Q8A0N8_BACTN SusC homolog OS=Bacteroides thetaiotaomicron (strain ATCC 29148 / DSM 2079 / NCTC 10582 / E50 / VPI-5482) OX=226186 GN=BT_3983 PE=3 SV=1	BT_3983	-0.555401	1.36578
tr|Q8A0P0|Q8A0P0_BACTN Uncharacterized protein OS=Bacteroides thetaiotaomicron (strain ATCC 29148 / DSM 2079 / NCTC 10582 / E50 / VPI-5482) OX=226186 GN=BT_3981 PE=4 SV=1	BT_3981	-0.582003	1.61118
tr|Q8A0P3|Q8A0P3_BACTN Cardiolipin synthase OS=Bacteroides thetaiotaomicron (strain ATCC 29148 / DSM 2079 / NCTC 10582 / E50 / VPI-5482) OX=226186 GN=BT_3978 PE=3 SV=1	BT_3978	-0.889261	0.796968
tr|Q8A0P4|Q8A0P4_BACTN TonB-dependent receptor domain protein OS=Bacteroides thetaiotaomicron (strain ATCC 29148 / DSM 2079 / NCTC 10582 / E50 / VPI-5482) OX=226186 GN=BT_3977 PE=4 SV=1	BT_3977	-0.172216	0.341785
tr|Q8A0P7|Q8A0P7_BACTN Putative AraC-family regulatory protein OS=Bacteroides thetaiotaomicron (strain ATCC 29148 / DSM 2079 / NCTC 10582 / E50 / VPI-5482) OX=226186 GN=BT_3974 PE=4 SV=1	BT_3974	0.0337641	0.0302159
tr|Q8A0R2|Q8A0R2_BACTN SusD homolog OS=Bacteroides thetaiotaomicron (strain ATCC 29148 / DSM 2079 / NCTC 10582 / E50 / VPI-5482) OX=226186 GN=BT_3959 PE=3 SV=1	BT_3959	0.283556	0.112397
tr|Q8A0R3|Q8A0R3_BACTN SusC homolog OS=Bacteroides thetaiotaomicron (strain ATCC 29148 / DSM 2079 / NCTC 10582 / E50 / VPI-5482) OX=226186 GN=BT_3958 PE=3 SV=1	BT_3958	0.676318	0.759779
tr|Q8A0R4|Q8A0R4_BACTN Transcriptional regulator OS=Bacteroides thetaiotaomicron (strain ATCC 29148 / DSM 2079 / NCTC 10582 / E50 / VPI-5482) OX=226186 GN=BT_3957 PE=4 SV=1	BT_3957	-0.305689	0.653365
tr|Q8A0S0|Q8A0S0_BACTN Transcriptional regulator OS=Bacteroides thetaiotaomicron (strain ATCC 29148 / DSM 2079 / NCTC 10582 / E50 / VPI-5482) OX=226186 GN=BT_3951 PE=4 SV=1	BT_3951	-2.6516	2.10996
tr|Q8A0S1|Q8A0S1_BACTN Phosphoglucomutase/phosphomannomutase OS=Bacteroides thetaiotaomicron (strain ATCC 29148 / DSM 2079 / NCTC 10582 / E50 / VPI-5482) OX=226186 GN=BT_3950 PE=3 SV=1	BT_3950	0.0190825	0.0130238
tr|Q8A0S2|Q8A0S2_BACTN Uncharacterized protein OS=Bacteroides thetaiotaomicron (strain ATCC 29148 / DSM 2079 / NCTC 10582 / E50 / VPI-5482) OX=226186 GN=BT_3949 PE=4 SV=1	BT_3949	-3.06269	1.28654
tr|Q8A0S7|Q8A0S7_BACTN Putative chloride channel protein OS=Bacteroides thetaiotaomicron (strain ATCC 29148 / DSM 2079 / NCTC 10582 / E50 / VPI-5482) OX=226186 GN=BT_3944 PE=4 SV=1	BT_3944	-1.14865	2.76213
tr|Q8A0T5|Q8A0T5_BACTN Prephenate dehydratase OS=Bacteroides thetaiotaomicron (strain ATCC 29148 / DSM 2079 / NCTC 10582 / E50 / VPI-5482) OX=226186 GN=BT_3936 PE=4 SV=1	BT_3936	2.73293	2.87526
tr|Q8A0T7|Q8A0T7_BACTN Putative phospho-2-dehydro-3-deoxyheptonate aldolase/chorismate mutase OS=Bacteroides thetaiotaomicron (strain ATCC 29148 / DSM 2079 / NCTC 10582 / E50 / VPI-5482) OX=226186 GN=BT_3934 PE=4 SV=1	BT_3934	0.388795	0.575503
tr|Q8A0T8|Q8A0T8_BACTN Chorismate mutase/prephenate dehydratase (TyrA) OS=Bacteroides thetaiotaomicron (strain ATCC 29148 / DSM 2079 / NCTC 10582 / E50 / VPI-5482) OX=226186 GN=BT_3933 PE=4 SV=1	BT_3933	-2.87144	4.56824
tr|Q8A0U1|Q8A0U1_BACTN SPOR domain-containing protein OS=Bacteroides thetaiotaomicron (strain ATCC 29148 / DSM 2079 / NCTC 10582 / E50 / VPI-5482) OX=226186 GN=BT_3930 PE=4 SV=1	BT_3930	-0.717192	0.433929
tr|Q8A0U3|Q8A0U3_BACTN Uncharacterized protein OS=Bacteroides thetaiotaomicron (strain ATCC 29148 / DSM 2079 / NCTC 10582 / E50 / VPI-5482) OX=226186 GN=BT_3928 PE=4 SV=1	BT_3928	-2.712	4.93356
tr|Q8A0V0|Q8A0V0_BACTN Putative TonB exported protein OS=Bacteroides thetaiotaomicron (strain ATCC 29148 / DSM 2079 / NCTC 10582 / E50 / VPI-5482) OX=226186 GN=BT_3921 PE=4 SV=1	BT_3921	-0.657056	1.91523
tr|Q8A0V1|Q8A0V1_BACTN Putative tansport related protein OS=Bacteroides thetaiotaomicron (strain ATCC 29148 / DSM 2079 / NCTC 10582 / E50 / VPI-5482) OX=226186 GN=BT_3920 PE=3 SV=1	BT_3920	-2.01106	0.974066
tr|Q8A0V2|Q8A0V2_BACTN Putative biopolymer transport protein OS=Bacteroides thetaiotaomicron (strain ATCC 29148 / DSM 2079 / NCTC 10582 / E50 / VPI-5482) OX=226186 GN=BT_3919 PE=3 SV=1	BT_3919	-0.310534	0.757885
tr|Q8A0V9|Q8A0V9_BACTN Uncharacterized protein OS=Bacteroides thetaiotaomicron (strain ATCC 29148 / DSM 2079 / NCTC 10582 / E50 / VPI-5482) OX=226186 GN=BT_3912 PE=4 SV=1	BT_3912	-0.396578	1.09665
tr|Q8A0W6|Q8A0W6_BACTN Putative alkaline protease aprF OS=Bacteroides thetaiotaomicron (strain ATCC 29148 / DSM 2079 / NCTC 10582 / E50 / VPI-5482) OX=226186 GN=BT_3905 PE=3 SV=1	BT_3905	0.235951	0.522336
tr|Q8A0W7|Q8A0W7_BACTN Putative multidrug resistance protein OS=Bacteroides thetaiotaomicron (strain ATCC 29148 / DSM 2079 / NCTC 10582 / E50 / VPI-5482) OX=226186 GN=BT_3904 PE=4 SV=1	BT_3904	-0.308512	0.422859
tr|Q8A0X3|Q8A0X3_BACTN TonB OS=Bacteroides thetaiotaomicron (strain ATCC 29148 / DSM 2079 / NCTC 10582 / E50 / VPI-5482) OX=226186 GN=BT_3898 PE=3 SV=1	BT_3898	-0.412494	0.687179
tr|Q8A0X4|Q8A0X4_BACTN Putative thiol:disulfide interchange protein DsbE OS=Bacteroides thetaiotaomicron (strain ATCC 29148 / DSM 2079 / NCTC 10582 / E50 / VPI-5482) OX=226186 GN=BT_3897 PE=4 SV=1	BT_3897	0.667891	0.453048
tr|Q8A0X6|Q8A0X6_BACTN Iron-sulfur cluster carrier protein OS=Bacteroides thetaiotaomicron (strain ATCC 29148 / DSM 2079 / NCTC 10582 / E50 / VPI-5482) OX=226186 GN=BT_3895 PE=3 SV=1	BT_3895	-0.00285736	0.00188282
tr|Q8A0X8|Q8A0X8_BACTN Uncharacterized protein OS=Bacteroides thetaiotaomicron (strain ATCC 29148 / DSM 2079 / NCTC 10582 / E50 / VPI-5482) OX=226186 GN=BT_3893 PE=4 SV=1	BT_3893	-4.68061	5.65646
tr|Q8A0Y2|Q8A0Y2_BACTN Subtilisin-like serine protease OS=Bacteroides thetaiotaomicron (strain ATCC 29148 / DSM 2079 / NCTC 10582 / E50 / VPI-5482) OX=226186 GN=BT_3889 PE=3 SV=1	BT_3889	-2.23232	1.25535
tr|Q8A0Z6|Q8A0Z6_BACTN 50S ribosomal protein L13 OS=Bacteroides thetaiotaomicron (strain ATCC 29148 / DSM 2079 / NCTC 10582 / E50 / VPI-5482) OX=226186 GN=rplM PE=3 SV=1	rplM	-0.151817	0.0844656
tr|Q8A0Z9|Q8A0Z9_BACTN Pseudouridine synthase OS=Bacteroides thetaiotaomicron (strain ATCC 29148 / DSM 2079 / NCTC 10582 / E50 / VPI-5482) OX=226186 GN=BT_3872 PE=3 SV=1	BT_3872	-1.12793	0.531596
tr|Q8A100|Q8A100_BACTN Adenylosuccinate lyase OS=Bacteroides thetaiotaomicron (strain ATCC 29148 / DSM 2079 / NCTC 10582 / E50 / VPI-5482) OX=226186 GN=BT_3871 PE=3 SV=1	BT_3871	-0.230018	0.137035
tr|Q8A105|Q8A105_BACTN Carbamoyl-phosphate synthase (glutamine-hydrolyzing) OS=Bacteroides thetaiotaomicron (strain ATCC 29148 / DSM 2079 / NCTC 10582 / E50 / VPI-5482) OX=226186 GN=BT_3866 PE=3 SV=1	BT_3866	0.325092	0.452251
tr|Q8A111|Q8A111_BACTN Concanavalin A-like lectin/glucanase OS=Bacteroides thetaiotaomicron (strain ATCC 29148 / DSM 2079 / NCTC 10582 / E50 / VPI-5482) OX=226186 GN=BT_3860 PE=4 SV=1	BT_3860	-1.73131	3.75001
tr|Q8A116|Q8A116_BACTN SusD homolog OS=Bacteroides thetaiotaomicron (strain ATCC 29148 / DSM 2079 / NCTC 10582 / E50 / VPI-5482) OX=226186 GN=BT_3855 PE=3 SV=1	BT_3855	-2.08634	4.11901
tr|Q8A117|Q8A117_BACTN SusC homolog OS=Bacteroides thetaiotaomicron (strain ATCC 29148 / DSM 2079 / NCTC 10582 / E50 / VPI-5482) OX=226186 GN=BT_3854 PE=3 SV=1	BT_3854	0.552104	0.975482
tr|Q8A118|Q8A118_BACTN Uncharacterized protein OS=Bacteroides thetaiotaomicron (strain ATCC 29148 / DSM 2079 / NCTC 10582 / E50 / VPI-5482) OX=226186 GN=BT_3853 PE=4 SV=1	BT_3853	-0.795625	1.44883
tr|Q8A119|Q8A119_BACTN Major outer membrane protein OmpA OS=Bacteroides thetaiotaomicron (strain ATCC 29148 / DSM 2079 / NCTC 10582 / E50 / VPI-5482) OX=226186 GN=BT_3852 PE=4 SV=1	BT_3852	0.630653	0.992404
tr|Q8A121|Q8A121_BACTN Uncharacterized protein OS=Bacteroides thetaiotaomicron (strain ATCC 29148 / DSM 2079 / NCTC 10582 / E50 / VPI-5482) OX=226186 GN=BT_3850 PE=4 SV=1	BT_3850	-1.67605	3.24636
tr|Q8A122|Q8A122_BACTN OstA-like_N domain-containing protein OS=Bacteroides thetaiotaomicron (strain ATCC 29148 / DSM 2079 / NCTC 10582 / E50 / VPI-5482) OX=226186 GN=BT_3849 PE=4 SV=1	BT_3849	-1.06929	2.03418
tr|Q8A123|Q8A123_BACTN Peptidyl-prolyl cis-trans isomerase OS=Bacteroides thetaiotaomicron (strain ATCC 29148 / DSM 2079 / NCTC 10582 / E50 / VPI-5482) OX=226186 GN=BT_3848 PE=4 SV=1	BT_3848	-0.906097	2.2092
tr|Q8A124|Q8A124_BACTN Uncharacterized protein OS=Bacteroides thetaiotaomicron (strain ATCC 29148 / DSM 2079 / NCTC 10582 / E50 / VPI-5482) OX=226186 GN=BT_3847 PE=4 SV=1	BT_3847	-0.422777	1.26567
tr|Q8A125|Q8A125_BACTN Peptidyl-prolyl cis-trans isomerase OS=Bacteroides thetaiotaomicron (strain ATCC 29148 / DSM 2079 / NCTC 10582 / E50 / VPI-5482) OX=226186 GN=BT_3846 PE=4 SV=1	BT_3846	0.416454	0.432526
tr|Q8A126|Q8A126_BACTN Inosine-5-monophosphate dehydrogenase OS=Bacteroides thetaiotaomicron (strain ATCC 29148 / DSM 2079 / NCTC 10582 / E50 / VPI-5482) OX=226186 GN=guaB PE=3 SV=1	guaB	2.23979	1.72682
tr|Q8A127|Q8A127_BACTN DNA helicase OS=Bacteroides thetaiotaomicron (strain ATCC 29148 / DSM 2079 / NCTC 10582 / E50 / VPI-5482) OX=226186 GN=BT_3844 PE=3 SV=1	BT_3844	1.60855	1.40175
tr|Q8A130|Q8A130_BACTN FKBP-type peptidyl-prolyl cis-transisomerase (Trigger factor) OS=Bacteroides thetaiotaomicron (strain ATCC 29148 / DSM 2079 / NCTC 10582 / E50 / VPI-5482) OX=226186 GN=BT_3841 PE=4 SV=1	BT_3841	-0.0937191	0.128303
tr|Q8A131|Q8A131_BACTN Putative RNA-binding protein rbpA OS=Bacteroides thetaiotaomicron (strain ATCC 29148 / DSM 2079 / NCTC 10582 / E50 / VPI-5482) OX=226186 GN=BT_3840 PE=4 SV=1	BT_3840	-1.90923	3.02603
tr|Q8A132|Q8A132_BACTN ABC transporter ATP-binding protein OS=Bacteroides thetaiotaomicron (strain ATCC 29148 / DSM 2079 / NCTC 10582 / E50 / VPI-5482) OX=226186 GN=BT_3839 PE=4 SV=1	BT_3839	-0.45883	1.00857
tr|Q8A133|Q8A133_BACTN Putative ABC transporter OS=Bacteroides thetaiotaomicron (strain ATCC 29148 / DSM 2079 / NCTC 10582 / E50 / VPI-5482) OX=226186 GN=BT_3838 PE=4 SV=1	BT_3838	0.841476	1.41574
tr|Q8A134|Q8A134_BACTN ABC transporter ATP-binding protein OS=Bacteroides thetaiotaomicron (strain ATCC 29148 / DSM 2079 / NCTC 10582 / E50 / VPI-5482) OX=226186 GN=BT_3837 PE=4 SV=1	BT_3837	0.0306695	0.0609586
tr|Q8A136|Q8A136_BACTN GTPase Era OS=Bacteroides thetaiotaomicron (strain ATCC 29148 / DSM 2079 / NCTC 10582 / E50 / VPI-5482) OX=226186 GN=era PE=3 SV=1	era	2.90919	2.44659
tr|Q8A148|Q8A148_BACTN PSP1 C-terminal domain-containing protein OS=Bacteroides thetaiotaomicron (strain ATCC 29148 / DSM 2079 / NCTC 10582 / E50 / VPI-5482) OX=226186 GN=BT_3819 PE=4 SV=1	BT_3819	-0.835599	2.1041
tr|Q8A151|Q8A151_BACTN Penicillin-binding protein 2 (PBP-2) OS=Bacteroides thetaiotaomicron (strain ATCC 29148 / DSM 2079 / NCTC 10582 / E50 / VPI-5482) OX=226186 GN=BT_3816 PE=4 SV=1	BT_3816	-2.42632	2.85283
tr|Q8A153|Q8A153_BACTN Cell shape protein MreC OS=Bacteroides thetaiotaomicron (strain ATCC 29148 / DSM 2079 / NCTC 10582 / E50 / VPI-5482) OX=226186 GN=BT_3814 PE=3 SV=1	BT_3814	-0.600357	1.77441
tr|Q8A154|Q8A154_BACTN Rod shape-determining protein MreB OS=Bacteroides thetaiotaomicron (strain ATCC 29148 / DSM 2079 / NCTC 10582 / E50 / VPI-5482) OX=226186 GN=BT_3813 PE=4 SV=1	BT_3813	0.381532	0.454016
tr|Q8A156|Q8A156_BACTN Putative endothelin-converting enzyme OS=Bacteroides thetaiotaomicron (strain ATCC 29148 / DSM 2079 / NCTC 10582 / E50 / VPI-5482) OX=226186 GN=BT_3811 PE=4 SV=1	BT_3811	-0.364245	0.888369
tr|Q8A157|Q8A157_BACTN Putative endothelin-converting enzyme OS=Bacteroides thetaiotaomicron (strain ATCC 29148 / DSM 2079 / NCTC 10582 / E50 / VPI-5482) OX=226186 GN=BT_3810 PE=4 SV=1	BT_3810	-0.583654	1.5621
tr|Q8A158|Q8A158_BACTN ABC transporter ATP-binding protein OS=Bacteroides thetaiotaomicron (strain ATCC 29148 / DSM 2079 / NCTC 10582 / E50 / VPI-5482) OX=226186 GN=BT_3809 PE=4 SV=1	BT_3809	1.85554	1.60886
tr|Q8A160|Q8A160_BACTN Putative outer membrane protein OS=Bacteroides thetaiotaomicron (strain ATCC 29148 / DSM 2079 / NCTC 10582 / E50 / VPI-5482) OX=226186 GN=BT_3807 PE=4 SV=1	BT_3807	-0.114155	0.237895
tr|Q8A161|Q8A161_BACTN Uncharacterized protein OS=Bacteroides thetaiotaomicron (strain ATCC 29148 / DSM 2079 / NCTC 10582 / E50 / VPI-5482) OX=226186 GN=BT_3806 PE=4 SV=1	BT_3806	0.573096	1.26532
tr|Q8A162|Q8A162_BACTN Two-component system sensor histidine kinase OS=Bacteroides thetaiotaomicron (strain ATCC 29148 / DSM 2079 / NCTC 10582 / E50 / VPI-5482) OX=226186 GN=BT_3805 PE=4 SV=1	BT_3805	0.00286863	0.00474291
tr|Q8A165|Q8A165_BACTN Peptidyl-prolyl cis-trans isomerase OS=Bacteroides thetaiotaomicron (strain ATCC 29148 / DSM 2079 / NCTC 10582 / E50 / VPI-5482) OX=226186 GN=BT_3802 PE=3 SV=1	BT_3802	-0.460777	1.29902
tr|Q8A174|Q8A174_BACTN Putative alpha-1,6-mannanase OS=Bacteroides thetaiotaomicron (strain ATCC 29148 / DSM 2079 / NCTC 10582 / E50 / VPI-5482) OX=226186 GN=BT_3792 PE=1 SV=1	BT_3792	-1.67749	3.28722
tr|Q8A175|Q8A175_BACTN Concanavalin A-like lectin/glucanase OS=Bacteroides thetaiotaomicron (strain ATCC 29148 / DSM 2079 / NCTC 10582 / E50 / VPI-5482) OX=226186 GN=BT_3791 PE=4 SV=1	BT_3791	-2.77899	4.99361
tr|Q8A177|Q8A177_BACTN SusD homolog OS=Bacteroides thetaiotaomicron (strain ATCC 29148 / DSM 2079 / NCTC 10582 / E50 / VPI-5482) OX=226186 GN=BT_3789 PE=3 SV=1	BT_3789	-4.20588	4.11804
tr|Q8A178|Q8A178_BACTN SusC homolog OS=Bacteroides thetaiotaomicron (strain ATCC 29148 / DSM 2079 / NCTC 10582 / E50 / VPI-5482) OX=226186 GN=BT_3788 PE=3 SV=1	BT_3788	-3.47207	2.95047
tr|Q8A179|Q8A179_BACTN IPT/TIG domain-containing protein OS=Bacteroides thetaiotaomicron (strain ATCC 29148 / DSM 2079 / NCTC 10582 / E50 / VPI-5482) OX=226186 GN=BT_3787 PE=4 SV=1	BT_3787	-3.72481	5.41822
tr|Q8A183|Q8A183_BACTN Putative endonuclease/exonuclease/phosphatase family protein OS=Bacteroides thetaiotaomicron (strain ATCC 29148 / DSM 2079 / NCTC 10582 / E50 / VPI-5482) OX=226186 GN=BT_3783 PE=1 SV=1	BT_3783	0.0682446	0.104056
tr|Q8A193|Q8A193_BACTN Alpha-1,2-mannosidase, putative OS=Bacteroides thetaiotaomicron (strain ATCC 29148 / DSM 2079 / NCTC 10582 / E50 / VPI-5482) OX=226186 GN=BT_3773 PE=4 SV=1	BT_3773	-1.3386	0.451599
tr|Q8A195|Q8A195_BACTN 3-oxoacyl-[acyl-carrier-protein] reductase OS=Bacteroides thetaiotaomicron (strain ATCC 29148 / DSM 2079 / NCTC 10582 / E50 / VPI-5482) OX=226186 GN=BT_3771 PE=3 SV=1	BT_3771	0.167042	0.208627
tr|Q8A196|Q8A196_BACTN Transcriptional regulator OS=Bacteroides thetaiotaomicron (strain ATCC 29148 / DSM 2079 / NCTC 10582 / E50 / VPI-5482) OX=226186 GN=BT_3770 PE=4 SV=1	BT_3770	0.661697	0.70273
tr|Q8A1A6|Q8A1A6_BACTN Citrulline--aspartate ligase OS=Bacteroides thetaiotaomicron (strain ATCC 29148 / DSM 2079 / NCTC 10582 / E50 / VPI-5482) OX=226186 GN=BT_3760 PE=4 SV=1	BT_3760	0.951371	0.664638
tr|Q8A1A8|Q8A1A8_BACTN Acetylornithine aminotransferase OS=Bacteroides thetaiotaomicron (strain ATCC 29148 / DSM 2079 / NCTC 10582 / E50 / VPI-5482) OX=226186 GN=BT_3758 PE=3 SV=1	BT_3758	0.256214	0.2151
tr|Q8A1C1|Q8A1C1_BACTN PCMD domain-containing protein OS=Bacteroides thetaiotaomicron (strain ATCC 29148 / DSM 2079 / NCTC 10582 / E50 / VPI-5482) OX=226186 GN=BT_3745 PE=1 SV=1	BT_3745	-0.773966	1.68079
tr|Q8A1C2|Q8A1C2_BACTN OMP_b-brl_2 domain-containing protein OS=Bacteroides thetaiotaomicron (strain ATCC 29148 / DSM 2079 / NCTC 10582 / E50 / VPI-5482) OX=226186 GN=BT_3744 PE=4 SV=1	BT_3744	-0.57732	1.41669
tr|Q8A1C3|Q8A1C3_BACTN Uncharacterized protein OS=Bacteroides thetaiotaomicron (strain ATCC 29148 / DSM 2079 / NCTC 10582 / E50 / VPI-5482) OX=226186 GN=BT_3743 PE=4 SV=1	BT_3743	0.158032	0.156023
tr|Q8A1C4|Q8A1C4_BACTN Uncharacterized protein OS=Bacteroides thetaiotaomicron (strain ATCC 29148 / DSM 2079 / NCTC 10582 / E50 / VPI-5482) OX=226186 GN=BT_3742 PE=4 SV=1	BT_3742	-0.258413	0.518006
tr|Q8A1C7|Q8A1C7_BACTN Na+/dicarboxylate or sulfate symporter OS=Bacteroides thetaiotaomicron (strain ATCC 29148 / DSM 2079 / NCTC 10582 / E50 / VPI-5482) OX=226186 GN=BT_3739 PE=4 SV=1	BT_3739	0.737376	1.73067
tr|Q8A1C8|Q8A1C8_BACTN Two-component system sensor histidine kinase/response regulator, hybrid (One-component system) OS=Bacteroides thetaiotaomicron (strain ATCC 29148 / DSM 2079 / NCTC 10582 / E50 / VPI-5482) OX=226186 GN=BT_3738 PE=4 SV=1	BT_3738	-0.513102	1.0819
tr|Q8A1C9|Q8A1C9_BACTN Uncharacterized protein OS=Bacteroides thetaiotaomicron (strain ATCC 29148 / DSM 2079 / NCTC 10582 / E50 / VPI-5482) OX=226186 GN=BT_3737 PE=4 SV=1	BT_3737	-2.74526	3.52557
tr|Q8A1D0|Q8A1D0_BACTN Uncharacterized protein OS=Bacteroides thetaiotaomicron (strain ATCC 29148 / DSM 2079 / NCTC 10582 / E50 / VPI-5482) OX=226186 GN=BT_3736 PE=4 SV=1	BT_3736	-2.39361	2.78807
tr|Q8A1D9|Q8A1D9_BACTN Uncharacterized protein OS=Bacteroides thetaiotaomicron (strain ATCC 29148 / DSM 2079 / NCTC 10582 / E50 / VPI-5482) OX=226186 GN=BT_3727 PE=4 SV=1	BT_3727	0.0540552	0.0688262
tr|Q8A1E1|Q8A1E1_BACTN Putative outer membrane protein OS=Bacteroides thetaiotaomicron (strain ATCC 29148 / DSM 2079 / NCTC 10582 / E50 / VPI-5482) OX=226186 GN=BT_3725 PE=4 SV=1	BT_3725	-0.256335	0.680938
tr|Q8A1E2|Q8A1E2_BACTN Cationic outer membrane protein OS=Bacteroides thetaiotaomicron (strain ATCC 29148 / DSM 2079 / NCTC 10582 / E50 / VPI-5482) OX=226186 GN=BT_3724 PE=3 SV=1	BT_3724	-0.0606006	0.0624919
tr|Q8A1E3|Q8A1E3_BACTN Putative outer membrane protein OmpH OS=Bacteroides thetaiotaomicron (strain ATCC 29148 / DSM 2079 / NCTC 10582 / E50 / VPI-5482) OX=226186 GN=BT_3723 PE=3 SV=1	BT_3723	-0.692845	1.00487
tr|Q8A1F0|Q8A1F0_BACTN Rhodanese-like protein OS=Bacteroides thetaiotaomicron (strain ATCC 29148 / DSM 2079 / NCTC 10582 / E50 / VPI-5482) OX=226186 GN=BT_3716 PE=4 SV=1	BT_3716	-0.498903	0.555012
tr|Q8A1F1|Q8A1F1_BACTN Uncharacterized protein OS=Bacteroides thetaiotaomicron (strain ATCC 29148 / DSM 2079 / NCTC 10582 / E50 / VPI-5482) OX=226186 GN=BT_3715 PE=4 SV=1	BT_3715	-0.767428	2.03279
tr|Q8A1F5|Q8A1F5_BACTN Uncharacterized protein OS=Bacteroides thetaiotaomicron (strain ATCC 29148 / DSM 2079 / NCTC 10582 / E50 / VPI-5482) OX=226186 GN=BT_3711 PE=4 SV=1	BT_3711	-0.872925	1.75498
tr|Q8A1F8|Q8A1F8_BACTN Alkaline phosphatase III OS=Bacteroides thetaiotaomicron (strain ATCC 29148 / DSM 2079 / NCTC 10582 / E50 / VPI-5482) OX=226186 GN=BT_3708 PE=3 SV=1	BT_3708	-0.583436	0.468701
tr|Q8A1F9|Q8A1F9_BACTN Regulatory protein SusR OS=Bacteroides thetaiotaomicron (strain ATCC 29148 / DSM 2079 / NCTC 10582 / E50 / VPI-5482) OX=226186 GN=susR PE=4 SV=1	susR	0.315261	0.81712
tr|Q8A1G4|Q8A1G4_BACTN UDP-2,3-diacylglucosamine hydrolase OS=Bacteroides thetaiotaomicron (strain ATCC 29148 / DSM 2079 / NCTC 10582 / E50 / VPI-5482) OX=226186 GN=BT_3697 PE=4 SV=1	BT_3697	-0.248655	0.420139
tr|Q8A1G7|Q8A1G7_BACTN Glycoside transferase family 2 OS=Bacteroides thetaiotaomicron (strain ATCC 29148 / DSM 2079 / NCTC 10582 / E50 / VPI-5482) OX=226186 GN=BT_3694 PE=4 SV=1	BT_3694	-1.24588	2.22958
tr|Q8A1H4|Q8A1H4_BACTN Glycosyl hydrolase, family 88 OS=Bacteroides thetaiotaomicron (strain ATCC 29148 / DSM 2079 / NCTC 10582 / E50 / VPI-5482) OX=226186 GN=BT_3687 PE=1 SV=1	BT_3687	-0.254916	0.477728
tr|Q8A1L2|Q8A1L2_BACTN Putative modulator of DNA gyrase OS=Bacteroides thetaiotaomicron (strain ATCC 29148 / DSM 2079 / NCTC 10582 / E50 / VPI-5482) OX=226186 GN=BT_3649 PE=1 SV=1	BT_3649	0.78514	0.320042
tr|Q8A1L3|Q8A1L3_BACTN Putative modulator of DNA gyrase OS=Bacteroides thetaiotaomicron (strain ATCC 29148 / DSM 2079 / NCTC 10582 / E50 / VPI-5482) OX=226186 GN=BT_3648 PE=3 SV=1	BT_3648	-0.917142	0.972393
tr|Q8A1L4|Q8A1L4_BACTN Diadenylate cyclase OS=Bacteroides thetaiotaomicron (strain ATCC 29148 / DSM 2079 / NCTC 10582 / E50 / VPI-5482) OX=226186 GN=dacA PE=3 SV=1	dacA	0.158748	0.301623
tr|Q8A1L6|Q8A1L6_BACTN Two-component system sensor histidine kinase OS=Bacteroides thetaiotaomicron (strain ATCC 29148 / DSM 2079 / NCTC 10582 / E50 / VPI-5482) OX=226186 GN=BT_3645 PE=4 SV=1	BT_3645	-2.65311	4.08341
tr|Q8A1M3|Q8A1M3_BACTN Na+/H+ anti-porter OS=Bacteroides thetaiotaomicron (strain ATCC 29148 / DSM 2079 / NCTC 10582 / E50 / VPI-5482) OX=226186 GN=BT_3638 PE=4 SV=1	BT_3638	-0.165602	0.40948
tr|Q8A1M5|Q8A1M5_BACTN Aspartate-semialdehyde dehydrogenase OS=Bacteroides thetaiotaomicron (strain ATCC 29148 / DSM 2079 / NCTC 10582 / E50 / VPI-5482) OX=226186 GN=asd PE=3 SV=1	asd	0.622717	0.963408
tr|Q8A1M6|Q8A1M6_BACTN SusC homolog OS=Bacteroides thetaiotaomicron (strain ATCC 29148 / DSM 2079 / NCTC 10582 / E50 / VPI-5482) OX=226186 GN=BT_3633 PE=3 SV=1	BT_3633	0.255859	0.297013
tr|Q8A1M7|Q8A1M7_BACTN SusD homolog OS=Bacteroides thetaiotaomicron (strain ATCC 29148 / DSM 2079 / NCTC 10582 / E50 / VPI-5482) OX=226186 GN=BT_3632 PE=4 SV=1	BT_3632	0.391656	0.436293
tr|Q8A1M8|Q8A1M8_BACTN Uncharacterized protein OS=Bacteroides thetaiotaomicron (strain ATCC 29148 / DSM 2079 / NCTC 10582 / E50 / VPI-5482) OX=226186 GN=BT_3631 PE=4 SV=1	BT_3631	0.237947	0.303874
tr|Q8A1M9|Q8A1M9_BACTN Putative lipoprotein OS=Bacteroides thetaiotaomicron (strain ATCC 29148 / DSM 2079 / NCTC 10582 / E50 / VPI-5482) OX=226186 GN=BT_3630 PE=4 SV=1	BT_3630	0.0363593	0.0336748
tr|Q8A1N0|Q8A1N0_BACTN Uncharacterized protein OS=Bacteroides thetaiotaomicron (strain ATCC 29148 / DSM 2079 / NCTC 10582 / E50 / VPI-5482) OX=226186 GN=BT_3629 PE=4 SV=1	BT_3629	-1.75636	1.89548
tr|Q8A1N1|Q8A1N1_BACTN Uncharacterized protein OS=Bacteroides thetaiotaomicron (strain ATCC 29148 / DSM 2079 / NCTC 10582 / E50 / VPI-5482) OX=226186 GN=BT_3628 PE=4 SV=1	BT_3628	-1.81126	3.02608
tr|Q8A1N2|Q8A1N2_BACTN ABC transporter, ATP-binding protein OS=Bacteroides thetaiotaomicron (strain ATCC 29148 / DSM 2079 / NCTC 10582 / E50 / VPI-5482) OX=226186 GN=BT_3627 PE=4 SV=1	BT_3627	0.174551	0.264013
tr|Q8A1N3|Q8A1N3_BACTN Uncharacterized protein OS=Bacteroides thetaiotaomicron (strain ATCC 29148 / DSM 2079 / NCTC 10582 / E50 / VPI-5482) OX=226186 GN=BT_3626 PE=4 SV=1	BT_3626	-0.194864	0.141565
tr|Q8A1N4|Q8A1N4_BACTN Uncharacterized protein OS=Bacteroides thetaiotaomicron (strain ATCC 29148 / DSM 2079 / NCTC 10582 / E50 / VPI-5482) OX=226186 GN=BT_3625 PE=4 SV=1	BT_3625	-0.560384	0.885612
tr|Q8A1N6|Q8A1N6_BACTN Sodium/iodide co-transporter OS=Bacteroides thetaiotaomicron (strain ATCC 29148 / DSM 2079 / NCTC 10582 / E50 / VPI-5482) OX=226186 GN=BT_3623 PE=3 SV=1	BT_3623	-0.880424	2.3863
tr|Q8A1N7|Q8A1N7_BACTN Glycoside transferase family 2 OS=Bacteroides thetaiotaomicron (strain ATCC 29148 / DSM 2079 / NCTC 10582 / E50 / VPI-5482) OX=226186 GN=BT_3622 PE=4 SV=1	BT_3622	-0.744837	0.296195
tr|Q8A1P7|Q8A1P7_BACTN Peptidyl-prolyl cis-trans isomerase OS=Bacteroides thetaiotaomicron (strain ATCC 29148 / DSM 2079 / NCTC 10582 / E50 / VPI-5482) OX=226186 GN=BT_3612 PE=3 SV=1	BT_3612	-0.56666	1.03462
tr|Q8A1P8|Q8A1P8_BACTN Glycine--tRNA ligase OS=Bacteroides thetaiotaomicron (strain ATCC 29148 / DSM 2079 / NCTC 10582 / E50 / VPI-5482) OX=226186 GN=glyQS PE=3 SV=1	glyQS	0.926409	0.663976
tr|Q8A1Q5|Q8A1Q5_BACTN SusC homolog OS=Bacteroides thetaiotaomicron (strain ATCC 29148 / DSM 2079 / NCTC 10582 / E50 / VPI-5482) OX=226186 GN=BT_3604 PE=3 SV=1	BT_3604	-1.51916	3.80364
tr|Q8A1Q6|Q8A1Q6_BACTN SusD homolog OS=Bacteroides thetaiotaomicron (strain ATCC 29148 / DSM 2079 / NCTC 10582 / E50 / VPI-5482) OX=226186 GN=BT_3603 PE=3 SV=1	BT_3603	-2.10073	3.02726
tr|Q8A1Q7|Q8A1Q7_BACTN DUF5018 domain-containing protein OS=Bacteroides thetaiotaomicron (strain ATCC 29148 / DSM 2079 / NCTC 10582 / E50 / VPI-5482) OX=226186 GN=BT_3602 PE=4 SV=1	BT_3602	-2.18207	4.02489
tr|Q8A1R5|Q8A1R5_BACTN Fibronectin type-III domain-containing protein OS=Bacteroides thetaiotaomicron (strain ATCC 29148 / DSM 2079 / NCTC 10582 / E50 / VPI-5482) OX=226186 GN=BT_3594 PE=4 SV=1	BT_3594	-2.46684	4.93023
tr|Q8A1S4|Q8A1S4_BACTN Putative oxidoreductase OS=Bacteroides thetaiotaomicron (strain ATCC 29148 / DSM 2079 / NCTC 10582 / E50 / VPI-5482) OX=226186 GN=BT_3585 PE=4 SV=1	BT_3585	-0.983363	2.36257
tr|Q8A1S6|Q8A1S6_BACTN Putative dehydrogenase OS=Bacteroides thetaiotaomicron (strain ATCC 29148 / DSM 2079 / NCTC 10582 / E50 / VPI-5482) OX=226186 GN=BT_3583 PE=4 SV=1	BT_3583	-2.88643	3.88091
tr|Q8A1S9|Q8A1S9_BACTN DNA topoisomerase (ATP-hydrolyzing) OS=Bacteroides thetaiotaomicron (strain ATCC 29148 / DSM 2079 / NCTC 10582 / E50 / VPI-5482) OX=226186 GN=BT_3579 PE=4 SV=1	BT_3579	1.08142	2.44333
tr|Q8A1T1|Q8A1T1_BACTN Putative protease OS=Bacteroides thetaiotaomicron (strain ATCC 29148 / DSM 2079 / NCTC 10582 / E50 / VPI-5482) OX=226186 GN=BT_3577 PE=4 SV=1	BT_3577	-0.373564	0.667987
tr|Q8A1T9|Q8A1T9_BACTN SusC homolog OS=Bacteroides thetaiotaomicron (strain ATCC 29148 / DSM 2079 / NCTC 10582 / E50 / VPI-5482) OX=226186 GN=BT_3569 PE=3 SV=1	BT_3569	0.864303	1.46595
tr|Q8A1U0|Q8A1U0_BACTN SusD homolog OS=Bacteroides thetaiotaomicron (strain ATCC 29148 / DSM 2079 / NCTC 10582 / E50 / VPI-5482) OX=226186 GN=BT_3568 PE=3 SV=1	BT_3568	0.383809	0.587811
tr|Q8A1U1|Q8A1U1_BACTN Periplasmic beta-glucosidase OS=Bacteroides thetaiotaomicron (strain ATCC 29148 / DSM 2079 / NCTC 10582 / E50 / VPI-5482) OX=226186 GN=BT_3567 PE=1 SV=1	BT_3567	0.173532	0.102609
tr|Q8A1U2|Q8A1U2_BACTN Glycoamylase domain-containing protein OS=Bacteroides thetaiotaomicron (strain ATCC 29148 / DSM 2079 / NCTC 10582 / E50 / VPI-5482) OX=226186 GN=BT_3566 PE=4 SV=1	BT_3566	0.234721	0.441687
tr|Q8A1U3|Q8A1U3_BACTN Putative TonB-dependent receptor OS=Bacteroides thetaiotaomicron (strain ATCC 29148 / DSM 2079 / NCTC 10582 / E50 / VPI-5482) OX=226186 GN=BT_3565 PE=4 SV=1	BT_3565	-0.117651	0.180237
tr|Q8A1U5|Q8A1U5_BACTN Putative endonuclease OS=Bacteroides thetaiotaomicron (strain ATCC 29148 / DSM 2079 / NCTC 10582 / E50 / VPI-5482) OX=226186 GN=BT_3563 PE=4 SV=1	BT_3563	-0.390871	0.842155
tr|Q8A1U6|Q8A1U6_BACTN Uncharacterized protein OS=Bacteroides thetaiotaomicron (strain ATCC 29148 / DSM 2079 / NCTC 10582 / E50 / VPI-5482) OX=226186 GN=BT_3562 PE=4 SV=1	BT_3562	-0.0638225	0.111664
tr|Q8A1U7|Q8A1U7_BACTN Uncharacterized protein OS=Bacteroides thetaiotaomicron (strain ATCC 29148 / DSM 2079 / NCTC 10582 / E50 / VPI-5482) OX=226186 GN=BT_3561 PE=4 SV=1	BT_3561	0.351041	0.705641
tr|Q8A1U8|Q8A1U8_BACTN TonB-dependent receptor OS=Bacteroides thetaiotaomicron (strain ATCC 29148 / DSM 2079 / NCTC 10582 / E50 / VPI-5482) OX=226186 GN=BT_3560 PE=4 SV=1	BT_3560	0.0640735	0.105829
tr|Q8A1U9|Q8A1U9_BACTN Endonuclease/exonuclease/phosphatase family OS=Bacteroides thetaiotaomicron (strain ATCC 29148 / DSM 2079 / NCTC 10582 / E50 / VPI-5482) OX=226186 GN=BT_3559 PE=4 SV=1	BT_3559	-1.23437	0.862693
tr|Q8A1V0|Q8A1V0_BACTN Putative endonuclease OS=Bacteroides thetaiotaomicron (strain ATCC 29148 / DSM 2079 / NCTC 10582 / E50 / VPI-5482) OX=226186 GN=BT_3558 PE=4 SV=1	BT_3558	0.0628289	0.0959747
tr|Q8A1V7|Q8A1V7_BACTN Putative zinc protease OS=Bacteroides thetaiotaomicron (strain ATCC 29148 / DSM 2079 / NCTC 10582 / E50 / VPI-5482) OX=226186 GN=BT_3551 PE=4 SV=1	BT_3551	0.130339	0.183985
tr|Q8A1V8|Q8A1V8_BACTN Putative long-chain-fatty-acid--CoA ligase OS=Bacteroides thetaiotaomicron (strain ATCC 29148 / DSM 2079 / NCTC 10582 / E50 / VPI-5482) OX=226186 GN=BT_3550 PE=3 SV=1	BT_3550	-0.0388494	0.069675
tr|Q8A1X9|Q8A1X9_BACTN Aldose 1-epimerase OS=Bacteroides thetaiotaomicron (strain ATCC 29148 / DSM 2079 / NCTC 10582 / E50 / VPI-5482) OX=226186 GN=BT_3529 PE=3 SV=1;tr|Q8A1X6|Q8A1X6_BACTN Aldose 1-epimerase OS=Bacteroides thetaiotaomicron (strain ATCC 291	BT_3529	-0.367108	0.628858
tr|Q8A1Y2|Q8A1Y2_BACTN Glutaminase OS=Bacteroides thetaiotaomicron (strain ATCC 29148 / DSM 2079 / NCTC 10582 / E50 / VPI-5482) OX=226186 GN=BT_3526 PE=4 SV=1	BT_3526	-0.456987	0.712387
tr|Q8A1Y6|Q8A1Y6_BACTN Concanavalin A-like lectin/glucanase OS=Bacteroides thetaiotaomicron (strain ATCC 29148 / DSM 2079 / NCTC 10582 / E50 / VPI-5482) OX=226186 GN=BT_3522 PE=4 SV=1	BT_3522	-0.433728	0.722543
tr|Q8A1Y7|Q8A1Y7_BACTN Alpha-1,6-mannanase OS=Bacteroides thetaiotaomicron (strain ATCC 29148 / DSM 2079 / NCTC 10582 / E50 / VPI-5482) OX=226186 GN=BT_3521 PE=4 SV=1	BT_3521	-2.04711	2.15805
tr|Q8A1Y8|Q8A1Y8_BACTN SusD homolog OS=Bacteroides thetaiotaomicron (strain ATCC 29148 / DSM 2079 / NCTC 10582 / E50 / VPI-5482) OX=226186 GN=BT_3520 PE=3 SV=1	BT_3520	-0.626319	1.07127
tr|Q8A1Y9|Q8A1Y9_BACTN SusC homolog OS=Bacteroides thetaiotaomicron (strain ATCC 29148 / DSM 2079 / NCTC 10582 / E50 / VPI-5482) OX=226186 GN=BT_3519 PE=4 SV=1	BT_3519	-1.3448	1.81141
tr|Q8A1Z3|Q8A1Z3_BACTN Putatuve glycosylhydrolase OS=Bacteroides thetaiotaomicron (strain ATCC 29148 / DSM 2079 / NCTC 10582 / E50 / VPI-5482) OX=226186 GN=BT_3515 PE=3 SV=1	BT_3515	-1.87907	2.79403
tr|Q8A1Z7|Q8A1Z7_BACTN DUF3828 domain-containing protein OS=Bacteroides thetaiotaomicron (strain ATCC 29148 / DSM 2079 / NCTC 10582 / E50 / VPI-5482) OX=226186 GN=BT_3511 PE=1 SV=1	BT_3511	-2.18798	3.00372
tr|Q8A203|Q8A203_BACTN SusC homolog OS=Bacteroides thetaiotaomicron (strain ATCC 29148 / DSM 2079 / NCTC 10582 / E50 / VPI-5482) OX=226186 GN=BT_3505 PE=3 SV=1	BT_3505	-1.58556	2.44784
tr|Q8A224|Q8A224_BACTN SusD homolog OS=Bacteroides thetaiotaomicron (strain ATCC 29148 / DSM 2079 / NCTC 10582 / E50 / VPI-5482) OX=226186 GN=BT_3484 PE=3 SV=1	BT_3484	-1.23583	3.19663
tr|Q8A225|Q8A225_BACTN SusC homolog OS=Bacteroides thetaiotaomicron (strain ATCC 29148 / DSM 2079 / NCTC 10582 / E50 / VPI-5482) OX=226186 GN=BT_3483 PE=4 SV=1	BT_3483	-2.57833	3.17092
tr|Q8A226|Q8A226_BACTN IPT/TIG domain-containing protein OS=Bacteroides thetaiotaomicron (strain ATCC 29148 / DSM 2079 / NCTC 10582 / E50 / VPI-5482) OX=226186 GN=BT_3482 PE=4 SV=1	BT_3482	-0.0824479	0.0824159
tr|Q8A231|Q8A231_BACTN SusC homolog OS=Bacteroides thetaiotaomicron (strain ATCC 29148 / DSM 2079 / NCTC 10582 / E50 / VPI-5482) OX=226186 GN=BT_3475 PE=3 SV=1	BT_3475	-0.423659	0.578191
tr|Q8A234|Q8A234_BACTN Putative hydrogenase OS=Bacteroides thetaiotaomicron (strain ATCC 29148 / DSM 2079 / NCTC 10582 / E50 / VPI-5482) OX=226186 GN=BT_3472 PE=3 SV=1	BT_3472	-0.251999	0.347684
tr|Q8A236|Q8A236_BACTN Putative dehydrogenase OS=Bacteroides thetaiotaomicron (strain ATCC 29148 / DSM 2079 / NCTC 10582 / E50 / VPI-5482) OX=226186 GN=BT_3470 PE=4 SV=1	BT_3470	-0.606966	0.239636
tr|Q8A237|Q8A237_BACTN Probable secreted glycosyl hydrolase OS=Bacteroides thetaiotaomicron (strain ATCC 29148 / DSM 2079 / NCTC 10582 / E50 / VPI-5482) OX=226186 GN=BT_3469 PE=1 SV=1	BT_3469	-0.807207	0.335263
tr|Q8A239|Q8A239_BACTN Putatuve glycosylhydrolase OS=Bacteroides thetaiotaomicron (strain ATCC 29148 / DSM 2079 / NCTC 10582 / E50 / VPI-5482) OX=226186 GN=BT_3467 PE=3 SV=1	BT_3467	-3.53739	4.75037
tr|Q8A241|Q8A241_BACTN Two-component system sensor histidine kinase/response regulator, hybrid (One-component system) OS=Bacteroides thetaiotaomicron (strain ATCC 29148 / DSM 2079 / NCTC 10582 / E50 / VPI-5482) OX=226186 GN=BT_3465 PE=4 SV=1	BT_3465	-1.96374	3.77416
tr|Q8A242|Q8A242_BACTN Putative peptidase OS=Bacteroides thetaiotaomicron (strain ATCC 29148 / DSM 2079 / NCTC 10582 / E50 / VPI-5482) OX=226186 GN=BT_3464 PE=4 SV=1	BT_3464	-0.531434	1.04724
tr|Q8A243|Q8A243_BACTN Uncharacterized protein OS=Bacteroides thetaiotaomicron (strain ATCC 29148 / DSM 2079 / NCTC 10582 / E50 / VPI-5482) OX=226186 GN=BT_3463 PE=4 SV=1	BT_3463	-0.841428	2.09828
tr|Q8A244|Q8A244_BACTN TPR domain protein OS=Bacteroides thetaiotaomicron (strain ATCC 29148 / DSM 2079 / NCTC 10582 / E50 / VPI-5482) OX=226186 GN=BT_3462 PE=4 SV=1	BT_3462	-0.56296	0.85503
tr|Q8A247|Q8A247_BACTN Hemolysin A OS=Bacteroides thetaiotaomicron (strain ATCC 29148 / DSM 2079 / NCTC 10582 / E50 / VPI-5482) OX=226186 GN=BT_3459 PE=4 SV=1	BT_3459	0.0332959	0.0379858
tr|Q8A248|Q8A248_BACTN Phospholipid/glycerol acyltransferase OS=Bacteroides thetaiotaomicron (strain ATCC 29148 / DSM 2079 / NCTC 10582 / E50 / VPI-5482) OX=226186 GN=BT_3458 PE=4 SV=1	BT_3458	-0.0801836	0.113038
tr|Q8A252|Q8A252_BACTN Uncharacterized protein OS=Bacteroides thetaiotaomicron (strain ATCC 29148 / DSM 2079 / NCTC 10582 / E50 / VPI-5482) OX=226186 GN=BT_3454 PE=4 SV=1	BT_3454	-1.22153	2.05502
tr|Q8A253|Q8A253_BACTN Penicillin-binding protein OS=Bacteroides thetaiotaomicron (strain ATCC 29148 / DSM 2079 / NCTC 10582 / E50 / VPI-5482) OX=226186 GN=BT_3453 PE=4 SV=1	BT_3453	-2.59986	2.00033
tr|Q8A257|Q8A257_BACTN Rod shape-determining protein rodA OS=Bacteroides thetaiotaomicron (strain ATCC 29148 / DSM 2079 / NCTC 10582 / E50 / VPI-5482) OX=226186 GN=BT_3449 PE=4 SV=1	BT_3449	-0.172717	0.284673
tr|Q8A260|Q8A260_BACTN Cell division protein FtsQ OS=Bacteroides thetaiotaomicron (strain ATCC 29148 / DSM 2079 / NCTC 10582 / E50 / VPI-5482) OX=226186 GN=BT_3446 PE=4 SV=1	BT_3446	-0.947595	1.60547
tr|Q8A261|Q8A261_BACTN Cell division protein FtsA OS=Bacteroides thetaiotaomicron (strain ATCC 29148 / DSM 2079 / NCTC 10582 / E50 / VPI-5482) OX=226186 GN=ftsA PE=3 SV=1	ftsA	0.811232	0.687355
tr|Q8A262|Q8A262_BACTN Cell division protein FtsZ OS=Bacteroides thetaiotaomicron (strain ATCC 29148 / DSM 2079 / NCTC 10582 / E50 / VPI-5482) OX=226186 GN=ftsZ PE=3 SV=1	ftsZ	1.24107	1.1123
tr|Q8A272|Q8A272_BACTN Uncharacterized protein OS=Bacteroides thetaiotaomicron (strain ATCC 29148 / DSM 2079 / NCTC 10582 / E50 / VPI-5482) OX=226186 GN=BT_3434 PE=4 SV=1	BT_3434	-0.458135	0.609593
tr|Q8A273|Q8A273_BACTN Uncharacterized protein OS=Bacteroides thetaiotaomicron (strain ATCC 29148 / DSM 2079 / NCTC 10582 / E50 / VPI-5482) OX=226186 GN=BT_3433 PE=4 SV=1	BT_3433	-0.723932	1.11508
tr|Q8A277|Q8A277_BACTN DNA gyrase subunit B OS=Bacteroides thetaiotaomicron (strain ATCC 29148 / DSM 2079 / NCTC 10582 / E50 / VPI-5482) OX=226186 GN=gyrB PE=3 SV=1	gyrB	-0.858239	0.464298
tr|Q8A291|Q8A291_BACTN Mg2+/Co2+ transporter OS=Bacteroides thetaiotaomicron (strain ATCC 29148 / DSM 2079 / NCTC 10582 / E50 / VPI-5482) OX=226186 GN=BT_3414 PE=4 SV=1	BT_3414	2.52596	3.93277
tr|Q8A292|Q8A292_BACTN Uncharacterized protein OS=Bacteroides thetaiotaomicron (strain ATCC 29148 / DSM 2079 / NCTC 10582 / E50 / VPI-5482) OX=226186 GN=BT_3413 PE=4 SV=1	BT_3413	-1.12747	2.86737
tr|Q8A298|Q8A298_BACTN ABC transporter ATP-binding protein OS=Bacteroides thetaiotaomicron (strain ATCC 29148 / DSM 2079 / NCTC 10582 / E50 / VPI-5482) OX=226186 GN=BT_3407 PE=3 SV=1	BT_3407	0.337947	0.451079
tr|Q8A299|Q8A299_BACTN ABC transporter permease OS=Bacteroides thetaiotaomicron (strain ATCC 29148 / DSM 2079 / NCTC 10582 / E50 / VPI-5482) OX=226186 GN=BT_3406 PE=3 SV=1	BT_3406	-0.0526656	0.0675828
tr|Q8A2A0|Q8A2A0_BACTN Colicin V production protein OS=Bacteroides thetaiotaomicron (strain ATCC 29148 / DSM 2079 / NCTC 10582 / E50 / VPI-5482) OX=226186 GN=BT_3405 PE=4 SV=1	BT_3405	-0.931169	2.06898
tr|Q8A2A2|Q8A2A2_BACTN Transcription termination/antitermination protein NusA OS=Bacteroides thetaiotaomicron (strain ATCC 29148 / DSM 2079 / NCTC 10582 / E50 / VPI-5482) OX=226186 GN=nusA PE=3 SV=1	nusA	0.567743	0.381731
tr|Q8A2A4|Q8A2A4_BACTN Toll-Interleukin receptor OS=Bacteroides thetaiotaomicron (strain ATCC 29148 / DSM 2079 / NCTC 10582 / E50 / VPI-5482) OX=226186 GN=BT_3401 PE=4 SV=1	BT_3401	0.786954	1.40787
tr|Q8A2A7|Q8A2A7_BACTN Putative lipoprotein OS=Bacteroides thetaiotaomicron (strain ATCC 29148 / DSM 2079 / NCTC 10582 / E50 / VPI-5482) OX=226186 GN=BT_3398 PE=4 SV=1	BT_3398	-3.33677	5.78656
tr|Q8A2B7|Q8A2B7_BACTN Glycoside transferase family 2 OS=Bacteroides thetaiotaomicron (strain ATCC 29148 / DSM 2079 / NCTC 10582 / E50 / VPI-5482) OX=226186 GN=BT_3388 PE=4 SV=1	BT_3388	-0.377079	1.1031
tr|Q8A2B8|Q8A2B8_BACTN Putative polysaccharide deacetylase OS=Bacteroides thetaiotaomicron (strain ATCC 29148 / DSM 2079 / NCTC 10582 / E50 / VPI-5482) OX=226186 GN=BT_3387 PE=4 SV=1	BT_3387	-1.23995	0.99641
tr|Q8A2B9|Q8A2B9_BACTN ABC transporter, ATP-binding protein OS=Bacteroides thetaiotaomicron (strain ATCC 29148 / DSM 2079 / NCTC 10582 / E50 / VPI-5482) OX=226186 GN=BT_3386 PE=4 SV=1	BT_3386	-0.137509	0.278675
tr|Q8A2C3|Q8A2C3_BACTN Uncharacterized protein OS=Bacteroides thetaiotaomicron (strain ATCC 29148 / DSM 2079 / NCTC 10582 / E50 / VPI-5482) OX=226186 GN=BT_3382 PE=4 SV=1	BT_3382	-0.292769	0.589184
tr|Q8A2C4|Q8A2C4_BACTN Uncharacterized protein OS=Bacteroides thetaiotaomicron (strain ATCC 29148 / DSM 2079 / NCTC 10582 / E50 / VPI-5482) OX=226186 GN=BT_3381 PE=4 SV=1	BT_3381	-0.765904	1.81725
tr|Q8A2C6|Q8A2C6_BACTN Glycoside transferase family 2 OS=Bacteroides thetaiotaomicron (strain ATCC 29148 / DSM 2079 / NCTC 10582 / E50 / VPI-5482) OX=226186 GN=BT_3379 PE=4 SV=1	BT_3379	1.18003	2.18375
tr|Q8A2C8|Q8A2C8_BACTN Glycoside transferase family 14 OS=Bacteroides thetaiotaomicron (strain ATCC 29148 / DSM 2079 / NCTC 10582 / E50 / VPI-5482) OX=226186 GN=BT_3377 PE=4 SV=1	BT_3377	0.280795	0.59115
tr|Q8A2D5|Q8A2D5_BACTN Glycoside transferase family 2 OS=Bacteroides thetaiotaomicron (strain ATCC 29148 / DSM 2079 / NCTC 10582 / E50 / VPI-5482) OX=226186 GN=BT_3370 PE=4 SV=1	BT_3370	-0.409437	1.12953
tr|Q8A2D6|Q8A2D6_BACTN Glycoside transferase family 4 OS=Bacteroides thetaiotaomicron (strain ATCC 29148 / DSM 2079 / NCTC 10582 / E50 / VPI-5482) OX=226186 GN=BT_3369 PE=4 SV=1	BT_3369	-0.511603	1.43228
tr|Q8A2D7|Q8A2D7_BACTN Glycoside transferase family 4 OS=Bacteroides thetaiotaomicron (strain ATCC 29148 / DSM 2079 / NCTC 10582 / E50 / VPI-5482) OX=226186 GN=BT_3368 PE=4 SV=1	BT_3368	-0.546011	1.0152
tr|Q8A2D8|Q8A2D8_BACTN Glycoside transferase family 4 OS=Bacteroides thetaiotaomicron (strain ATCC 29148 / DSM 2079 / NCTC 10582 / E50 / VPI-5482) OX=226186 GN=BT_3367 PE=4 SV=1	BT_3367	-0.486328	0.472145
tr|Q8A2D9|Q8A2D9_BACTN Glycoside transferase family 2 OS=Bacteroides thetaiotaomicron (strain ATCC 29148 / DSM 2079 / NCTC 10582 / E50 / VPI-5482) OX=226186 GN=BT_3366 PE=4 SV=1	BT_3366	-0.631567	1.47836
tr|Q8A2E0|Q8A2E0_BACTN Glycoside transferase family 2 OS=Bacteroides thetaiotaomicron (strain ATCC 29148 / DSM 2079 / NCTC 10582 / E50 / VPI-5482) OX=226186 GN=BT_3365 PE=4 SV=1	BT_3365	-0.485665	0.773437
tr|Q8A2E1|Q8A2E1_BACTN Tyrosine protein kinase, active site OS=Bacteroides thetaiotaomicron (strain ATCC 29148 / DSM 2079 / NCTC 10582 / E50 / VPI-5482) OX=226186 GN=BT_3364 PE=4 SV=1	BT_3364	0.398674	1.12667
tr|Q8A2E2|Q8A2E2_BACTN Lipopolysaccharide core biosynthesis protein LpsA OS=Bacteroides thetaiotaomicron (strain ATCC 29148 / DSM 2079 / NCTC 10582 / E50 / VPI-5482) OX=226186 GN=BT_3363 PE=4 SV=1	BT_3363	-0.59172	0.81473
tr|Q8A2E3|Q8A2E3_BACTN Heptosyltransferase OS=Bacteroides thetaiotaomicron (strain ATCC 29148 / DSM 2079 / NCTC 10582 / E50 / VPI-5482) OX=226186 GN=BT_3362 PE=4 SV=1	BT_3362	-0.231933	0.392439
tr|Q8A2E7|Q8A2E7_BACTN 3-oxoacyl-[acyl-carrier-protein] synthase 2 OS=Bacteroides thetaiotaomicron (strain ATCC 29148 / DSM 2079 / NCTC 10582 / E50 / VPI-5482) OX=226186 GN=BT_3358 PE=3 SV=1	BT_3358	0.209927	0.2099
tr|Q8A2F0|Q8A2F0_BACTN Putative auxin-regulated protein OS=Bacteroides thetaiotaomicron (strain ATCC 29148 / DSM 2079 / NCTC 10582 / E50 / VPI-5482) OX=226186 GN=BT_3355 PE=4 SV=1	BT_3355	-0.27223	0.447061
tr|Q8A2F7|Q8A2F7_BACTN Putative unsaturated glucuronyl hydrolase OS=Bacteroides thetaiotaomicron (strain ATCC 29148 / DSM 2079 / NCTC 10582 / E50 / VPI-5482) OX=226186 GN=BT_3348 PE=4 SV=1	BT_3348	-1.18526	2.59472
tr|Q8A2F8|Q8A2F8_BACTN Quinoprotein amine dehydrogenase OS=Bacteroides thetaiotaomicron (strain ATCC 29148 / DSM 2079 / NCTC 10582 / E50 / VPI-5482) OX=226186 GN=BT_3347 PE=4 SV=1	BT_3347	-4.10249	5.82065
tr|Q8A2F9|Q8A2F9_BACTN SusC homolog OS=Bacteroides thetaiotaomicron (strain ATCC 29148 / DSM 2079 / NCTC 10582 / E50 / VPI-5482) OX=226186 GN=BT_3346 PE=4 SV=1	BT_3346	-6.57407	6.34869
tr|Q8A2G0|Q8A2G0_BACTN SusD homolog OS=Bacteroides thetaiotaomicron (strain ATCC 29148 / DSM 2079 / NCTC 10582 / E50 / VPI-5482) OX=226186 GN=BT_3345 PE=3 SV=1	BT_3345	-4.52087	5.89998
tr|Q8A2G1|Q8A2G1_BACTN Uncharacterized protein OS=Bacteroides thetaiotaomicron (strain ATCC 29148 / DSM 2079 / NCTC 10582 / E50 / VPI-5482) OX=226186 GN=BT_3344 PE=4 SV=1	BT_3344	-4.02977	4.16767
tr|Q8A2G4|Q8A2G4_BACTN Big_5 domain-containing protein OS=Bacteroides thetaiotaomicron (strain ATCC 29148 / DSM 2079 / NCTC 10582 / E50 / VPI-5482) OX=226186 GN=BT_3341 PE=4 SV=1	BT_3341	-0.033947	0.0643048
tr|Q8A2G5|Q8A2G5_BACTN Beta-galactosidase OS=Bacteroides thetaiotaomicron (strain ATCC 29148 / DSM 2079 / NCTC 10582 / E50 / VPI-5482) OX=226186 GN=BT_3340 PE=3 SV=1	BT_3340	-2.25262	2.39229
tr|Q8A2G6|Q8A2G6_BACTN AcrA/AcrE family multidrug resistance protein OS=Bacteroides thetaiotaomicron (strain ATCC 29148 / DSM 2079 / NCTC 10582 / E50 / VPI-5482) OX=226186 GN=BT_3339 PE=3 SV=1	BT_3339	0.431886	1.22836
tr|Q8A2G7|Q8A2G7_BACTN AcrB/AcrD family multidrug resistance protein OS=Bacteroides thetaiotaomicron (strain ATCC 29148 / DSM 2079 / NCTC 10582 / E50 / VPI-5482) OX=226186 GN=BT_3338 PE=3 SV=1	BT_3338	0.102784	0.220254
tr|Q8A2G8|Q8A2G8_BACTN Outer membrane protein oprM, multidrug resistance protein OS=Bacteroides thetaiotaomicron (strain ATCC 29148 / DSM 2079 / NCTC 10582 / E50 / VPI-5482) OX=226186 GN=BT_3337 PE=3 SV=1	BT_3337	0.625676	1.54087
tr|Q8A2G9|Q8A2G9_BACTN UDP-N-acetylglucosamine acetyltransferase OS=Bacteroides thetaiotaomicron (strain ATCC 29148 / DSM 2079 / NCTC 10582 / E50 / VPI-5482) OX=226186 GN=BT_3336 PE=4 SV=1	BT_3336	0.400612	1.05046
tr|Q8A2H1|Q8A2H1_BACTN Two-component system sensor histidine kinase/response regulator, hybrid (One-component system) OS=Bacteroides thetaiotaomicron (strain ATCC 29148 / DSM 2079 / NCTC 10582 / E50 / VPI-5482) OX=226186 GN=BT_3334 PE=4 SV=1	BT_3334	0.0622074	0.11612
tr|Q8A2H3|Q8A2H3_BACTN SusC homolog OS=Bacteroides thetaiotaomicron (strain ATCC 29148 / DSM 2079 / NCTC 10582 / E50 / VPI-5482) OX=226186 GN=BT_3332 PE=3 SV=1	BT_3332	-2.57576	5.30104
tr|Q8A2H4|Q8A2H4_BACTN SusD homolog OS=Bacteroides thetaiotaomicron (strain ATCC 29148 / DSM 2079 / NCTC 10582 / E50 / VPI-5482) OX=226186 GN=BT_3331 PE=3 SV=1	BT_3331	-0.838237	1.23612
tr|Q8A2H6|Q8A2H6_BACTN DUF4988 domain-containing protein OS=Bacteroides thetaiotaomicron (strain ATCC 29148 / DSM 2079 / NCTC 10582 / E50 / VPI-5482) OX=226186 GN=BT_3329 PE=4 SV=1	BT_3329	-1.87873	3.38692
tr|Q8A2I0|Q8A2I0_BACTN Uncharacterized protein OS=Bacteroides thetaiotaomicron (strain ATCC 29148 / DSM 2079 / NCTC 10582 / E50 / VPI-5482) OX=226186 GN=BT_3325 PE=4 SV=1	BT_3325	-1.16522	1.88501
tr|Q8A2I2|Q8A2I2_BACTN Uncharacterized protein OS=Bacteroides thetaiotaomicron (strain ATCC 29148 / DSM 2079 / NCTC 10582 / E50 / VPI-5482) OX=226186 GN=BT_3323 PE=4 SV=1	BT_3323	0.0122845	0.0182126
tr|Q8A2I6|Q8A2I6_BACTN Signal peptidase I OS=Bacteroides thetaiotaomicron (strain ATCC 29148 / DSM 2079 / NCTC 10582 / E50 / VPI-5482) OX=226186 GN=BT_3319 PE=3 SV=1	BT_3319	-0.535764	1.37072
tr|Q8A2I7|Q8A2I7_BACTN Signal peptidase I OS=Bacteroides thetaiotaomicron (strain ATCC 29148 / DSM 2079 / NCTC 10582 / E50 / VPI-5482) OX=226186 GN=BT_3318 PE=3 SV=1	BT_3318	0.0832471	0.119916
tr|Q8A2J2|Q8A2J2_BACTN Uncharacterized protein OS=Bacteroides thetaiotaomicron (strain ATCC 29148 / DSM 2079 / NCTC 10582 / E50 / VPI-5482) OX=226186 GN=BT_3313 PE=4 SV=1	BT_3313	-1.30553	2.313
tr|Q8A2J3|Q8A2J3_BACTN Glucosylceramidase OS=Bacteroides thetaiotaomicron (strain ATCC 29148 / DSM 2079 / NCTC 10582 / E50 / VPI-5482) OX=226186 GN=BT_3312 PE=1 SV=1	BT_3312	-1.80678	3.70812
tr|Q8A2J4|Q8A2J4_BACTN SusD homolog OS=Bacteroides thetaiotaomicron (strain ATCC 29148 / DSM 2079 / NCTC 10582 / E50 / VPI-5482) OX=226186 GN=BT_3311 PE=3 SV=1	BT_3311	-1.13127	1.80268
tr|Q8A2J5|Q8A2J5_BACTN SusC homolog OS=Bacteroides thetaiotaomicron (strain ATCC 29148 / DSM 2079 / NCTC 10582 / E50 / VPI-5482) OX=226186 GN=BT_3310 PE=3 SV=1	BT_3310	-3.35859	4.50063
tr|Q8A2J6|Q8A2J6_BACTN Transcriptional regulator OS=Bacteroides thetaiotaomicron (strain ATCC 29148 / DSM 2079 / NCTC 10582 / E50 / VPI-5482) OX=226186 GN=BT_3309 PE=4 SV=1	BT_3309	0.596288	1.13972
tr|Q8A2K1|Q8A2K1_BACTN Possible protein-tyrosine-phosphatase OS=Bacteroides thetaiotaomicron (strain ATCC 29148 / DSM 2079 / NCTC 10582 / E50 / VPI-5482) OX=226186 GN=BT_3304 PE=4 SV=1	BT_3304	0.0113322	0.0196151
tr|Q8A2K2|Q8A2K2_BACTN ATP-dependent RNA helicase OS=Bacteroides thetaiotaomicron (strain ATCC 29148 / DSM 2079 / NCTC 10582 / E50 / VPI-5482) OX=226186 GN=BT_3303 PE=3 SV=1	BT_3303	-0.916696	0.73886
tr|Q8A2K3|Q8A2K3_BACTN Two-component system sensor histidine kinase/response regulator, hybrid (One-component system) OS=Bacteroides thetaiotaomicron (strain ATCC 29148 / DSM 2079 / NCTC 10582 / E50 / VPI-5482) OX=226186 GN=BT_3302 PE=4 SV=1	BT_3302	-2.44034	2.96361
tr|Q8A2L1|Q8A2L1_BACTN Putative alpha-glucosidase OS=Bacteroides thetaiotaomicron (strain ATCC 29148 / DSM 2079 / NCTC 10582 / E50 / VPI-5482) OX=226186 GN=BT_3294 PE=4 SV=1	BT_3294	-0.602915	0.334141
tr|Q8A2L2|Q8A2L2_BACTN Beta-galactosidase OS=Bacteroides thetaiotaomicron (strain ATCC 29148 / DSM 2079 / NCTC 10582 / E50 / VPI-5482) OX=226186 GN=BT_3293 PE=3 SV=1	BT_3293	-1.89912	1.14889
tr|Q8A2L7|Q8A2L7_BACTN Putative integral membrane protein OS=Bacteroides thetaiotaomicron (strain ATCC 29148 / DSM 2079 / NCTC 10582 / E50 / VPI-5482) OX=226186 GN=BT_3288 PE=4 SV=1	BT_3288	-1.26187	2.45293
tr|Q8A2M3|Q8A2M3_BACTN Uncharacterized protein OS=Bacteroides thetaiotaomicron (strain ATCC 29148 / DSM 2079 / NCTC 10582 / E50 / VPI-5482) OX=226186 GN=BT_3282 PE=4 SV=1	BT_3282	0.845689	1.76475
tr|Q8A2M6|Q8A2M6_BACTN SusC homolog OS=Bacteroides thetaiotaomicron (strain ATCC 29148 / DSM 2079 / NCTC 10582 / E50 / VPI-5482) OX=226186 GN=BT_3279 PE=3 SV=1	BT_3279	0.24756	0.310041
tr|Q8A2M9|Q8A2M9_BACTN Uncharacterized protein OS=Bacteroides thetaiotaomicron (strain ATCC 29148 / DSM 2079 / NCTC 10582 / E50 / VPI-5482) OX=226186 GN=BT_3276 PE=4 SV=1	BT_3276	0.287371	0.188967
tr|Q8A2N0|Q8A2N0_BACTN Uncharacterized protein OS=Bacteroides thetaiotaomicron (strain ATCC 29148 / DSM 2079 / NCTC 10582 / E50 / VPI-5482) OX=226186 GN=BT_3275 PE=4 SV=1	BT_3275	1.26375	0.69462
tr|Q8A2N2|Q8A2N2_BACTN Uncharacterized protein OS=Bacteroides thetaiotaomicron (strain ATCC 29148 / DSM 2079 / NCTC 10582 / E50 / VPI-5482) OX=226186 GN=BT_3273 PE=4 SV=1	BT_3273	-0.270264	0.610117
tr|Q8A2N3|Q8A2N3_BACTN SusD homolog OS=Bacteroides thetaiotaomicron (strain ATCC 29148 / DSM 2079 / NCTC 10582 / E50 / VPI-5482) OX=226186 GN=BT_3272 PE=3 SV=1	BT_3272	0.128135	0.216621
tr|Q8A2N4|Q8A2N4_BACTN SusC homolog OS=Bacteroides thetaiotaomicron (strain ATCC 29148 / DSM 2079 / NCTC 10582 / E50 / VPI-5482) OX=226186 GN=BT_3271 PE=3 SV=1	BT_3271	0.0946752	0.165034
tr|Q8A2P2|Q8A2P2_BACTN 2-deoxy-D-ribose 5-phosphate aldolase OS=Bacteroides thetaiotaomicron (strain ATCC 29148 / DSM 2079 / NCTC 10582 / E50 / VPI-5482) OX=226186 GN=BT_3263 PE=4 SV=1	BT_3263	0.0250632	0.0263367
tr|Q8A2Q1|Q8A2Q1_BACTN Dipeptidyl peptidase IV OS=Bacteroides thetaiotaomicron (strain ATCC 29148 / DSM 2079 / NCTC 10582 / E50 / VPI-5482) OX=226186 GN=BT_3254 PE=4 SV=1	BT_3254	-0.604037	0.504292
tr|Q8A2Q2|Q8A2Q2_BACTN Phosphoribosylamine--glycine ligase OS=Bacteroides thetaiotaomicron (strain ATCC 29148 / DSM 2079 / NCTC 10582 / E50 / VPI-5482) OX=226186 GN=purD PE=3 SV=1	purD	-0.696008	1.75948
tr|Q8A2Q6|Q8A2Q6_BACTN Putative zinc ABC transporter, zinc-binding protein OS=Bacteroides thetaiotaomicron (strain ATCC 29148 / DSM 2079 / NCTC 10582 / E50 / VPI-5482) OX=226186 GN=BT_3249 PE=3 SV=1	BT_3249	-0.886818	1.88001
tr|Q8A2Q7|Q8A2Q7_BACTN Putative metal ABC transporter, ATP-binding protein OS=Bacteroides thetaiotaomicron (strain ATCC 29148 / DSM 2079 / NCTC 10582 / E50 / VPI-5482) OX=226186 GN=BT_3248 PE=4 SV=1	BT_3248	-0.0592739	0.10728
tr|Q8A2Q8|Q8A2Q8_BACTN Uncharacterized protein OS=Bacteroides thetaiotaomicron (strain ATCC 29148 / DSM 2079 / NCTC 10582 / E50 / VPI-5482) OX=226186 GN=BT_3247 PE=4 SV=1	BT_3247	0.114177	0.159957
tr|Q8A2Q9|Q8A2Q9_BACTN Polysaccharide deacetylase OS=Bacteroides thetaiotaomicron (strain ATCC 29148 / DSM 2079 / NCTC 10582 / E50 / VPI-5482) OX=226186 GN=BT_3246 PE=4 SV=1	BT_3246	0.207161	0.418247
tr|Q8A2R1|Q8A2R1_BACTN BACON domain-containing protein OS=Bacteroides thetaiotaomicron (strain ATCC 29148 / DSM 2079 / NCTC 10582 / E50 / VPI-5482) OX=226186 GN=BT_3244 PE=4 SV=1	BT_3244	1.18033	2.38837
tr|Q8A2R2|Q8A2R2_BACTN DUF4987 domain-containing protein OS=Bacteroides thetaiotaomicron (strain ATCC 29148 / DSM 2079 / NCTC 10582 / E50 / VPI-5482) OX=226186 GN=BT_3243 PE=4 SV=1	BT_3243	0.23257	0.393661
tr|Q8A2R3|Q8A2R3_BACTN Uncharacterized protein OS=Bacteroides thetaiotaomicron (strain ATCC 29148 / DSM 2079 / NCTC 10582 / E50 / VPI-5482) OX=226186 GN=BT_3242 PE=4 SV=1	BT_3242	-0.171098	0.272021
tr|Q8A2R4|Q8A2R4_BACTN SusD homolog OS=Bacteroides thetaiotaomicron (strain ATCC 29148 / DSM 2079 / NCTC 10582 / E50 / VPI-5482) OX=226186 GN=BT_3241 PE=4 SV=1	BT_3241	-0.267882	0.392564
tr|Q8A2R5|Q8A2R5_BACTN SusC homolog OS=Bacteroides thetaiotaomicron (strain ATCC 29148 / DSM 2079 / NCTC 10582 / E50 / VPI-5482) OX=226186 GN=BT_3240 PE=3 SV=1	BT_3240	-0.0383438	0.0466408
tr|Q8A2R6|Q8A2R6_BACTN SusC homolog OS=Bacteroides thetaiotaomicron (strain ATCC 29148 / DSM 2079 / NCTC 10582 / E50 / VPI-5482) OX=226186 GN=BT_3239 PE=3 SV=1	BT_3239	-0.575435	1.36258
tr|Q8A2R7|Q8A2R7_BACTN SusD homolog OS=Bacteroides thetaiotaomicron (strain ATCC 29148 / DSM 2079 / NCTC 10582 / E50 / VPI-5482) OX=226186 GN=BT_3238 PE=3 SV=1	BT_3238	-0.622597	1.39216
tr|Q8A2R8|Q8A2R8_BACTN Uncharacterized protein OS=Bacteroides thetaiotaomicron (strain ATCC 29148 / DSM 2079 / NCTC 10582 / E50 / VPI-5482) OX=226186 GN=BT_3237 PE=4 SV=1	BT_3237	-0.769969	2.0015
tr|Q8A2R9|Q8A2R9_BACTN Uncharacterized protein OS=Bacteroides thetaiotaomicron (strain ATCC 29148 / DSM 2079 / NCTC 10582 / E50 / VPI-5482) OX=226186 GN=BT_3236 PE=4 SV=1	BT_3236	-0.477564	1.12549
tr|Q8A2S0|Q8A2S0_BACTN Uncharacterized protein OS=Bacteroides thetaiotaomicron (strain ATCC 29148 / DSM 2079 / NCTC 10582 / E50 / VPI-5482) OX=226186 GN=BT_3235 PE=4 SV=1	BT_3235	-0.259299	0.493313
tr|Q8A2S1|Q8A2S1_BACTN Uncharacterized protein OS=Bacteroides thetaiotaomicron (strain ATCC 29148 / DSM 2079 / NCTC 10582 / E50 / VPI-5482) OX=226186 GN=BT_3234 PE=4 SV=1	BT_3234	-0.65052	1.94956
tr|Q8A2S2|Q8A2S2_BACTN Galactose mutarotase-like protein OS=Bacteroides thetaiotaomicron (strain ATCC 29148 / DSM 2079 / NCTC 10582 / E50 / VPI-5482) OX=226186 GN=BT_3233 PE=4 SV=1	BT_3233	0.324674	0.759718
tr|Q8A2S3|Q8A2S3_BACTN Gluconate 5-dehydrogenase OS=Bacteroides thetaiotaomicron (strain ATCC 29148 / DSM 2079 / NCTC 10582 / E50 / VPI-5482) OX=226186 GN=BT_3232 PE=4 SV=1	BT_3232	1.83151	1.62244
tr|Q8A2S9|Q8A2S9_BACTN Uroporphyrinogen-III synthase HemD, putative OS=Bacteroides thetaiotaomicron (strain ATCC 29148 / DSM 2079 / NCTC 10582 / E50 / VPI-5482) OX=226186 GN=BT_3226 PE=4 SV=1	BT_3226	2.80156	1.5978
tr|Q8A2T2|Q8A2T2_BACTN Uncharacterized protein OS=Bacteroides thetaiotaomicron (strain ATCC 29148 / DSM 2079 / NCTC 10582 / E50 / VPI-5482) OX=226186 GN=BT_3223 PE=4 SV=1	BT_3223	-0.169414	0.308306
tr|Q8A2U1|Q8A2U1_BACTN S-adenosylmethionine:tRNA ribosyltransferase-isomerase OS=Bacteroides thetaiotaomicron (strain ATCC 29148 / DSM 2079 / NCTC 10582 / E50 / VPI-5482) OX=226186 GN=queA PE=3 SV=1	queA	-1.18906	1.41994
tr|Q8A2U5|Q8A2U5_BACTN Cell division protein FtsX OS=Bacteroides thetaiotaomicron (strain ATCC 29148 / DSM 2079 / NCTC 10582 / E50 / VPI-5482) OX=226186 GN=BT_3210 PE=3 SV=1	BT_3210	1.30107	2.11645
tr|Q8A2U6|Q8A2U6_BACTN SAM dependent methyltransferase-like protein OS=Bacteroides thetaiotaomicron (strain ATCC 29148 / DSM 2079 / NCTC 10582 / E50 / VPI-5482) OX=226186 GN=BT_3209 PE=4 SV=1	BT_3209	-0.504829	1.13554
tr|Q8A2X2|Q8A2X2_BACTN Uncharacterized protein OS=Bacteroides thetaiotaomicron (strain ATCC 29148 / DSM 2079 / NCTC 10582 / E50 / VPI-5482) OX=226186 GN=BT_3183 PE=4 SV=1	BT_3183	0.0949966	0.150226
tr|Q8A2X3|Q8A2X3_BACTN Rubrerythrin OS=Bacteroides thetaiotaomicron (strain ATCC 29148 / DSM 2079 / NCTC 10582 / E50 / VPI-5482) OX=226186 GN=BT_3182 PE=4 SV=1	BT_3182	0.476338	0.698515
tr|Q8A2X4|Q8A2X4_BACTN Putative sulfate transporter, permease OS=Bacteroides thetaiotaomicron (strain ATCC 29148 / DSM 2079 / NCTC 10582 / E50 / VPI-5482) OX=226186 GN=BT_3181 PE=3 SV=1	BT_3181	0.77754	1.43656
tr|Q8A2Y3|Q8A2Y3_BACTN Two-component system sensor histidine kinase/response regulator, hybrid (One-component system) OS=Bacteroides thetaiotaomicron (strain ATCC 29148 / DSM 2079 / NCTC 10582 / E50 / VPI-5482) OX=226186 GN=BT_3172 PE=1 SV=1	BT_3172	-0.919421	2.49203
tr|Q8A2Y6|Q8A2Y6_BACTN Alpha-xylosidase OS=Bacteroides thetaiotaomicron (strain ATCC 29148 / DSM 2079 / NCTC 10582 / E50 / VPI-5482) OX=226186 GN=BT_3169 PE=3 SV=1	BT_3169	-3.75865	3.24521
tr|Q8A2Z2|Q8A2Z2_BACTN Alpha-glucosidase, putative OS=Bacteroides thetaiotaomicron (strain ATCC 29148 / DSM 2079 / NCTC 10582 / E50 / VPI-5482) OX=226186 GN=BT_3163 PE=4 SV=1	BT_3163	-3.26282	3.9368
tr|Q8A2Z7|Q8A2Z7_BACTN Galactose-binding-like protein OS=Bacteroides thetaiotaomicron (strain ATCC 29148 / DSM 2079 / NCTC 10582 / E50 / VPI-5482) OX=226186 GN=BT_3158 PE=4 SV=1	BT_3158	-0.917774	1.30405
tr|Q8A2Z8|Q8A2Z8_BACTN SusD homolog OS=Bacteroides thetaiotaomicron (strain ATCC 29148 / DSM 2079 / NCTC 10582 / E50 / VPI-5482) OX=226186 GN=BT_3157 PE=3 SV=1	BT_3157	-1.69879	2.7311
tr|Q8A2Z9|Q8A2Z9_BACTN SusC homolog OS=Bacteroides thetaiotaomicron (strain ATCC 29148 / DSM 2079 / NCTC 10582 / E50 / VPI-5482) OX=226186 GN=BT_3156 PE=3 SV=1	BT_3156	-2.93992	4.47856
tr|Q8A307|Q8A307_BACTN Uncharacterized protein OS=Bacteroides thetaiotaomicron (strain ATCC 29148 / DSM 2079 / NCTC 10582 / E50 / VPI-5482) OX=226186 GN=BT_3148 PE=4 SV=1	BT_3148	0.0648239	0.101727
tr|Q8A308|Q8A308_BACTN Uncharacterized protein OS=Bacteroides thetaiotaomicron (strain ATCC 29148 / DSM 2079 / NCTC 10582 / E50 / VPI-5482) OX=226186 GN=BT_3147 PE=4 SV=1	BT_3147	-0.185739	0.209354
tr|Q8A326|Q8A326_BACTN Putative flagellar motor protein MotB OS=Bacteroides thetaiotaomicron (strain ATCC 29148 / DSM 2079 / NCTC 10582 / E50 / VPI-5482) OX=226186 GN=BT_3129 PE=4 SV=1	BT_3129	-0.668415	1.88935
tr|Q8A328|Q8A328_BACTN Putative transmembrane protein OS=Bacteroides thetaiotaomicron (strain ATCC 29148 / DSM 2079 / NCTC 10582 / E50 / VPI-5482) OX=226186 GN=BT_3127 PE=4 SV=1	BT_3127	1.13225	1.97561
tr|Q8A339|Q8A339_BACTN Ribosome-binding ATPase YchF OS=Bacteroides thetaiotaomicron (strain ATCC 29148 / DSM 2079 / NCTC 10582 / E50 / VPI-5482) OX=226186 GN=ychF PE=3 SV=1	ychF	1.98942	1.60899
tr|Q8A352|Q8A352_BACTN SusC homolog OS=Bacteroides thetaiotaomicron (strain ATCC 29148 / DSM 2079 / NCTC 10582 / E50 / VPI-5482) OX=226186 GN=BT_3103 PE=3 SV=1	BT_3103	0.138575	0.138235
tr|Q8A353|Q8A353_BACTN SusD homolog OS=Bacteroides thetaiotaomicron (strain ATCC 29148 / DSM 2079 / NCTC 10582 / E50 / VPI-5482) OX=226186 GN=BT_3102 PE=3 SV=1	BT_3102	0.114802	0.166444
tr|Q8A358|Q8A358_BACTN Two-component system sensor histidine kinase/response regulator, hybrid (One-component system) OS=Bacteroides thetaiotaomicron (strain ATCC 29148 / DSM 2079 / NCTC 10582 / E50 / VPI-5482) OX=226186 GN=BT_3097 PE=4 SV=1	BT_3097	-0.410452	0.727558
tr|Q8A364|Q8A364_BACTN Putative regulatory protein OS=Bacteroides thetaiotaomicron (strain ATCC 29148 / DSM 2079 / NCTC 10582 / E50 / VPI-5482) OX=226186 GN=BT_3091 PE=4 SV=1	BT_3091	-0.342573	0.993369
tr|Q8A365|Q8A365_BACTN SusC homolog OS=Bacteroides thetaiotaomicron (strain ATCC 29148 / DSM 2079 / NCTC 10582 / E50 / VPI-5482) OX=226186 GN=BT_3090 PE=3 SV=1	BT_3090	-13.2528	8.07404
tr|Q8A366|Q8A366_BACTN SusD homolog OS=Bacteroides thetaiotaomicron (strain ATCC 29148 / DSM 2079 / NCTC 10582 / E50 / VPI-5482) OX=226186 GN=BT_3089 PE=3 SV=1	BT_3089	-13.3451	8.69174
tr|Q8A367|Q8A367_BACTN SusE domain-containing protein OS=Bacteroides thetaiotaomicron (strain ATCC 29148 / DSM 2079 / NCTC 10582 / E50 / VPI-5482) OX=226186 GN=BT_3088 PE=4 SV=1	BT_3088	-12.5198	8.36253
tr|Q8A368|Q8A368_BACTN Cycloisomaltooligosaccharide glucanotransferase OS=Bacteroides thetaiotaomicron (strain ATCC 29148 / DSM 2079 / NCTC 10582 / E50 / VPI-5482) OX=226186 GN=BT_3087 PE=3 SV=1	BT_3087	-13.1465	7.65039
tr|Q8A369|Q8A369_BACTN Alpha-glucosidase II OS=Bacteroides thetaiotaomicron (strain ATCC 29148 / DSM 2079 / NCTC 10582 / E50 / VPI-5482) OX=226186 GN=BT_3086 PE=3 SV=1	BT_3086	-9.24362	4.49745
tr|Q8A373|Q8A373_BACTN 2,6-beta-D-fructofuranosidase OS=Bacteroides thetaiotaomicron (strain ATCC 29148 / DSM 2079 / NCTC 10582 / E50 / VPI-5482) OX=226186 GN=BT_3082 PE=3 SV=1	BT_3082	4.28219	3.10181
tr|Q8A378|Q8A378_BACTN Ribonuclease R OS=Bacteroides thetaiotaomicron (strain ATCC 29148 / DSM 2079 / NCTC 10582 / E50 / VPI-5482) OX=226186 GN=rnr PE=3 SV=1	rnr	-0.179195	0.162258
tr|Q8A380|Q8A380_BACTN NAD-dependent epimerase/dehydratase family protein OS=Bacteroides thetaiotaomicron (strain ATCC 29148 / DSM 2079 / NCTC 10582 / E50 / VPI-5482) OX=226186 GN=BT_3075 PE=4 SV=1	BT_3075	0.989031	2.18627
tr|Q8A387|Q8A387_BACTN Quinoprotein amine dehydrogenase OS=Bacteroides thetaiotaomicron (strain ATCC 29148 / DSM 2079 / NCTC 10582 / E50 / VPI-5482) OX=226186 GN=BT_3067 PE=4 SV=1	BT_3067	-2.47091	2.69548
tr|Q8A388|Q8A388_BACTN Uncharacterized protein OS=Bacteroides thetaiotaomicron (strain ATCC 29148 / DSM 2079 / NCTC 10582 / E50 / VPI-5482) OX=226186 GN=BT_3066 PE=4 SV=1	BT_3066	-1.48516	1.6845
tr|Q8A399|Q8A399_BACTN Succinate dehydrogenase iron-sulfur protein OS=Bacteroides thetaiotaomicron (strain ATCC 29148 / DSM 2079 / NCTC 10582 / E50 / VPI-5482) OX=226186 GN=BT_3055 PE=3 SV=1	BT_3055	-1.72529	2.98578
tr|Q8A3A0|Q8A3A0_BACTN Succinate dehydrogenase flavoprotein subunit OS=Bacteroides thetaiotaomicron (strain ATCC 29148 / DSM 2079 / NCTC 10582 / E50 / VPI-5482) OX=226186 GN=BT_3054 PE=4 SV=1	BT_3054	-1.21116	1.92815
tr|Q8A3A1|Q8A3A1_BACTN Putative cytochrome B subunit OS=Bacteroides thetaiotaomicron (strain ATCC 29148 / DSM 2079 / NCTC 10582 / E50 / VPI-5482) OX=226186 GN=BT_3053 PE=4 SV=1	BT_3053	-0.821068	1.56854
tr|Q8A3B6|Q8A3B6_BACTN Putative anti-sigma factor OS=Bacteroides thetaiotaomicron (strain ATCC 29148 / DSM 2079 / NCTC 10582 / E50 / VPI-5482) OX=226186 GN=BT_3038 PE=4 SV=1	BT_3038	0.474166	0.45765
tr|Q8A3B9|Q8A3B9_BACTN Carboxy-terminal processing protease OS=Bacteroides thetaiotaomicron (strain ATCC 29148 / DSM 2079 / NCTC 10582 / E50 / VPI-5482) OX=226186 GN=BT_3035 PE=3 SV=1	BT_3035	-1.76276	0.555518
tr|Q8A3C2|Q8A3C2_BACTN Uncharacterized protein OS=Bacteroides thetaiotaomicron (strain ATCC 29148 / DSM 2079 / NCTC 10582 / E50 / VPI-5482) OX=226186 GN=BT_3032 PE=4 SV=1	BT_3032	-0.127656	0.230826
tr|Q8A3C5|Q8A3C5_BACTN Na+/glucose symporter OS=Bacteroides thetaiotaomicron (strain ATCC 29148 / DSM 2079 / NCTC 10582 / E50 / VPI-5482) OX=226186 GN=BT_3029 PE=3 SV=1	BT_3029	-2.23516	4.02116
tr|Q8A3C8|Q8A3C8_BACTN Glycosylhydrolase, putative xylanase OS=Bacteroides thetaiotaomicron (strain ATCC 29148 / DSM 2079 / NCTC 10582 / E50 / VPI-5482) OX=226186 GN=BT_3026 PE=3 SV=1	BT_3026	-0.190885	0.293304
tr|Q8A3C9|Q8A3C9_BACTN SusD homolog OS=Bacteroides thetaiotaomicron (strain ATCC 29148 / DSM 2079 / NCTC 10582 / E50 / VPI-5482) OX=226186 GN=BT_3025 PE=3 SV=1	BT_3025	0.260431	0.556358
tr|Q8A3D0|Q8A3D0_BACTN SusC homolog OS=Bacteroides thetaiotaomicron (strain ATCC 29148 / DSM 2079 / NCTC 10582 / E50 / VPI-5482) OX=226186 GN=BT_3024 PE=3 SV=1	BT_3024	-3.192	3.62982
tr|Q8A3D6|Q8A3D6_BACTN Putative mechano-sensitive ion channel OS=Bacteroides thetaiotaomicron (strain ATCC 29148 / DSM 2079 / NCTC 10582 / E50 / VPI-5482) OX=226186 GN=BT_3018 PE=3 SV=1	BT_3018	-0.53546	1.31944
tr|Q8A3E1|Q8A3E1_BACTN SusD homolog OS=Bacteroides thetaiotaomicron (strain ATCC 29148 / DSM 2079 / NCTC 10582 / E50 / VPI-5482) OX=226186 GN=BT_3013 PE=3 SV=1	BT_3013	-1.33445	2.34992
tr|Q8A3E2|Q8A3E2_BACTN SusC homolog OS=Bacteroides thetaiotaomicron (strain ATCC 29148 / DSM 2079 / NCTC 10582 / E50 / VPI-5482) OX=226186 GN=BT_3012 PE=4 SV=1	BT_3012	-3.21787	3.15877
tr|Q8A3F1|Q8A3F1_BACTN Toll-Interleukin receptor OS=Bacteroides thetaiotaomicron (strain ATCC 29148 / DSM 2079 / NCTC 10582 / E50 / VPI-5482) OX=226186 GN=BT_3003 PE=4 SV=1	BT_3003	2.6005	2.36044
tr|Q8A3F7|Q8A3F7_BACTN Uncharacterized protein OS=Bacteroides thetaiotaomicron (strain ATCC 29148 / DSM 2079 / NCTC 10582 / E50 / VPI-5482) OX=226186 GN=BT_2997 PE=4 SV=1	BT_2997	-0.110587	0.208174
tr|Q8A3H6|Q8A3H6_BACTN Transcriptional regulator OS=Bacteroides thetaiotaomicron (strain ATCC 29148 / DSM 2079 / NCTC 10582 / E50 / VPI-5482) OX=226186 GN=BT_2978 PE=4 SV=1	BT_2978	1.91025	1.85341
tr|Q8A3H7|Q8A3H7_BACTN Peptidyl-prolyl cis-trans isomerase OS=Bacteroides thetaiotaomicron (strain ATCC 29148 / DSM 2079 / NCTC 10582 / E50 / VPI-5482) OX=226186 GN=BT_2977 PE=3 SV=1	BT_2977	-0.623598	1.79526
tr|Q8A3H8|Q8A3H8_BACTN Peptidyl-prolyl cis-trans isomerase OS=Bacteroides thetaiotaomicron (strain ATCC 29148 / DSM 2079 / NCTC 10582 / E50 / VPI-5482) OX=226186 GN=BT_2976 PE=3 SV=1	BT_2976	1.42502	0.689971
tr|Q8A3I3|Q8A3I3_BACTN Two-component system sensor histidine kinase/response regulator, hybrid (One-component system) OS=Bacteroides thetaiotaomicron (strain ATCC 29148 / DSM 2079 / NCTC 10582 / E50 / VPI-5482) OX=226186 GN=BT_2971 PE=4 SV=1	BT_2971	-0.857675	1.62693
tr|Q8A3K7|Q8A3K7_BACTN Glycoside transferase family 2 OS=Bacteroides thetaiotaomicron (strain ATCC 29148 / DSM 2079 / NCTC 10582 / E50 / VPI-5482) OX=226186 GN=BT_2947 PE=4 SV=1	BT_2947	-0.675529	0.377266
tr|Q8A3K8|Q8A3K8_BACTN Glycoside transferase family 4 OS=Bacteroides thetaiotaomicron (strain ATCC 29148 / DSM 2079 / NCTC 10582 / E50 / VPI-5482) OX=226186 GN=BT_2946 PE=4 SV=1	BT_2946	-0.32235	0.822946
tr|Q8A3K9|Q8A3K9_BACTN UDP-N-acetyl-D-mannosamine dehydrogenase OS=Bacteroides thetaiotaomicron (strain ATCC 29148 / DSM 2079 / NCTC 10582 / E50 / VPI-5482) OX=226186 GN=BT_2945 PE=3 SV=1	BT_2945	2.38664	1.44219
tr|Q8A3L6|Q8A3L6_BACTN Glycoside transferase family 4 OS=Bacteroides thetaiotaomicron (strain ATCC 29148 / DSM 2079 / NCTC 10582 / E50 / VPI-5482) OX=226186 GN=BT_2938 PE=4 SV=1	BT_2938	-0.260596	0.311058
tr|Q8A3L7|Q8A3L7_BACTN Putative glycosyltransferase OS=Bacteroides thetaiotaomicron (strain ATCC 29148 / DSM 2079 / NCTC 10582 / E50 / VPI-5482) OX=226186 GN=BT_2937 PE=4 SV=1	BT_2937	-0.240358	0.333072
tr|Q8A3L8|Q8A3L8_BACTN Glycoside transferase family 4 OS=Bacteroides thetaiotaomicron (strain ATCC 29148 / DSM 2079 / NCTC 10582 / E50 / VPI-5482) OX=226186 GN=BT_2936 PE=4 SV=1	BT_2936	-0.610974	0.970405
tr|Q8A3M8|Q8A3M8_BACTN Uncharacterized protein OS=Bacteroides thetaiotaomicron (strain ATCC 29148 / DSM 2079 / NCTC 10582 / E50 / VPI-5482) OX=226186 GN=BT_2926 PE=4 SV=1	BT_2926	-1.01336	2.18379
tr|Q8A3U3|Q8A3U3_BACTN Putative outer membrane protein OS=Bacteroides thetaiotaomicron (strain ATCC 29148 / DSM 2079 / NCTC 10582 / E50 / VPI-5482) OX=226186 GN=BT_2861 PE=4 SV=1	BT_2861	-2.59975	3.89888
tr|Q8A3U4|Q8A3U4_BACTN Two-component system sensor histidine kinase/response regulator, hybrid (One component system) OS=Bacteroides thetaiotaomicron (strain ATCC 29148 / DSM 2079 / NCTC 10582 / E50 / VPI-5482) OX=226186 GN=BT_2860 PE=4 SV=1	BT_2860	-2.76673	5.36695
tr|Q8A3V4|Q8A3V4_BACTN Putative two-component system sensor histidine kinase OS=Bacteroides thetaiotaomicron (strain ATCC 29148 / DSM 2079 / NCTC 10582 / E50 / VPI-5482) OX=226186 GN=BT_2850 PE=4 SV=1	BT_2850	-0.702265	1.99374
tr|Q8A3V9|Q8A3V9_BACTN Possible thiol-disulfide oxidoreductase OS=Bacteroides thetaiotaomicron (strain ATCC 29148 / DSM 2079 / NCTC 10582 / E50 / VPI-5482) OX=226186 GN=BT_2845 PE=1 SV=1	BT_2845	-0.896521	1.72336
tr|Q8A3W0|Q8A3W0_BACTN TPR domain protein OS=Bacteroides thetaiotaomicron (strain ATCC 29148 / DSM 2079 / NCTC 10582 / E50 / VPI-5482) OX=226186 GN=BT_2844 PE=4 SV=1	BT_2844	-0.743661	1.94307
tr|Q8A3W3|Q8A3W3_BACTN Pyruvate kinase OS=Bacteroides thetaiotaomicron (strain ATCC 29148 / DSM 2079 / NCTC 10582 / E50 / VPI-5482) OX=226186 GN=BT_2841 PE=3 SV=1	BT_2841	0.457437	0.227728
tr|Q8A3W5|Q8A3W5_BACTN Ribosome-binding factor A OS=Bacteroides thetaiotaomicron (strain ATCC 29148 / DSM 2079 / NCTC 10582 / E50 / VPI-5482) OX=226186 GN=rbfA PE=3 SV=1	rbfA	1.37732	1.70239
tr|Q8A3W6|Q8A3W6_BACTN Putative lipoprotein releasing system transmembrane permease OS=Bacteroides thetaiotaomicron (strain ATCC 29148 / DSM 2079 / NCTC 10582 / E50 / VPI-5482) OX=226186 GN=BT_2838 PE=4 SV=1	BT_2838	0.0985707	0.1736
tr|Q8A3W7|Q8A3W7_BACTN 2-oxoglutarate synthase subunit korB OS=Bacteroides thetaiotaomicron (strain ATCC 29148 / DSM 2079 / NCTC 10582 / E50 / VPI-5482) OX=226186 GN=BT_2837 PE=4 SV=1	BT_2837	0.923706	0.859089
tr|Q8A3W8|Q8A3W8_BACTN 2-oxoglutarate synthase subunit korA OS=Bacteroides thetaiotaomicron (strain ATCC 29148 / DSM 2079 / NCTC 10582 / E50 / VPI-5482) OX=226186 GN=BT_2836 PE=4 SV=1	BT_2836	1.2945	0.89178
tr|Q8A3W9|Q8A3W9_BACTN Multifunctional fusion protein OS=Bacteroides thetaiotaomicron (strain ATCC 29148 / DSM 2079 / NCTC 10582 / E50 / VPI-5482) OX=226186 GN=secD PE=3 SV=1	secD	-0.586789	1.75094
tr|Q8A3X0|Q8A3X0_BACTN Peptidyl-dipeptidase OS=Bacteroides thetaiotaomicron (strain ATCC 29148 / DSM 2079 / NCTC 10582 / E50 / VPI-5482) OX=226186 GN=BT_2834 PE=3 SV=1	BT_2834	-1.23454	2.44974
tr|Q8A3X1|Q8A3X1_BACTN Endonuclease/exonuclease/phosphatase-like protein OS=Bacteroides thetaiotaomicron (strain ATCC 29148 / DSM 2079 / NCTC 10582 / E50 / VPI-5482) OX=226186 GN=BT_2833 PE=4 SV=1	BT_2833	-1.84854	3.36192
tr|Q8A3X2|Q8A3X2_BACTN Rhomboid family protein OS=Bacteroides thetaiotaomicron (strain ATCC 29148 / DSM 2079 / NCTC 10582 / E50 / VPI-5482) OX=226186 GN=BT_2832 PE=4 SV=1	BT_2832	-2.50697	2.89291
tr|Q8A3X4|Q8A3X4_BACTN DNA-binding protein HU-beta OS=Bacteroides thetaiotaomicron (strain ATCC 29148 / DSM 2079 / NCTC 10582 / E50 / VPI-5482) OX=226186 GN=BT_2830 PE=3 SV=1	BT_2830	0.0693221	0.0211679
tr|Q8A3X6|Q8A3X6_BACTN Putative lipoprotein OS=Bacteroides thetaiotaomicron (strain ATCC 29148 / DSM 2079 / NCTC 10582 / E50 / VPI-5482) OX=226186 GN=BT_2828 PE=4 SV=1	BT_2828	0.991674	1.13762
tr|Q8A3X7|Q8A3X7_BACTN DNA topoisomerase 1 OS=Bacteroides thetaiotaomicron (strain ATCC 29148 / DSM 2079 / NCTC 10582 / E50 / VPI-5482) OX=226186 GN=topA PE=3 SV=1	topA	-1.95781	3.10035
tr|Q8A3X8|Q8A3X8_BACTN Two-component system sensor histidine kinase/response regulator, hybrid (One component system) OS=Bacteroides thetaiotaomicron (strain ATCC 29148 / DSM 2079 / NCTC 10582 / E50 / VPI-5482) OX=226186 GN=BT_2826 PE=4 SV=1	BT_2826	-0.743092	0.784162
tr|Q8A3Y7|Q8A3Y7_BACTN Putative TonB-dependent receptor OS=Bacteroides thetaiotaomicron (strain ATCC 29148 / DSM 2079 / NCTC 10582 / E50 / VPI-5482) OX=226186 GN=BT_2817 PE=4 SV=1	BT_2817	-0.541537	1.43256
tr|Q8A3Y8|Q8A3Y8_BACTN TPR domain-containing protein OS=Bacteroides thetaiotaomicron (strain ATCC 29148 / DSM 2079 / NCTC 10582 / E50 / VPI-5482) OX=226186 GN=BT_2816 PE=4 SV=1	BT_2816	0.0280504	0.0574366
tr|Q8A3Z2|Q8A3Z2_BACTN Alkyl hydroperoxide reductase C OS=Bacteroides thetaiotaomicron (strain ATCC 29148 / DSM 2079 / NCTC 10582 / E50 / VPI-5482) OX=226186 GN=BT_2812 PE=3 SV=1	BT_2812	0.577054	0.250756
tr|Q8A3Z6|Q8A3Z6_BACTN Putative inosine-uridine preferring nucleoside hydrolase OS=Bacteroides thetaiotaomicron (strain ATCC 29148 / DSM 2079 / NCTC 10582 / E50 / VPI-5482) OX=226186 GN=BT_2808 PE=4 SV=1	BT_2808	-1.92468	2.39923
tr|Q8A3Z7|Q8A3Z7_BACTN Glycoside hydrolase, family 35 OS=Bacteroides thetaiotaomicron (strain ATCC 29148 / DSM 2079 / NCTC 10582 / E50 / VPI-5482) OX=226186 GN=BT_2807 PE=3 SV=1	BT_2807	-1.35582	2.73798
tr|Q8A3Z8|Q8A3Z8_BACTN SusD homolog OS=Bacteroides thetaiotaomicron (strain ATCC 29148 / DSM 2079 / NCTC 10582 / E50 / VPI-5482) OX=226186 GN=BT_2806 PE=3 SV=1	BT_2806	-2.85776	3.23017
tr|Q8A3Z9|Q8A3Z9_BACTN SusC homolog OS=Bacteroides thetaiotaomicron (strain ATCC 29148 / DSM 2079 / NCTC 10582 / E50 / VPI-5482) OX=226186 GN=BT_2805 PE=3 SV=1	BT_2805	-2.32029	3.40391
tr|Q8A406|Q8A406_BACTN Carboxy-terminal processing protease OS=Bacteroides thetaiotaomicron (strain ATCC 29148 / DSM 2079 / NCTC 10582 / E50 / VPI-5482) OX=226186 GN=BT_2798 PE=3 SV=1	BT_2798	-0.712892	1.48864
tr|Q8A408|Q8A408_BACTN Uncharacterized protein OS=Bacteroides thetaiotaomicron (strain ATCC 29148 / DSM 2079 / NCTC 10582 / E50 / VPI-5482) OX=226186 GN=BT_2796 PE=4 SV=1	BT_2796	-0.515336	1.46914
tr|Q8A417|Q8A417_BACTN Tetracycline resistance protein TetQ OS=Bacteroides thetaiotaomicron (strain ATCC 29148 / DSM 2079 / NCTC 10582 / E50 / VPI-5482) OX=226186 GN=BT_2787 PE=4 SV=1	BT_2787	0.129257	0.08586
tr|Q8A421|Q8A421_BACTN Transcriptional regulator OS=Bacteroides thetaiotaomicron (strain ATCC 29148 / DSM 2079 / NCTC 10582 / E50 / VPI-5482) OX=226186 GN=BT_2783 PE=4 SV=1	BT_2783	-0.812393	0.839527
tr|Q8A428|Q8A428_BACTN Uncharacterized protein OS=Bacteroides thetaiotaomicron (strain ATCC 29148 / DSM 2079 / NCTC 10582 / E50 / VPI-5482) OX=226186 GN=BT_2776 PE=4 SV=1	BT_2776	0.81093	0.730196
tr|Q8A442|Q8A442_BACTN Uncharacterized protein OS=Bacteroides thetaiotaomicron (strain ATCC 29148 / DSM 2079 / NCTC 10582 / E50 / VPI-5482) OX=226186 GN=BT_2761 PE=4 SV=1	BT_2761	0.833217	1.20943
tr|Q8A445|Q8A445_BACTN Uncharacterized protein OS=Bacteroides thetaiotaomicron (strain ATCC 29148 / DSM 2079 / NCTC 10582 / E50 / VPI-5482) OX=226186 GN=BT_2758 PE=4 SV=1	BT_2758	0.704206	1.3873
tr|Q8A446|Q8A446_BACTN L-asparaginase II OS=Bacteroides thetaiotaomicron (strain ATCC 29148 / DSM 2079 / NCTC 10582 / E50 / VPI-5482) OX=226186 GN=BT_2757 PE=3 SV=1	BT_2757	1.0344	0.718354
tr|Q8A450|Q8A450_BACTN Putative transmembrane protein OS=Bacteroides thetaiotaomicron (strain ATCC 29148 / DSM 2079 / NCTC 10582 / E50 / VPI-5482) OX=226186 GN=BT_2753 PE=4 SV=1	BT_2753	0.560693	1.211
tr|Q8A454|Q8A454_BACTN Putative membrane-associated HD superfamily hydrolase OS=Bacteroides thetaiotaomicron (strain ATCC 29148 / DSM 2079 / NCTC 10582 / E50 / VPI-5482) OX=226186 GN=BT_2749 PE=4 SV=1	BT_2749	0.55726	1.51383
tr|Q8A456|Q8A456_BACTN 3-deoxy-D-manno-octulosonic acid transferase OS=Bacteroides thetaiotaomicron (strain ATCC 29148 / DSM 2079 / NCTC 10582 / E50 / VPI-5482) OX=226186 GN=BT_2747 PE=3 SV=1	BT_2747	-0.404914	0.670124
tr|Q8A462|Q8A462_BACTN Sigma-54 modulation protein OS=Bacteroides thetaiotaomicron (strain ATCC 29148 / DSM 2079 / NCTC 10582 / E50 / VPI-5482) OX=226186 GN=BT_2741 PE=4 SV=1	BT_2741	-1.96904	3.13628
tr|Q8A464|Q8A464_BACTN Transcription termination/antitermination protein NusG OS=Bacteroides thetaiotaomicron (strain ATCC 29148 / DSM 2079 / NCTC 10582 / E50 / VPI-5482) OX=226186 GN=nusG PE=3 SV=1	nusG	0.548349	0.174098
tr|Q8A467|Q8A467_BACTN Ribosomal protein L10 OS=Bacteroides thetaiotaomicron (strain ATCC 29148 / DSM 2079 / NCTC 10582 / E50 / VPI-5482) OX=226186 GN=BT_2736 PE=3 SV=1	BT_2736	0.865266	1.24123
tr|Q8A478|Q8A478_BACTN 50S ribosomal protein L23 OS=Bacteroides thetaiotaomicron (strain ATCC 29148 / DSM 2079 / NCTC 10582 / E50 / VPI-5482) OX=226186 GN=rplW PE=3 SV=1	rplW	0.727513	0.79143
tr|Q8A496|Q8A496_BACTN Protein translocase subunit SecY OS=Bacteroides thetaiotaomicron (strain ATCC 29148 / DSM 2079 / NCTC 10582 / E50 / VPI-5482) OX=226186 GN=secY PE=3 SV=1	secY	-0.317079	0.488883
tr|Q8A497|Q8A497_BACTN Methionine aminopeptidase OS=Bacteroides thetaiotaomicron (strain ATCC 29148 / DSM 2079 / NCTC 10582 / E50 / VPI-5482) OX=226186 GN=map PE=3 SV=1	map	0.746907	0.91238
tr|Q8A4A5|Q8A4A5_BACTN Uncharacterized protein OS=Bacteroides thetaiotaomicron (strain ATCC 29148 / DSM 2079 / NCTC 10582 / E50 / VPI-5482) OX=226186 GN=BT_2698 PE=4 SV=1	BT_2698	0.343075	1.01568
tr|Q8A4A6|Q8A4A6_BACTN DNA mismatch repair protein mutS OS=Bacteroides thetaiotaomicron (strain ATCC 29148 / DSM 2079 / NCTC 10582 / E50 / VPI-5482) OX=226186 GN=BT_2697 PE=4 SV=1	BT_2697	0.17296	0.158923
tr|Q8A4A8|Q8A4A8_BACTN Uncharacterized protein OS=Bacteroides thetaiotaomicron (strain ATCC 29148 / DSM 2079 / NCTC 10582 / E50 / VPI-5482) OX=226186 GN=BT_2695 PE=4 SV=1	BT_2695	1.17904	0.922752
tr|Q8A4B5|Q8A4B5_BACTN Outer membrane efflux protein OS=Bacteroides thetaiotaomicron (strain ATCC 29148 / DSM 2079 / NCTC 10582 / E50 / VPI-5482) OX=226186 GN=BT_2688 PE=3 SV=1	BT_2688	-0.485341	1.31964
tr|Q8A4B6|Q8A4B6_BACTN Cation efflux system protein OS=Bacteroides thetaiotaomicron (strain ATCC 29148 / DSM 2079 / NCTC 10582 / E50 / VPI-5482) OX=226186 GN=BT_2687 PE=3 SV=1	BT_2687	-0.538702	1.06775
tr|Q8A4B7|Q8A4B7_BACTN Putative cation efflux transporter OS=Bacteroides thetaiotaomicron (strain ATCC 29148 / DSM 2079 / NCTC 10582 / E50 / VPI-5482) OX=226186 GN=BT_2686 PE=4 SV=1	BT_2686	-0.447571	1.13255
tr|Q8A4C0|Q8A4C0_BACTN Putative periplasmic protein OS=Bacteroides thetaiotaomicron (strain ATCC 29148 / DSM 2079 / NCTC 10582 / E50 / VPI-5482) OX=226186 GN=BT_2683 PE=4 SV=1	BT_2683	-0.345149	0.869323
tr|Q8A4D1|Q8A4D1_BACTN MotA/TolQ/ExbB proton channel OS=Bacteroides thetaiotaomicron (strain ATCC 29148 / DSM 2079 / NCTC 10582 / E50 / VPI-5482) OX=226186 GN=BT_2668 PE=3 SV=1	BT_2668	3.84288	4.94797
tr|Q8A4D6|Q8A4D6_BACTN Tetratricopeptide repeat family protein OS=Bacteroides thetaiotaomicron (strain ATCC 29148 / DSM 2079 / NCTC 10582 / E50 / VPI-5482) OX=226186 GN=BT_2663 PE=4 SV=1	BT_2663	2.05634	2.73071
tr|Q8A4D7|Q8A4D7_BACTN Alpha-galactosidase OS=Bacteroides thetaiotaomicron (strain ATCC 29148 / DSM 2079 / NCTC 10582 / E50 / VPI-5482) OX=226186 GN=BT_2662 PE=3 SV=1	BT_2662	-1.06672	2.13714
tr|Q8A4E1|Q8A4E1_BACTN Fimbrillin_C domain-containing protein OS=Bacteroides thetaiotaomicron (strain ATCC 29148 / DSM 2079 / NCTC 10582 / E50 / VPI-5482) OX=226186 GN=BT_2658 PE=4 SV=1	BT_2658	0.165174	0.182983
tr|Q8A4G9|Q8A4G9_BACTN Endo/exonuclease/phosphatase domain-containing protein OS=Bacteroides thetaiotaomicron (strain ATCC 29148 / DSM 2079 / NCTC 10582 / E50 / VPI-5482) OX=226186 GN=BT_2630 PE=4 SV=1	BT_2630	-0.904389	2.33937
tr|Q8A4H2|Q8A4H2_BACTN Putative cell surface protein, have conserved domain OS=Bacteroides thetaiotaomicron (strain ATCC 29148 / DSM 2079 / NCTC 10582 / E50 / VPI-5482) OX=226186 GN=BT_2627 PE=4 SV=1	BT_2627	-4.53967	4.87007
tr|Q8A4H3|Q8A4H3_BACTN SusC homolog OS=Bacteroides thetaiotaomicron (strain ATCC 29148 / DSM 2079 / NCTC 10582 / E50 / VPI-5482) OX=226186 GN=BT_2626 PE=3 SV=1	BT_2626	-2.73398	2.20696
tr|Q8A4H4|Q8A4H4_BACTN SusD homolog OS=Bacteroides thetaiotaomicron (strain ATCC 29148 / DSM 2079 / NCTC 10582 / E50 / VPI-5482) OX=226186 GN=BT_2625 PE=3 SV=1	BT_2625	-5.38645	4.14398
tr|Q8A4H5|Q8A4H5_BACTN Uncharacterized protein OS=Bacteroides thetaiotaomicron (strain ATCC 29148 / DSM 2079 / NCTC 10582 / E50 / VPI-5482) OX=226186 GN=BT_2624 PE=4 SV=1	BT_2624	-3.68371	3.92691
tr|Q8A4H6|Q8A4H6_BACTN Putative alpha-1,6-mannanase OS=Bacteroides thetaiotaomicron (strain ATCC 29148 / DSM 2079 / NCTC 10582 / E50 / VPI-5482) OX=226186 GN=BT_2623 PE=4 SV=1	BT_2623	-2.30767	3.13722
tr|Q8A4M0|Q8A4M0_BACTN Uncharacterized protein OS=Bacteroides thetaiotaomicron (strain ATCC 29148 / DSM 2079 / NCTC 10582 / E50 / VPI-5482) OX=226186 GN=BT_2579 PE=4 SV=1	BT_2579	3.25489	5.08766
tr|Q8A4M6|Q8A4M6_BACTN Glutamate/gamma-aminobutyrate anti-porter OS=Bacteroides thetaiotaomicron (strain ATCC 29148 / DSM 2079 / NCTC 10582 / E50 / VPI-5482) OX=226186 GN=BT_2573 PE=4 SV=1	BT_2573	1.2169	1.97284
tr|Q8A4M9|Q8A4M9_BACTN Glutamate decarboxylase OS=Bacteroides thetaiotaomicron (strain ATCC 29148 / DSM 2079 / NCTC 10582 / E50 / VPI-5482) OX=226186 GN=BT_2570 PE=3 SV=1	BT_2570	1.03226	0.764416
tr|Q8A4N5|Q8A4N5_BACTN Uncharacterized protein OS=Bacteroides thetaiotaomicron (strain ATCC 29148 / DSM 2079 / NCTC 10582 / E50 / VPI-5482) OX=226186 GN=BT_2564 PE=4 SV=1	BT_2564	-0.429843	1.20549
tr|Q8A4N9|Q8A4N9_BACTN SusC homolog OS=Bacteroides thetaiotaomicron (strain ATCC 29148 / DSM 2079 / NCTC 10582 / E50 / VPI-5482) OX=226186 GN=BT_2560 PE=3 SV=1	BT_2560	-1.91744	1.24007
tr|Q8A4P0|Q8A4P0_BACTN SusD homolog OS=Bacteroides thetaiotaomicron (strain ATCC 29148 / DSM 2079 / NCTC 10582 / E50 / VPI-5482) OX=226186 GN=BT_2559 PE=4 SV=1	BT_2559	-1.18993	1.75138
tr|Q8A4P7|Q8A4P7_BACTN Beta-glucanase OS=Bacteroides thetaiotaomicron (strain ATCC 29148 / DSM 2079 / NCTC 10582 / E50 / VPI-5482) OX=226186 GN=BT_2550 PE=3 SV=1	BT_2550	0.0557721	0.0644033
tr|Q8A4P9|Q8A4P9_BACTN Leucine aminopeptidase OS=Bacteroides thetaiotaomicron (strain ATCC 29148 / DSM 2079 / NCTC 10582 / E50 / VPI-5482) OX=226186 GN=BT_2548 PE=1 SV=1	BT_2548	-0.484155	1.21545
tr|Q8A4Q6|Q8A4Q6_BACTN P-type Ca(2+) transporter OS=Bacteroides thetaiotaomicron (strain ATCC 29148 / DSM 2079 / NCTC 10582 / E50 / VPI-5482) OX=226186 GN=BT_2541 PE=4 SV=1	BT_2541	-0.132448	0.258346
tr|Q8A4Q7|Q8A4Q7_BACTN Two-component system sensor histidine kinase OS=Bacteroides thetaiotaomicron (strain ATCC 29148 / DSM 2079 / NCTC 10582 / E50 / VPI-5482) OX=226186 GN=BT_2540 PE=4 SV=1	BT_2540	-0.986393	1.46717
tr|Q8A4R9|Q8A4R9_BACTN Putative Na+-dependent phosphate transporter OS=Bacteroides thetaiotaomicron (strain ATCC 29148 / DSM 2079 / NCTC 10582 / E50 / VPI-5482) OX=226186 GN=BT_2528 PE=4 SV=1	BT_2528	-0.254563	0.681126
tr|Q8A4S1|Q8A4S1_BACTN Uncharacterized protein OS=Bacteroides thetaiotaomicron (strain ATCC 29148 / DSM 2079 / NCTC 10582 / E50 / VPI-5482) OX=226186 GN=BT_2526 PE=4 SV=1	BT_2526	-1.77495	3.93013
tr|Q8A4T7|Q8A4T7_BACTN Malate dehydrogenase OS=Bacteroides thetaiotaomicron (strain ATCC 29148 / DSM 2079 / NCTC 10582 / E50 / VPI-5482) OX=226186 GN=BT_2510 PE=3 SV=1	BT_2510	1.61792	1.80379
tr|Q8A4U4|Q8A4U4_BACTN Uncharacterized protein OS=Bacteroides thetaiotaomicron (strain ATCC 29148 / DSM 2079 / NCTC 10582 / E50 / VPI-5482) OX=226186 GN=BT_2503 PE=4 SV=1	BT_2503	-0.95899	2.83669
tr|Q8A4U8|Q8A4U8_BACTN Multifunctional fusion protein OS=Bacteroides thetaiotaomicron (strain ATCC 29148 / DSM 2079 / NCTC 10582 / E50 / VPI-5482) OX=226186 GN=msrA PE=3 SV=1	msrA	-1.20177	1.42274
tr|Q8A4U9|Q8A4U9_BACTN Putative outer membrane efflux protein OS=Bacteroides thetaiotaomicron (strain ATCC 29148 / DSM 2079 / NCTC 10582 / E50 / VPI-5482) OX=226186 GN=BT_2498 PE=3 SV=1	BT_2498	-0.866191	2.03611
tr|Q8A4V0|Q8A4V0_BACTN Membrane fusion efflux protein OS=Bacteroides thetaiotaomicron (strain ATCC 29148 / DSM 2079 / NCTC 10582 / E50 / VPI-5482) OX=226186 GN=BT_2497 PE=3 SV=1	BT_2497	-0.484129	1.21735
tr|Q8A4V1|Q8A4V1_BACTN Putative ABC transporter, ATP-binding protein OS=Bacteroides thetaiotaomicron (strain ATCC 29148 / DSM 2079 / NCTC 10582 / E50 / VPI-5482) OX=226186 GN=BT_2496 PE=4 SV=1	BT_2496	-1.12573	1.58904
tr|Q8A4V2|Q8A4V2_BACTN ABC transporter, putative permease OS=Bacteroides thetaiotaomicron (strain ATCC 29148 / DSM 2079 / NCTC 10582 / E50 / VPI-5482) OX=226186 GN=BT_2495 PE=4 SV=1	BT_2495	-0.807926	2.38294
tr|Q8A4V3|Q8A4V3_BACTN ABC transporter, ATP-binding protein OS=Bacteroides thetaiotaomicron (strain ATCC 29148 / DSM 2079 / NCTC 10582 / E50 / VPI-5482) OX=226186 GN=BT_2494 PE=4 SV=1	BT_2494	-0.767993	0.545666
tr|Q8A4V4|Q8A4V4_BACTN ROK family transcriptional repressor, with glucokinase domain OS=Bacteroides thetaiotaomicron (strain ATCC 29148 / DSM 2079 / NCTC 10582 / E50 / VPI-5482) OX=226186 GN=BT_2493 PE=4 SV=1	BT_2493	1.01532	0.960805
tr|Q8A4W1|Q8A4W1_BACTN DUF4988 domain-containing protein OS=Bacteroides thetaiotaomicron (strain ATCC 29148 / DSM 2079 / NCTC 10582 / E50 / VPI-5482) OX=226186 GN=BT_2486 PE=4 SV=1	BT_2486	0.150132	0.289984
tr|Q8A4W7|Q8A4W7_BACTN Aminotransferase, class IV OS=Bacteroides thetaiotaomicron (strain ATCC 29148 / DSM 2079 / NCTC 10582 / E50 / VPI-5482) OX=226186 GN=BT_2480 PE=4 SV=1	BT_2480	-0.464107	0.371168
tr|Q8A4W8|Q8A4W8_BACTN Iron-regulated protein A OS=Bacteroides thetaiotaomicron (strain ATCC 29148 / DSM 2079 / NCTC 10582 / E50 / VPI-5482) OX=226186 GN=BT_2479 PE=4 SV=1	BT_2479	-0.145119	0.0921899
tr|Q8A4W9|Q8A4W9_BACTN Thiol oxidoreductase OS=Bacteroides thetaiotaomicron (strain ATCC 29148 / DSM 2079 / NCTC 10582 / E50 / VPI-5482) OX=226186 GN=BT_2478 PE=4 SV=1	BT_2478	-3.45639	3.3146
tr|Q8A4X0|Q8A4X0_BACTN Uncharacterized protein OS=Bacteroides thetaiotaomicron (strain ATCC 29148 / DSM 2079 / NCTC 10582 / E50 / VPI-5482) OX=226186 GN=BT_2477 PE=4 SV=1	BT_2477	0.938919	0.900794
tr|Q8A4X1|Q8A4X1_BACTN Uncharacterized protein OS=Bacteroides thetaiotaomicron (strain ATCC 29148 / DSM 2079 / NCTC 10582 / E50 / VPI-5482) OX=226186 GN=BT_2476 PE=4 SV=1	BT_2476	-2.37608	1.23304
tr|Q8A4X3|Q8A4X3_BACTN Cytochrome c biogenesis protein ccsA OS=Bacteroides thetaiotaomicron (strain ATCC 29148 / DSM 2079 / NCTC 10582 / E50 / VPI-5482) OX=226186 GN=BT_2474 PE=4 SV=1	BT_2474	-3.02461	2.41187
tr|Q8A4Y7|Q8A4Y7_BACTN SusD homolog OS=Bacteroides thetaiotaomicron (strain ATCC 29148 / DSM 2079 / NCTC 10582 / E50 / VPI-5482) OX=226186 GN=BT_2460 PE=3 SV=1	BT_2460	-0.17378	0.277911
tr|Q8A4Z7|Q8A4Z7_BACTN Uncharacterized protein OS=Bacteroides thetaiotaomicron (strain ATCC 29148 / DSM 2079 / NCTC 10582 / E50 / VPI-5482) OX=226186 GN=BT_2450 PE=4 SV=1	BT_2450	-1.2409	1.85601
tr|Q8A506|Q8A506_BACTN Putative 5-nucleotidase/2,3-cyclic phosphodiesterase OS=Bacteroides thetaiotaomicron (strain ATCC 29148 / DSM 2079 / NCTC 10582 / E50 / VPI-5482) OX=226186 GN=BT_2441 PE=4 SV=1	BT_2441	-0.11323	0.11952
tr|Q8A507|Q8A507_BACTN 5-nucleotidase OS=Bacteroides thetaiotaomicron (strain ATCC 29148 / DSM 2079 / NCTC 10582 / E50 / VPI-5482) OX=226186 GN=BT_2440 PE=4 SV=1	BT_2440	-0.364399	0.592104
tr|Q8A508|Q8A508_BACTN Beta-N-acetylglucosaminidase OS=Bacteroides thetaiotaomicron (strain ATCC 29148 / DSM 2079 / NCTC 10582 / E50 / VPI-5482) OX=226186 GN=BT_2439 PE=3 SV=1	BT_2439	-0.061169	0.0214738
tr|Q8A509|Q8A509_BACTN OMP_b-brl domain-containing protein OS=Bacteroides thetaiotaomicron (strain ATCC 29148 / DSM 2079 / NCTC 10582 / E50 / VPI-5482) OX=226186 GN=BT_2438 PE=4 SV=1	BT_2438	0.274052	0.397771
tr|Q8A510|Q8A510_BACTN DUF4136 domain-containing protein OS=Bacteroides thetaiotaomicron (strain ATCC 29148 / DSM 2079 / NCTC 10582 / E50 / VPI-5482) OX=226186 GN=BT_2437 PE=1 SV=1	BT_2437	0.957649	2.086
tr|Q8A513|Q8A513_BACTN Pyridine nucleotide-disulphide oxidoreductase OS=Bacteroides thetaiotaomicron (strain ATCC 29148 / DSM 2079 / NCTC 10582 / E50 / VPI-5482) OX=226186 GN=BT_2434 PE=3 SV=1	BT_2434	-0.816123	1.06721
tr|Q8A524|Q8A524_BACTN Histidine kinase OS=Bacteroides thetaiotaomicron (strain ATCC 29148 / DSM 2079 / NCTC 10582 / E50 / VPI-5482) OX=226186 GN=BT_2420 PE=4 SV=1	BT_2420	0.317055	0.323648
tr|Q8A526|Q8A526_BACTN Uncharacterized protein OS=Bacteroides thetaiotaomicron (strain ATCC 29148 / DSM 2079 / NCTC 10582 / E50 / VPI-5482) OX=226186 GN=BT_2418 PE=4 SV=1	BT_2418	1.43441	1.26001
tr|Q8A527|Q8A527_BACTN Putative permease OS=Bacteroides thetaiotaomicron (strain ATCC 29148 / DSM 2079 / NCTC 10582 / E50 / VPI-5482) OX=226186 GN=BT_2417 PE=4 SV=1	BT_2417	-0.62773	0.926027
tr|Q8A529|Q8A529_BACTN Aminotransferase OS=Bacteroides thetaiotaomicron (strain ATCC 29148 / DSM 2079 / NCTC 10582 / E50 / VPI-5482) OX=226186 GN=BT_2415 PE=3 SV=1	BT_2415	2.02023	1.65351
tr|Q8A535|Q8A535_BACTN Putative TonB-dependent outer membrane protein OS=Bacteroides thetaiotaomicron (strain ATCC 29148 / DSM 2079 / NCTC 10582 / E50 / VPI-5482) OX=226186 GN=BT_2409 PE=3 SV=1	BT_2409	1.07645	1.32184
tr|Q8A541|Q8A541_BACTN Aspartokinase OS=Bacteroides thetaiotaomicron (strain ATCC 29148 / DSM 2079 / NCTC 10582 / E50 / VPI-5482) OX=226186 GN=BT_2403 PE=3 SV=1	BT_2403	1.3214	1.55869
tr|Q8A543|Q8A543_BACTN Threonine synthase OS=Bacteroides thetaiotaomicron (strain ATCC 29148 / DSM 2079 / NCTC 10582 / E50 / VPI-5482) OX=226186 GN=BT_2401 PE=3 SV=1	BT_2401	2.80776	2.95478
tr|Q8A551|Q8A551_BACTN Two-component system sensor histidine kinase/response regulator, hybrid (One component system) OS=Bacteroides thetaiotaomicron (strain ATCC 29148 / DSM 2079 / NCTC 10582 / E50 / VPI-5482) OX=226186 GN=BT_2391 PE=4 SV=1	BT_2391	-1.05197	1.50966
tr|Q8A552|Q8A552_BACTN Putative TonB-dependent transmembrane receptor OS=Bacteroides thetaiotaomicron (strain ATCC 29148 / DSM 2079 / NCTC 10582 / E50 / VPI-5482) OX=226186 GN=BT_2390 PE=3 SV=1	BT_2390	0.421814	1.01314
tr|Q8A553|Q8A553_BACTN Putative transport protein OS=Bacteroides thetaiotaomicron (strain ATCC 29148 / DSM 2079 / NCTC 10582 / E50 / VPI-5482) OX=226186 GN=BT_2389 PE=3 SV=1	BT_2389	0.101239	0.161367
tr|Q8A569|Q8A569_BACTN Uncharacterized protein OS=Bacteroides thetaiotaomicron (strain ATCC 29148 / DSM 2079 / NCTC 10582 / E50 / VPI-5482) OX=226186 GN=BT_2373 PE=4 SV=1	BT_2373	-0.88461	0.463202
tr|Q8A573|Q8A573_BACTN Putative lipoprotein OS=Bacteroides thetaiotaomicron (strain ATCC 29148 / DSM 2079 / NCTC 10582 / E50 / VPI-5482) OX=226186 GN=BT_2369 PE=4 SV=1	BT_2369	-0.170886	0.32111
tr|Q8A577|Q8A577_BACTN SusD homolog OS=Bacteroides thetaiotaomicron (strain ATCC 29148 / DSM 2079 / NCTC 10582 / E50 / VPI-5482) OX=226186 GN=BT_2365 PE=1 SV=1	BT_2365	3.29524	4.44649
tr|Q8A578|Q8A578_BACTN SusC homolog OS=Bacteroides thetaiotaomicron (strain ATCC 29148 / DSM 2079 / NCTC 10582 / E50 / VPI-5482) OX=226186 GN=BT_2364 PE=4 SV=1	BT_2364	1.47189	3.16534
tr|Q8A588|Q8A588_BACTN Uncharacterized protein OS=Bacteroides thetaiotaomicron (strain ATCC 29148 / DSM 2079 / NCTC 10582 / E50 / VPI-5482) OX=226186 GN=BT_2354 PE=4 SV=1	BT_2354	2.14219	1.67683
tr|Q8A5C2|Q8A5C2_BACTN Uncharacterized protein OS=Bacteroides thetaiotaomicron (strain ATCC 29148 / DSM 2079 / NCTC 10582 / E50 / VPI-5482) OX=226186 GN=BT_2317 PE=4 SV=1	BT_2317	1.3024	3.05096
tr|Q8A5G7|Q8A5G7_BACTN Uncharacterized protein OS=Bacteroides thetaiotaomicron (strain ATCC 29148 / DSM 2079 / NCTC 10582 / E50 / VPI-5482) OX=226186 GN=BT_2272 PE=4 SV=1	BT_2272	0.21264	0.484285
tr|Q8A5H0|Q8A5H0_BACTN SusD homolog OS=Bacteroides thetaiotaomicron (strain ATCC 29148 / DSM 2079 / NCTC 10582 / E50 / VPI-5482) OX=226186 GN=BT_2269 PE=3 SV=1	BT_2269	-0.28732	0.687364
tr|Q8A5H1|Q8A5H1_BACTN SusC homolog OS=Bacteroides thetaiotaomicron (strain ATCC 29148 / DSM 2079 / NCTC 10582 / E50 / VPI-5482) OX=226186 GN=BT_2268 PE=3 SV=1	BT_2268	0.159677	0.33938
tr|Q8A5H2|Q8A5H2_BACTN Integrase protein OS=Bacteroides thetaiotaomicron (strain ATCC 29148 / DSM 2079 / NCTC 10582 / E50 / VPI-5482) OX=226186 GN=BT_2267 PE=4 SV=1	BT_2267	-0.444168	0.470622
tr|Q8A5H5|Q8A5H5_BACTN Outer membrane protein Omp121 OS=Bacteroides thetaiotaomicron (strain ATCC 29148 / DSM 2079 / NCTC 10582 / E50 / VPI-5482) OX=226186 GN=BT_2264 PE=1 SV=1	BT_2264	0.439044	0.851734
tr|Q8A5H6|Q8A5H6_BACTN Putative lipoprotein OS=Bacteroides thetaiotaomicron (strain ATCC 29148 / DSM 2079 / NCTC 10582 / E50 / VPI-5482) OX=226186 GN=BT_2263 PE=1 SV=1	BT_2263	-0.353251	0.712209
tr|Q8A5H7|Q8A5H7_BACTN Uncharacterized protein OS=Bacteroides thetaiotaomicron (strain ATCC 29148 / DSM 2079 / NCTC 10582 / E50 / VPI-5482) OX=226186 GN=BT_2262 PE=1 SV=1	BT_2262	-0.152776	0.268707
tr|Q8A5H8|Q8A5H8_BACTN Uncharacterized protein OS=Bacteroides thetaiotaomicron (strain ATCC 29148 / DSM 2079 / NCTC 10582 / E50 / VPI-5482) OX=226186 GN=BT_2261 PE=1 SV=1	BT_2261	-0.219782	0.371056
tr|Q8A5H9|Q8A5H9_BACTN Outer membrane protein Omp121 OS=Bacteroides thetaiotaomicron (strain ATCC 29148 / DSM 2079 / NCTC 10582 / E50 / VPI-5482) OX=226186 GN=BT_2260 PE=3 SV=1	BT_2260	-0.514919	1.46093
tr|Q8A5I0|Q8A5I0_BACTN Putative lipoprotein OS=Bacteroides thetaiotaomicron (strain ATCC 29148 / DSM 2079 / NCTC 10582 / E50 / VPI-5482) OX=226186 GN=BT_2259 PE=1 SV=1	BT_2259	-0.692972	1.73503
tr|Q8A5I1|Q8A5I1_BACTN GTPase HflX OS=Bacteroides thetaiotaomicron (strain ATCC 29148 / DSM 2079 / NCTC 10582 / E50 / VPI-5482) OX=226186 GN=hflX PE=3 SV=1	hflX	0.210526	0.19583
tr|Q8A5I2|Q8A5I2_BACTN Lipoprotein, putative OS=Bacteroides thetaiotaomicron (strain ATCC 29148 / DSM 2079 / NCTC 10582 / E50 / VPI-5482) OX=226186 GN=BT_2257 PE=4 SV=1	BT_2257	-0.405727	0.265695
tr|Q8A5I3|Q8A5I3_BACTN Fumarate hydratase class I OS=Bacteroides thetaiotaomicron (strain ATCC 29148 / DSM 2079 / NCTC 10582 / E50 / VPI-5482) OX=226186 GN=BT_2256 PE=3 SV=1	BT_2256	0.455428	1.10628
tr|Q8A5I6|Q8A5I6_BACTN Putative outer membrane protein TolC OS=Bacteroides thetaiotaomicron (strain ATCC 29148 / DSM 2079 / NCTC 10582 / E50 / VPI-5482) OX=226186 GN=BT_2253 PE=3 SV=1	BT_2253	-0.825099	2.08128
tr|Q8A5I7|Q8A5I7_BACTN Multidrug efflux membrane fusion protein OS=Bacteroides thetaiotaomicron (strain ATCC 29148 / DSM 2079 / NCTC 10582 / E50 / VPI-5482) OX=226186 GN=BT_2252 PE=4 SV=1	BT_2252	-0.874746	1.62069
tr|Q8A5I8|Q8A5I8_BACTN Putative membrane fusion protein OS=Bacteroides thetaiotaomicron (strain ATCC 29148 / DSM 2079 / NCTC 10582 / E50 / VPI-5482) OX=226186 GN=BT_2251 PE=3 SV=1	BT_2251	-1.00201	1.38003
tr|Q8A5J5|Q8A5J5_BACTN Uncharacterized protein OS=Bacteroides thetaiotaomicron (strain ATCC 29148 / DSM 2079 / NCTC 10582 / E50 / VPI-5482) OX=226186 GN=BT_2244 PE=4 SV=1	BT_2244	-1.3179	2.50319
tr|Q8A5K0|Q8A5K0_BACTN Carboxyl-terminal protease OS=Bacteroides thetaiotaomicron (strain ATCC 29148 / DSM 2079 / NCTC 10582 / E50 / VPI-5482) OX=226186 GN=BT_2239 PE=4 SV=1	BT_2239	-1.50393	3.6068
tr|Q8A5K9|Q8A5K9_BACTN DNA polymerase III subunit alpha OS=Bacteroides thetaiotaomicron (strain ATCC 29148 / DSM 2079 / NCTC 10582 / E50 / VPI-5482) OX=226186 GN=BT_2230 PE=4 SV=1	BT_2230	-0.281944	0.113926
tr|Q8A5L5|Q8A5L5_BACTN RDD family-like membrane protein OS=Bacteroides thetaiotaomicron (strain ATCC 29148 / DSM 2079 / NCTC 10582 / E50 / VPI-5482) OX=226186 GN=BT_2224 PE=4 SV=1	BT_2224	-0.961551	2.51458
tr|Q8A5M2|Q8A5M2_BACTN Uncharacterized protein OS=Bacteroides thetaiotaomicron (strain ATCC 29148 / DSM 2079 / NCTC 10582 / E50 / VPI-5482) OX=226186 GN=BT_2216 PE=4 SV=1	BT_2216	0.0165356	0.0233086
tr|Q8A5M4|Q8A5M4_BACTN DUF4129 domain-containing protein OS=Bacteroides thetaiotaomicron (strain ATCC 29148 / DSM 2079 / NCTC 10582 / E50 / VPI-5482) OX=226186 GN=BT_2214 PE=4 SV=1	BT_2214	-0.496675	0.710696
tr|Q8A5M5|Q8A5M5_BACTN DUF4350 domain-containing protein OS=Bacteroides thetaiotaomicron (strain ATCC 29148 / DSM 2079 / NCTC 10582 / E50 / VPI-5482) OX=226186 GN=BT_2213 PE=4 SV=1	BT_2213	0.359489	0.545964
tr|Q8A5M6|Q8A5M6_BACTN Magnesium chelatase, subunit I, putative ATPase OS=Bacteroides thetaiotaomicron (strain ATCC 29148 / DSM 2079 / NCTC 10582 / E50 / VPI-5482) OX=226186 GN=BT_2212 PE=4 SV=1	BT_2212	0.438595	0.336278
tr|Q8A5M7|Q8A5M7_BACTN Putative transmembrane protein OS=Bacteroides thetaiotaomicron (strain ATCC 29148 / DSM 2079 / NCTC 10582 / E50 / VPI-5482) OX=226186 GN=BT_2211 PE=4 SV=1	BT_2211	-0.202909	0.488075
tr|Q8A5N3|Q8A5N3_BACTN Protein with phospholipase A2, active site OS=Bacteroides thetaiotaomicron (strain ATCC 29148 / DSM 2079 / NCTC 10582 / E50 / VPI-5482) OX=226186 GN=BT_2205 PE=4 SV=1	BT_2205	-0.188673	0.225442
tr|Q8A5N4|Q8A5N4_BACTN Putative transmembrane protein OS=Bacteroides thetaiotaomicron (strain ATCC 29148 / DSM 2079 / NCTC 10582 / E50 / VPI-5482) OX=226186 GN=BT_2204 PE=4 SV=1	BT_2204	-2.14732	3.49129
tr|Q8A5N5|Q8A5N5_BACTN Concanavalin A-like lectin/glucanase OS=Bacteroides thetaiotaomicron (strain ATCC 29148 / DSM 2079 / NCTC 10582 / E50 / VPI-5482) OX=226186 GN=BT_2203 PE=4 SV=1	BT_2203	-1.05181	2.35632
tr|Q8A5N6|Q8A5N6_BACTN Putative outer membrane protein, probably involved in nutrient binding OS=Bacteroides thetaiotaomicron (strain ATCC 29148 / DSM 2079 / NCTC 10582 / E50 / VPI-5482) OX=226186 GN=BT_2202 PE=3 SV=1	BT_2202	-2.16419	2.93665
tr|Q8A5N7|Q8A5N7_BACTN SusD homolog OS=Bacteroides thetaiotaomicron (strain ATCC 29148 / DSM 2079 / NCTC 10582 / E50 / VPI-5482) OX=226186 GN=BT_2201 PE=3 SV=1	BT_2201	-1.86914	4.38934
tr|Q8A5N8|Q8A5N8_BACTN Uncharacterized protein OS=Bacteroides thetaiotaomicron (strain ATCC 29148 / DSM 2079 / NCTC 10582 / E50 / VPI-5482) OX=226186 GN=BT_2200 PE=4 SV=1	BT_2200	-0.0282988	0.0390365
tr|Q8A5N9|Q8A5N9_BACTN Alpha-1,2-mannosidase OS=Bacteroides thetaiotaomicron (strain ATCC 29148 / DSM 2079 / NCTC 10582 / E50 / VPI-5482) OX=226186 GN=BT_2199 PE=1 SV=1	BT_2199	-2.98633	2.87716
tr|Q8A5R8|Q8A5R8_BACTN Uncharacterized protein OS=Bacteroides thetaiotaomicron (strain ATCC 29148 / DSM 2079 / NCTC 10582 / E50 / VPI-5482) OX=226186 GN=BT_2170 PE=4 SV=1	BT_2170	-0.310503	0.277624
tr|Q8A5S1|Q8A5S1_BACTN Tetracycline resistance protein TetQ OS=Bacteroides thetaiotaomicron (strain ATCC 29148 / DSM 2079 / NCTC 10582 / E50 / VPI-5482) OX=226186 GN=BT_2167 PE=3 SV=1	BT_2167	1.7741	3.18962
tr|Q8A5S2|Q8A5S2_BACTN Two-component system sensor histidine kinase OS=Bacteroides thetaiotaomicron (strain ATCC 29148 / DSM 2079 / NCTC 10582 / E50 / VPI-5482) OX=226186 GN=BT_2166 PE=4 SV=1	BT_2166	0.462294	1.22598
tr|Q8A5S3|Q8A5S3_BACTN Two-component system response regulator OS=Bacteroides thetaiotaomicron (strain ATCC 29148 / DSM 2079 / NCTC 10582 / E50 / VPI-5482) OX=226186 GN=BT_2165 PE=4 SV=1	BT_2165	-0.196946	0.162744
tr|Q8A5S8|Q8A5S8_BACTN Putative regulatory protein OS=Bacteroides thetaiotaomicron (strain ATCC 29148 / DSM 2079 / NCTC 10582 / E50 / VPI-5482) OX=226186 GN=BT_2160 PE=4 SV=1	BT_2160	-0.907335	2.2598
tr|Q8A5S9|Q8A5S9_BACTN Putative oxidoreductase OS=Bacteroides thetaiotaomicron (strain ATCC 29148 / DSM 2079 / NCTC 10582 / E50 / VPI-5482) OX=226186 GN=BT_2159 PE=4 SV=1	BT_2159	-2.17741	2.93301
tr|Q8A5T0|Q8A5T0_BACTN Putative dehydrogenase OS=Bacteroides thetaiotaomicron (strain ATCC 29148 / DSM 2079 / NCTC 10582 / E50 / VPI-5482) OX=226186 GN=BT_2158 PE=4 SV=1	BT_2158	-9.02738	5.21785
tr|Q8A5T1|Q8A5T1_BACTN Probable secreted glycosyl hydrolase OS=Bacteroides thetaiotaomicron (strain ATCC 29148 / DSM 2079 / NCTC 10582 / E50 / VPI-5482) OX=226186 GN=BT_2157 PE=1 SV=1	BT_2157	-9.35657	3.71592
tr|Q8A5T2|Q8A5T2_BACTN Putative sugar phosphate isomerase/epimerase OS=Bacteroides thetaiotaomicron (strain ATCC 29148 / DSM 2079 / NCTC 10582 / E50 / VPI-5482) OX=226186 GN=BT_2156 PE=4 SV=1	BT_2156	-6.46884	3.48775
tr|Q8A5T5|Q8A5T5_BACTN Putative Fe-S oxidoreductase OS=Bacteroides thetaiotaomicron (strain ATCC 29148 / DSM 2079 / NCTC 10582 / E50 / VPI-5482) OX=226186 GN=BT_2153 PE=4 SV=1	BT_2153	1.00313	2.7715
tr|Q8A5T6|Q8A5T6_BACTN Putative acetyltransferase OS=Bacteroides thetaiotaomicron (strain ATCC 29148 / DSM 2079 / NCTC 10582 / E50 / VPI-5482) OX=226186 GN=BT_2152 PE=4 SV=1	BT_2152	-0.405479	0.850884
tr|Q8A5T7|Q8A5T7_BACTN Glycoside transferase family 2 OS=Bacteroides thetaiotaomicron (strain ATCC 29148 / DSM 2079 / NCTC 10582 / E50 / VPI-5482) OX=226186 GN=BT_2151 PE=4 SV=1	BT_2151	-0.763695	2.00628
tr|Q8A5U0|Q8A5U0_BACTN Glycoside transferase family 4 OS=Bacteroides thetaiotaomicron (strain ATCC 29148 / DSM 2079 / NCTC 10582 / E50 / VPI-5482) OX=226186 GN=BT_2148 PE=4 SV=1	BT_2148	-0.730216	1.44629
tr|Q8A5U2|Q8A5U2_BACTN 4-alpha-glucanotransferase OS=Bacteroides thetaiotaomicron (strain ATCC 29148 / DSM 2079 / NCTC 10582 / E50 / VPI-5482) OX=226186 GN=BT_2146 PE=3 SV=1	BT_2146	0.388352	0.28738
tr|Q8A5U3|Q8A5U3_BACTN Vitamin B12-dependent ribonucleotide reductase OS=Bacteroides thetaiotaomicron (strain ATCC 29148 / DSM 2079 / NCTC 10582 / E50 / VPI-5482) OX=226186 GN=BT_2145 PE=3 SV=1	BT_2145	-0.333195	0.356555
tr|Q8A5U6|Q8A5U6_BACTN MlaD domain-containing protein OS=Bacteroides thetaiotaomicron (strain ATCC 29148 / DSM 2079 / NCTC 10582 / E50 / VPI-5482) OX=226186 GN=BT_2142 PE=4 SV=1	BT_2142	-0.039033	0.0508001
tr|Q8A5V0|Q8A5V0_BACTN Putative purple acid phosphatase OS=Bacteroides thetaiotaomicron (strain ATCC 29148 / DSM 2079 / NCTC 10582 / E50 / VPI-5482) OX=226186 GN=BT_2136 PE=4 SV=1	BT_2136	-0.250537	0.597805
tr|Q8A5V3|Q8A5V3_BACTN Uncharacterized protein OS=Bacteroides thetaiotaomicron (strain ATCC 29148 / DSM 2079 / NCTC 10582 / E50 / VPI-5482) OX=226186 GN=BT_2133 PE=4 SV=1	BT_2133	-0.255185	0.69049
tr|Q8A5W0|Q8A5W0_BACTN Uncharacterized protein OS=Bacteroides thetaiotaomicron (strain ATCC 29148 / DSM 2079 / NCTC 10582 / E50 / VPI-5482) OX=226186 GN=BT_2126 PE=4 SV=1	BT_2126	-0.246177	0.612664
tr|Q8A5W1|Q8A5W1_BACTN Putative lipoprotein OS=Bacteroides thetaiotaomicron (strain ATCC 29148 / DSM 2079 / NCTC 10582 / E50 / VPI-5482) OX=226186 GN=BT_2125 PE=4 SV=1	BT_2125	-0.194149	0.196331
tr|Q8A5W3|Q8A5W3_BACTN Glycerol-3-phosphate dehydrogenase OS=Bacteroides thetaiotaomicron (strain ATCC 29148 / DSM 2079 / NCTC 10582 / E50 / VPI-5482) OX=226186 GN=BT_2123 PE=3 SV=1	BT_2123	0.873898	1.60249
tr|Q8A5W7|Q8A5W7_BACTN Transmembrane protein, possibly involved in transport OS=Bacteroides thetaiotaomicron (strain ATCC 29148 / DSM 2079 / NCTC 10582 / E50 / VPI-5482) OX=226186 GN=BT_2119 PE=3 SV=1	BT_2119	-1.14033	2.1173
tr|Q8A5W8|Q8A5W8_BACTN Transporter, AcrB/D/F family OS=Bacteroides thetaiotaomicron (strain ATCC 29148 / DSM 2079 / NCTC 10582 / E50 / VPI-5482) OX=226186 GN=BT_2118 PE=4 SV=1	BT_2118	0.749941	1.07878
tr|Q8A5Y3|Q8A5Y3_BACTN Transcriptional regulator OS=Bacteroides thetaiotaomicron (strain ATCC 29148 / DSM 2079 / NCTC 10582 / E50 / VPI-5482) OX=226186 GN=BT_2103 PE=4 SV=1	BT_2103	1.13501	2.08693
tr|Q8A5Y8|Q8A5Y8_BACTN Fe3+ ABC transporter, periplasmic iron-binding protein OS=Bacteroides thetaiotaomicron (strain ATCC 29148 / DSM 2079 / NCTC 10582 / E50 / VPI-5482) OX=226186 GN=BT_2098 PE=4 SV=1	BT_2098	-0.135414	0.23622
tr|Q8A5Z1|Q8A5Z1_BACTN Putative surface layer protein OS=Bacteroides thetaiotaomicron (strain ATCC 29148 / DSM 2079 / NCTC 10582 / E50 / VPI-5482) OX=226186 GN=BT_2095 PE=4 SV=1	BT_2095	-1.05938	2.67822
tr|Q8A5Z2|Q8A5Z2_BACTN TonB-dependent receptor OS=Bacteroides thetaiotaomicron (strain ATCC 29148 / DSM 2079 / NCTC 10582 / E50 / VPI-5482) OX=226186 GN=BT_2094 PE=4 SV=1	BT_2094	-0.934227	2.67512
tr|Q8A5Z3|Q8A5Z3_BACTN Putative cytidylate kinase OS=Bacteroides thetaiotaomicron (strain ATCC 29148 / DSM 2079 / NCTC 10582 / E50 / VPI-5482) OX=226186 GN=BT_2093 PE=4 SV=1	BT_2093	-1.27922	1.73867
tr|Q8A5Z5|Q8A5Z5_BACTN Methylmalonyl-CoA mutase OS=Bacteroides thetaiotaomicron (strain ATCC 29148 / DSM 2079 / NCTC 10582 / E50 / VPI-5482) OX=226186 GN=BT_2091 PE=3 SV=1	BT_2091	3.35689	2.88452
tr|Q8A5Z6|Q8A5Z6_BACTN Methylmalonyl-CoA mutase large subunit OS=Bacteroides thetaiotaomicron (strain ATCC 29148 / DSM 2079 / NCTC 10582 / E50 / VPI-5482) OX=226186 GN=BT_2090 PE=4 SV=1	BT_2090	4.19764	2.30703
tr|Q8A600|Q8A600_BACTN Choloylglycine hydrolase OS=Bacteroides thetaiotaomicron (strain ATCC 29148 / DSM 2079 / NCTC 10582 / E50 / VPI-5482) OX=226186 GN=BT_2086 PE=1 SV=1	BT_2086	2.27691	2.75569
tr|Q8A603|Q8A603_BACTN Lipocalin-like domain-containing protein OS=Bacteroides thetaiotaomicron (strain ATCC 29148 / DSM 2079 / NCTC 10582 / E50 / VPI-5482) OX=226186 GN=BT_2083 PE=4 SV=1	BT_2083	1.82985	2.73337
tr|Q8A604|Q8A604_BACTN OMP_b-brl_2 domain-containing protein OS=Bacteroides thetaiotaomicron (strain ATCC 29148 / DSM 2079 / NCTC 10582 / E50 / VPI-5482) OX=226186 GN=BT_2082 PE=4 SV=1	BT_2082	0.392022	1.19084
tr|Q8A605|Q8A605_BACTN PCMD domain-containing protein OS=Bacteroides thetaiotaomicron (strain ATCC 29148 / DSM 2079 / NCTC 10582 / E50 / VPI-5482) OX=226186 GN=BT_2081 PE=1 SV=1	BT_2081	-0.197188	0.356625
tr|Q8A607|Q8A607_BACTN Peptidyl-prolyl cis-trans isomerase OS=Bacteroides thetaiotaomicron (strain ATCC 29148 / DSM 2079 / NCTC 10582 / E50 / VPI-5482) OX=226186 GN=BT_2079 PE=3 SV=1	BT_2079	0.716674	0.901093
tr|Q8A612|Q8A612_BACTN Ketol-acid reductoisomerase OS=Bacteroides thetaiotaomicron (strain ATCC 29148 / DSM 2079 / NCTC 10582 / E50 / VPI-5482) OX=226186 GN=BT_2074 PE=3 SV=1	BT_2074	2.27406	3.55644
tr|Q8A614|Q8A614_BACTN Aconitate hydratase A OS=Bacteroides thetaiotaomicron (strain ATCC 29148 / DSM 2079 / NCTC 10582 / E50 / VPI-5482) OX=226186 GN=BT_2072 PE=3 SV=1	BT_2072	-0.632784	0.552938
tr|Q8A616|Q8A616_BACTN Citrate synthase OS=Bacteroides thetaiotaomicron (strain ATCC 29148 / DSM 2079 / NCTC 10582 / E50 / VPI-5482) OX=226186 GN=BT_2070 PE=3 SV=1	BT_2070	-0.0179811	0.0111563
tr|Q8A619|Q8A619_BACTN Putative NADH:flavin oxidoreductase OS=Bacteroides thetaiotaomicron (strain ATCC 29148 / DSM 2079 / NCTC 10582 / E50 / VPI-5482) OX=226186 GN=BT_2067 PE=4 SV=1	BT_2067	0.0193994	0.0109114
tr|Q8A621|Q8A621_BACTN Putative TonB-linked outer membrane receptor OS=Bacteroides thetaiotaomicron (strain ATCC 29148 / DSM 2079 / NCTC 10582 / E50 / VPI-5482) OX=226186 GN=BT_2065 PE=4 SV=1	BT_2065	1.27038	1.53787
tr|Q8A622|Q8A622_BACTN Uncharacterized protein OS=Bacteroides thetaiotaomicron (strain ATCC 29148 / DSM 2079 / NCTC 10582 / E50 / VPI-5482) OX=226186 GN=BT_2064 PE=4 SV=1	BT_2064	0.762402	0.73372
tr|Q8A623|Q8A623_BACTN PepSY domain-containing protein OS=Bacteroides thetaiotaomicron (strain ATCC 29148 / DSM 2079 / NCTC 10582 / E50 / VPI-5482) OX=226186 GN=BT_2063 PE=4 SV=1	BT_2063	-0.490935	0.235571
tr|Q8A627|Q8A627_BACTN Protein TonB OS=Bacteroides thetaiotaomicron (strain ATCC 29148 / DSM 2079 / NCTC 10582 / E50 / VPI-5482) OX=226186 GN=BT_2059 PE=3 SV=1	BT_2059	-0.842257	1.60509
tr|Q8A631|Q8A631_BACTN Putative biopolymer transport protein OS=Bacteroides thetaiotaomicron (strain ATCC 29148 / DSM 2079 / NCTC 10582 / E50 / VPI-5482) OX=226186 GN=BT_2055 PE=3 SV=1	BT_2055	-0.0975182	0.137116
tr|Q8A633|Q8A633_BACTN Uncharacterized protein OS=Bacteroides thetaiotaomicron (strain ATCC 29148 / DSM 2079 / NCTC 10582 / E50 / VPI-5482) OX=226186 GN=BT_2053 PE=3 SV=1	BT_2053	-0.318888	0.726017
tr|Q8A634|Q8A634_BACTN Putative membrane protein OS=Bacteroides thetaiotaomicron (strain ATCC 29148 / DSM 2079 / NCTC 10582 / E50 / VPI-5482) OX=226186 GN=BT_2052 PE=3 SV=1	BT_2052	0.231646	0.434892
tr|Q8A640|Q8A640_BACTN Putative cardiolipin synthetase OS=Bacteroides thetaiotaomicron (strain ATCC 29148 / DSM 2079 / NCTC 10582 / E50 / VPI-5482) OX=226186 GN=BT_2046 PE=4 SV=1	BT_2046	0.22897	0.460697
tr|Q8A643|Q8A643_BACTN Uncharacterized protein OS=Bacteroides thetaiotaomicron (strain ATCC 29148 / DSM 2079 / NCTC 10582 / E50 / VPI-5482) OX=226186 GN=BT_2043 PE=4 SV=1	BT_2043	1.81744	0.913746
tr|Q8A645|Q8A645_BACTN Uncharacterized protein OS=Bacteroides thetaiotaomicron (strain ATCC 29148 / DSM 2079 / NCTC 10582 / E50 / VPI-5482) OX=226186 GN=BT_2041 PE=4 SV=1	BT_2041	-0.546163	1.44612
tr|Q8A646|Q8A646_BACTN Putative outer membrane efflux protein OS=Bacteroides thetaiotaomicron (strain ATCC 29148 / DSM 2079 / NCTC 10582 / E50 / VPI-5482) OX=226186 GN=BT_2040 PE=3 SV=1	BT_2040	1.4057	3.12623
tr|Q8A651|Q8A651_BACTN Putative ABC transporter ATP-binding protein OS=Bacteroides thetaiotaomicron (strain ATCC 29148 / DSM 2079 / NCTC 10582 / E50 / VPI-5482) OX=226186 GN=BT_2035 PE=4 SV=1	BT_2035	1.96329	2.58817
tr|Q8A653|Q8A653_BACTN SusD homolog OS=Bacteroides thetaiotaomicron (strain ATCC 29148 / DSM 2079 / NCTC 10582 / E50 / VPI-5482) OX=226186 GN=BT_2033 PE=1 SV=1	BT_2033	-0.564614	1.08039
tr|Q8A654|Q8A654_BACTN SusC homolog OS=Bacteroides thetaiotaomicron (strain ATCC 29148 / DSM 2079 / NCTC 10582 / E50 / VPI-5482) OX=226186 GN=BT_2032 PE=3 SV=1	BT_2032	-0.672164	1.0573
tr|Q8A670|Q8A670_BACTN dTDP-glucose 4,6-dehydratase OS=Bacteroides thetaiotaomicron (strain ATCC 29148 / DSM 2079 / NCTC 10582 / E50 / VPI-5482) OX=226186 GN=BT_2016 PE=3 SV=1	BT_2016	4.34932	3.98945
tr|Q8A673|Q8A673_BACTN Putative phosphohydrolase OS=Bacteroides thetaiotaomicron (strain ATCC 29148 / DSM 2079 / NCTC 10582 / E50 / VPI-5482) OX=226186 GN=BT_2013 PE=4 SV=1	BT_2013	-0.0542867	0.101819
tr|Q8A680|Q8A680_BACTN Uncharacterized protein OS=Bacteroides thetaiotaomicron (strain ATCC 29148 / DSM 2079 / NCTC 10582 / E50 / VPI-5482) OX=226186 GN=BT_2006 PE=4 SV=1	BT_2006	-1.97754	3.25443
tr|Q8A683|Q8A683_BACTN Putative membrane peptidase OS=Bacteroides thetaiotaomicron (strain ATCC 29148 / DSM 2079 / NCTC 10582 / E50 / VPI-5482) OX=226186 GN=BT_2003 PE=4 SV=1	BT_2003	0.80114	2.16668
tr|Q8A685|Q8A685_BACTN Zinc metalloprotease OS=Bacteroides thetaiotaomicron (strain ATCC 29148 / DSM 2079 / NCTC 10582 / E50 / VPI-5482) OX=226186 GN=BT_2001 PE=3 SV=1	BT_2001	-0.41821	1.07773
tr|Q8A688|Q8A688_BACTN Anaerobic ribonucleoside-triphosphate reductase OS=Bacteroides thetaiotaomicron (strain ATCC 29148 / DSM 2079 / NCTC 10582 / E50 / VPI-5482) OX=226186 GN=BT_1998 PE=4 SV=1	BT_1998	-0.211043	0.268035
tr|Q8A6A6|Q8A6A6_BACTN Meso-diaminopimelate D-dehydrogenase OS=Bacteroides thetaiotaomicron (strain ATCC 29148 / DSM 2079 / NCTC 10582 / E50 / VPI-5482) OX=226186 GN=BT_1979 PE=3 SV=1	BT_1979	0.821159	0.718309
tr|Q8A6B4|Q8A6B4_BACTN Catalase OS=Bacteroides thetaiotaomicron (strain ATCC 29148 / DSM 2079 / NCTC 10582 / E50 / VPI-5482) OX=226186 GN=BT_1971 PE=3 SV=1	BT_1971	2.6779	1.79924
tr|Q8A6B5|Q8A6B5_BACTN NADP-dependent malate dehydrogenase OS=Bacteroides thetaiotaomicron (strain ATCC 29148 / DSM 2079 / NCTC 10582 / E50 / VPI-5482) OX=226186 GN=BT_1969 PE=3 SV=1	BT_1969	-0.130123	0.0816367
tr|Q8A6C8|Q8A6C8_BACTN Putative cell surface protein OS=Bacteroides thetaiotaomicron (strain ATCC 29148 / DSM 2079 / NCTC 10582 / E50 / VPI-5482) OX=226186 GN=BT_1956 PE=4 SV=1	BT_1956	-0.880792	1.84947
tr|Q8A6C9|Q8A6C9_BACTN Putative cell wall biogenesis protein OS=Bacteroides thetaiotaomicron (strain ATCC 29148 / DSM 2079 / NCTC 10582 / E50 / VPI-5482) OX=226186 GN=BT_1955 PE=4 SV=1	BT_1955	-0.957318	2.27241
tr|Q8A6D0|Q8A6D0_BACTN Putative surface layer protein OS=Bacteroides thetaiotaomicron (strain ATCC 29148 / DSM 2079 / NCTC 10582 / E50 / VPI-5482) OX=226186 GN=BT_1954 PE=4 SV=1	BT_1954	-0.501578	0.927654
tr|Q8A6D1|Q8A6D1_BACTN Putative TonB-linked outer membrane receptor OS=Bacteroides thetaiotaomicron (strain ATCC 29148 / DSM 2079 / NCTC 10582 / E50 / VPI-5482) OX=226186 GN=BT_1953 PE=4 SV=1	BT_1953	-0.920293	2.45326
tr|Q8A6D2|Q8A6D2_BACTN Fe3+ ABC transporter, periplasmic iron-binding protein OS=Bacteroides thetaiotaomicron (strain ATCC 29148 / DSM 2079 / NCTC 10582 / E50 / VPI-5482) OX=226186 GN=BT_1952 PE=4 SV=1	BT_1952	-0.355935	0.770446
tr|Q8A6D4|Q8A6D4_BACTN Fe3+ ABC transporter, ATP-binding protein OS=Bacteroides thetaiotaomicron (strain ATCC 29148 / DSM 2079 / NCTC 10582 / E50 / VPI-5482) OX=226186 GN=BT_1950 PE=4 SV=1	BT_1950	-1.18952	1.88958
tr|Q8A6E5|Q8A6E5_BACTN Putative outer membrane receptor OS=Bacteroides thetaiotaomicron (strain ATCC 29148 / DSM 2079 / NCTC 10582 / E50 / VPI-5482) OX=226186 GN=BT_1939 PE=3 SV=1	BT_1939	0.446975	0.64684
tr|Q8A6E6|Q8A6E6_BACTN Putative lipoprotein OS=Bacteroides thetaiotaomicron (strain ATCC 29148 / DSM 2079 / NCTC 10582 / E50 / VPI-5482) OX=226186 GN=BT_1938 PE=1 SV=1	BT_1938	0.182521	0.182307
tr|Q8A6E7|Q8A6E7_BACTN Uncharacterized protein OS=Bacteroides thetaiotaomicron (strain ATCC 29148 / DSM 2079 / NCTC 10582 / E50 / VPI-5482) OX=226186 GN=BT_1937 PE=4 SV=1	BT_1937	-0.1368	0.118366
tr|Q8A6E8|Q8A6E8_BACTN Uncharacterized protein OS=Bacteroides thetaiotaomicron (strain ATCC 29148 / DSM 2079 / NCTC 10582 / E50 / VPI-5482) OX=226186 GN=BT_1936 PE=4 SV=1	BT_1936	0.163781	0.156551
tr|Q8A6E9|Q8A6E9_BACTN Uncharacterized protein OS=Bacteroides thetaiotaomicron (strain ATCC 29148 / DSM 2079 / NCTC 10582 / E50 / VPI-5482) OX=226186 GN=BT_1935 PE=4 SV=1	BT_1935	-0.0502822	0.0416996
tr|Q8A6F0|Q8A6F0_BACTN Cyclin-like protein OS=Bacteroides thetaiotaomicron (strain ATCC 29148 / DSM 2079 / NCTC 10582 / E50 / VPI-5482) OX=226186 GN=BT_1934 PE=4 SV=1	BT_1934	-0.133649	0.0873571
tr|Q8A6F7|Q8A6F7_BACTN Uncharacterized protein OS=Bacteroides thetaiotaomicron (strain ATCC 29148 / DSM 2079 / NCTC 10582 / E50 / VPI-5482) OX=226186 GN=BT_1927 PE=4 SV=1	BT_1927	-0.114711	0.0950991
tr|Q8A6G1|Q8A6G1_BACTN O-acetylhomoserine (Thiol)-lyase OS=Bacteroides thetaiotaomicron (strain ATCC 29148 / DSM 2079 / NCTC 10582 / E50 / VPI-5482) OX=226186 GN=BT_1923 PE=3 SV=1	BT_1923	1.15409	0.911679
tr|Q8A6G2|Q8A6G2_BACTN Putative N-acetylmuramoyl-L-alanine amidase OS=Bacteroides thetaiotaomicron (strain ATCC 29148 / DSM 2079 / NCTC 10582 / E50 / VPI-5482) OX=226186 GN=BT_1922 PE=4 SV=1	BT_1922	0.759424	0.877179
tr|Q8A6G3|Q8A6G3_BACTN Putative cell wall biosynthesis related protein OS=Bacteroides thetaiotaomicron (strain ATCC 29148 / DSM 2079 / NCTC 10582 / E50 / VPI-5482) OX=226186 GN=BT_1921 PE=4 SV=1	BT_1921	1.17006	1.25724
tr|Q8A6G7|Q8A6G7_BACTN Propionyl-CoA carboxylase beta chain OS=Bacteroides thetaiotaomicron (strain ATCC 29148 / DSM 2079 / NCTC 10582 / E50 / VPI-5482) OX=226186 GN=BT_1917 PE=4 SV=1	BT_1917	-1.67844	1.73699
tr|Q8A6G9|Q8A6G9_BACTN Biotin carboxylase OS=Bacteroides thetaiotaomicron (strain ATCC 29148 / DSM 2079 / NCTC 10582 / E50 / VPI-5482) OX=226186 GN=BT_1915 PE=4 SV=1	BT_1915	-1.6191	1.26345
tr|Q8A6H6|Q8A6H6_BACTN Uncharacterized protein OS=Bacteroides thetaiotaomicron (strain ATCC 29148 / DSM 2079 / NCTC 10582 / E50 / VPI-5482) OX=226186 GN=BT_1908 PE=1 SV=1	BT_1908	0.352302	0.592271
tr|Q8A6I6|Q8A6I6_BACTN Uncharacterized protein OS=Bacteroides thetaiotaomicron (strain ATCC 29148 / DSM 2079 / NCTC 10582 / E50 / VPI-5482) OX=226186 GN=BT_1898 PE=4 SV=1	BT_1898	-0.294895	0.474761
tr|Q8A6I7|Q8A6I7_BACTN Putative lemA protein OS=Bacteroides thetaiotaomicron (strain ATCC 29148 / DSM 2079 / NCTC 10582 / E50 / VPI-5482) OX=226186 GN=BT_1897 PE=3 SV=1	BT_1897	-2.35814	2.41972
tr|Q8A6I9|Q8A6I9_BACTN Uncharacterized protein OS=Bacteroides thetaiotaomicron (strain ATCC 29148 / DSM 2079 / NCTC 10582 / E50 / VPI-5482) OX=226186 GN=BT_1895 PE=4 SV=1	BT_1895	-1.04843	1.26685
tr|Q8A6K2|Q8A6K2_BACTN Protease IV OS=Bacteroides thetaiotaomicron (strain ATCC 29148 / DSM 2079 / NCTC 10582 / E50 / VPI-5482) OX=226186 GN=BT_1879 PE=3 SV=1	BT_1879	0.282643	0.744617
tr|Q8A6K3|Q8A6K3_BACTN Putative alpha-1,2-mannosidase OS=Bacteroides thetaiotaomicron (strain ATCC 29148 / DSM 2079 / NCTC 10582 / E50 / VPI-5482) OX=226186 GN=BT_1878 PE=4 SV=1	BT_1878	-0.92954	1.93015
tr|Q8A6K5|Q8A6K5_BACTN Putative anti-sigma factor OS=Bacteroides thetaiotaomicron (strain ATCC 29148 / DSM 2079 / NCTC 10582 / E50 / VPI-5482) OX=226186 GN=BT_1876 PE=4 SV=1	BT_1876	-1.36851	3.30278
tr|Q8A6K8|Q8A6K8_BACTN Endo-arabinase OS=Bacteroides thetaiotaomicron (strain ATCC 29148 / DSM 2079 / NCTC 10582 / E50 / VPI-5482) OX=226186 GN=BT_1873 PE=1 SV=1	BT_1873	0.546254	0.92869
tr|Q8A6K9|Q8A6K9_BACTN Periplasmic beta-glucosidase OS=Bacteroides thetaiotaomicron (strain ATCC 29148 / DSM 2079 / NCTC 10582 / E50 / VPI-5482) OX=226186 GN=BT_1872 PE=3 SV=1	BT_1872	-0.237976	0.48852
tr|Q8A6L6|Q8A6L6_BACTN 2-isopropylmalate synthase OS=Bacteroides thetaiotaomicron (strain ATCC 29148 / DSM 2079 / NCTC 10582 / E50 / VPI-5482) OX=226186 GN=leuA PE=3 SV=1	leuA	0.668203	0.716347
tr|Q8A6L8|Q8A6L8_BACTN 3-isopropylmalate dehydratase OS=Bacteroides thetaiotaomicron (strain ATCC 29148 / DSM 2079 / NCTC 10582 / E50 / VPI-5482) OX=226186 GN=BT_1859 PE=3 SV=1	BT_1859	0.552194	1.34829
tr|Q8A6L9|Q8A6L9_BACTN 2-isopropylmalate synthase OS=Bacteroides thetaiotaomicron (strain ATCC 29148 / DSM 2079 / NCTC 10582 / E50 / VPI-5482) OX=226186 GN=BT_1858 PE=3 SV=1	BT_1858	1.62737	1.64328
tr|Q8A6M1|Q8A6M1_BACTN Uncharacterized protein OS=Bacteroides thetaiotaomicron (strain ATCC 29148 / DSM 2079 / NCTC 10582 / E50 / VPI-5482) OX=226186 GN=BT_1856 PE=4 SV=1	BT_1856	-0.458864	0.973223
tr|Q8A6M4|Q8A6M4_BACTN Putative sulfatase OS=Bacteroides thetaiotaomicron (strain ATCC 29148 / DSM 2079 / NCTC 10582 / E50 / VPI-5482) OX=226186 GN=BT_1853 PE=4 SV=1	BT_1853	-0.575906	1.57496
tr|Q8A6N0|Q8A6N0_BACTN Transcriptional regulator, AraC/XylS family OS=Bacteroides thetaiotaomicron (strain ATCC 29148 / DSM 2079 / NCTC 10582 / E50 / VPI-5482) OX=226186 GN=BT_1847 PE=4 SV=1	BT_1847	0.53046	0.62109
tr|Q8A6N1|Q8A6N1_BACTN Putative dipeptidyl-peptidase III OS=Bacteroides thetaiotaomicron (strain ATCC 29148 / DSM 2079 / NCTC 10582 / E50 / VPI-5482) OX=226186 GN=BT_1846 PE=1 SV=1	BT_1846	-0.0381219	0.0542639
tr|Q8A6N6|Q8A6N6_BACTN Neutral zinc metallopeptidase OS=Bacteroides thetaiotaomicron (strain ATCC 29148 / DSM 2079 / NCTC 10582 / E50 / VPI-5482) OX=226186 GN=BT_1841 PE=4 SV=1	BT_1841	-2.82316	1.91525
tr|Q8A6N9|Q8A6N9_BACTN Putative alanyl dipeptidyl peptidase OS=Bacteroides thetaiotaomicron (strain ATCC 29148 / DSM 2079 / NCTC 10582 / E50 / VPI-5482) OX=226186 GN=BT_1838 PE=4 SV=1	BT_1838	-0.952317	1.65873
tr|Q8A6P6|Q8A6P6_BACTN YkuD domain-containing protein OS=Bacteroides thetaiotaomicron (strain ATCC 29148 / DSM 2079 / NCTC 10582 / E50 / VPI-5482) OX=226186 GN=BT_1831 PE=4 SV=1	BT_1831	-0.491254	0.995451
tr|Q8A6Q2|Q8A6Q2_BACTN Uncharacterized protein OS=Bacteroides thetaiotaomicron (strain ATCC 29148 / DSM 2079 / NCTC 10582 / E50 / VPI-5482) OX=226186 GN=BT_1825 PE=4 SV=1	BT_1825	-1.30404	1.58008
tr|Q8A6R2|Q8A6R2_BACTN Bacterial surface antigen (D15) OS=Bacteroides thetaiotaomicron (strain ATCC 29148 / DSM 2079 / NCTC 10582 / E50 / VPI-5482) OX=226186 GN=BT_1814 PE=4 SV=1	BT_1814	0.881499	2.20182
tr|Q8A6R3|Q8A6R3_BACTN Uncharacterized protein OS=Bacteroides thetaiotaomicron (strain ATCC 29148 / DSM 2079 / NCTC 10582 / E50 / VPI-5482) OX=226186 GN=BT_1813 PE=4 SV=1	BT_1813	-0.242029	0.511852
tr|Q8A6R9|Q8A6R9_BACTN Conserved protein, with rhomboid family domain OS=Bacteroides thetaiotaomicron (strain ATCC 29148 / DSM 2079 / NCTC 10582 / E50 / VPI-5482) OX=226186 GN=BT_1807 PE=4 SV=1	BT_1807	-0.611476	0.67938
tr|Q8A6S0|Q8A6S0_BACTN Acyl-CoA dehydrogenase OS=Bacteroides thetaiotaomicron (strain ATCC 29148 / DSM 2079 / NCTC 10582 / E50 / VPI-5482) OX=226186 GN=BT_1806 PE=3 SV=1	BT_1806	-0.0299213	0.030015
tr|Q8A6S1|Q8A6S1_BACTN Electron transfer flavoprotein alpha-subunit OS=Bacteroides thetaiotaomicron (strain ATCC 29148 / DSM 2079 / NCTC 10582 / E50 / VPI-5482) OX=226186 GN=BT_1805 PE=1 SV=1	BT_1805	0.946926	0.793844
tr|Q8A6S2|Q8A6S2_BACTN Electron transfer flavoprotein beta-subunit OS=Bacteroides thetaiotaomicron (strain ATCC 29148 / DSM 2079 / NCTC 10582 / E50 / VPI-5482) OX=226186 GN=BT_1804 PE=3 SV=1	BT_1804	0.2964	0.320541
tr|Q8A6S3|Q8A6S3_BACTN Uncharacterized protein OS=Bacteroides thetaiotaomicron (strain ATCC 29148 / DSM 2079 / NCTC 10582 / E50 / VPI-5482) OX=226186 GN=BT_1803 PE=4 SV=1	BT_1803	0.929223	0.408324
tr|Q8A6S7|Q8A6S7_BACTN Putative vitamin B12 receptor OS=Bacteroides thetaiotaomicron (strain ATCC 29148 / DSM 2079 / NCTC 10582 / E50 / VPI-5482) OX=226186 GN=BT_1799 PE=3 SV=1	BT_1799	-0.508121	0.956753
tr|Q8A6S8|Q8A6S8_BACTN Uncharacterized protein OS=Bacteroides thetaiotaomicron (strain ATCC 29148 / DSM 2079 / NCTC 10582 / E50 / VPI-5482) OX=226186 GN=BT_1798 PE=4 SV=1	BT_1798	-0.225043	0.328058
tr|Q8A6T4|Q8A6T4_BACTN Putative cell surface protein OS=Bacteroides thetaiotaomicron (strain ATCC 29148 / DSM 2079 / NCTC 10582 / E50 / VPI-5482) OX=226186 GN=BT_1792 PE=4 SV=1	BT_1792	-0.384497	0.664162
tr|Q8A6T7|Q8A6T7_BACTN Aminopeptidase OS=Bacteroides thetaiotaomicron (strain ATCC 29148 / DSM 2079 / NCTC 10582 / E50 / VPI-5482) OX=226186 GN=BT_1789 PE=3 SV=1	BT_1789	-0.577614	0.432879
tr|Q8A6U3|Q8A6U3_BACTN Cation/H+ antiporter OS=Bacteroides thetaiotaomicron (strain ATCC 29148 / DSM 2079 / NCTC 10582 / E50 / VPI-5482) OX=226186 GN=BT_1783 PE=4 SV=1	BT_1783	1.55596	1.92932
tr|Q8A6U9|Q8A6U9_BACTN Glycoside hydrolase family 95 OS=Bacteroides thetaiotaomicron (strain ATCC 29148 / DSM 2079 / NCTC 10582 / E50 / VPI-5482) OX=226186 GN=BT_1777 PE=4 SV=1	BT_1777	-1.57157	2.86599
tr|Q8A6V2|Q8A6V2_BACTN SusC homolog OS=Bacteroides thetaiotaomicron (strain ATCC 29148 / DSM 2079 / NCTC 10582 / E50 / VPI-5482) OX=226186 GN=BT_1774 PE=3 SV=1	BT_1774	-0.59108	0.867948
tr|Q8A6V3|Q8A6V3_BACTN SusD homolog OS=Bacteroides thetaiotaomicron (strain ATCC 29148 / DSM 2079 / NCTC 10582 / E50 / VPI-5482) OX=226186 GN=BT_1773 PE=4 SV=1	BT_1773	-0.742827	1.54593
tr|Q8A6V6|Q8A6V6_BACTN Putative transmembrane protein OS=Bacteroides thetaiotaomicron (strain ATCC 29148 / DSM 2079 / NCTC 10582 / E50 / VPI-5482) OX=226186 GN=BT_1770 PE=4 SV=1	BT_1770	-0.817947	1.95376
tr|Q8A6V7|Q8A6V7_BACTN Putative alpha-1,2-mannosidase OS=Bacteroides thetaiotaomicron (strain ATCC 29148 / DSM 2079 / NCTC 10582 / E50 / VPI-5482) OX=226186 GN=BT_1769 PE=4 SV=1	BT_1769	-0.918735	2.06453
tr|Q8A6W1|Q8A6W1_BACTN Levanase (2,6-beta-D-fructofuranosidase) OS=Bacteroides thetaiotaomicron (strain ATCC 29148 / DSM 2079 / NCTC 10582 / E50 / VPI-5482) OX=226186 GN=BT_1765 PE=3 SV=1	BT_1765	4.82354	6.70476
tr|Q8A6W3|Q8A6W3_BACTN SusC homolog OS=Bacteroides thetaiotaomicron (strain ATCC 29148 / DSM 2079 / NCTC 10582 / E50 / VPI-5482) OX=226186 GN=BT_1763 PE=1 SV=1	BT_1763	5.43246	6.50608
tr|Q8A6W4|Q8A6W4_BACTN SusD homolog OS=Bacteroides thetaiotaomicron (strain ATCC 29148 / DSM 2079 / NCTC 10582 / E50 / VPI-5482) OX=226186 GN=BT_1762 PE=1 SV=1	BT_1762	5.88772	7.4092
tr|Q8A6W5|Q8A6W5_BACTN DUF4960 domain-containing protein OS=Bacteroides thetaiotaomicron (strain ATCC 29148 / DSM 2079 / NCTC 10582 / E50 / VPI-5482) OX=226186 GN=BT_1761 PE=4 SV=1	BT_1761	5.67126	7.26299
tr|Q8A6W6|Q8A6W6_BACTN Glycoside hydrolase family 32 OS=Bacteroides thetaiotaomicron (strain ATCC 29148 / DSM 2079 / NCTC 10582 / E50 / VPI-5482) OX=226186 GN=BT_1760 PE=1 SV=1	BT_1760	5.80639	7.29163
tr|Q8A6W7|Q8A6W7_BACTN Levanase (2,6-beta-D-fructofuranosidase) OS=Bacteroides thetaiotaomicron (strain ATCC 29148 / DSM 2079 / NCTC 10582 / E50 / VPI-5482) OX=226186 GN=BT_1759 PE=3 SV=1	BT_1759	5.10389	2.24762
tr|Q8A6W9|Q8A6W9_BACTN Fructokinase OS=Bacteroides thetaiotaomicron (strain ATCC 29148 / DSM 2079 / NCTC 10582 / E50 / VPI-5482) OX=226186 GN=BT_1757 PE=1 SV=1	BT_1757	4.27391	5.1158
tr|Q8A6X1|Q8A6X1_BACTN Two-component system sensor histidine kinase/response regulator, hybrid (One component system) OS=Bacteroides thetaiotaomicron (strain ATCC 29148 / DSM 2079 / NCTC 10582 / E50 / VPI-5482) OX=226186 GN=BT_1754 PE=1 SV=1	BT_1754	0.0252329	0.0433158
tr|Q8A6X8|Q8A6X8_BACTN Pyruvate-flavodoxin oxidoreductase OS=Bacteroides thetaiotaomicron (strain ATCC 29148 / DSM 2079 / NCTC 10582 / E50 / VPI-5482) OX=226186 GN=BT_1747 PE=3 SV=1	BT_1747	-0.440088	0.363244
tr|Q8A6Y1|Q8A6Y1_BACTN S-layer protein OS=Bacteroides thetaiotaomicron (strain ATCC 29148 / DSM 2079 / NCTC 10582 / E50 / VPI-5482) OX=226186 GN=BT_1744 PE=3 SV=1	BT_1744	-0.621732	0.477349
tr|Q8A6Y3|Q8A6Y3_BACTN Carbon starvation protein A OS=Bacteroides thetaiotaomicron (strain ATCC 29148 / DSM 2079 / NCTC 10582 / E50 / VPI-5482) OX=226186 GN=BT_1742 PE=3 SV=1	BT_1742	-0.810172	1.54812
tr|Q8A6Y5|Q8A6Y5_BACTN OMP_b-brl domain-containing protein OS=Bacteroides thetaiotaomicron (strain ATCC 29148 / DSM 2079 / NCTC 10582 / E50 / VPI-5482) OX=226186 GN=BT_1740 PE=4 SV=1	BT_1740	-0.761843	0.446454
tr|Q8A6Y6|Q8A6Y6_BACTN Excinuclease ABC subunit A OS=Bacteroides thetaiotaomicron (strain ATCC 29148 / DSM 2079 / NCTC 10582 / E50 / VPI-5482) OX=226186 GN=BT_1739 PE=4 SV=1	BT_1739	3.40306	2.61025
tr|Q8A6Y8|Q8A6Y8_BACTN Putative secreted protein OS=Bacteroides thetaiotaomicron (strain ATCC 29148 / DSM 2079 / NCTC 10582 / E50 / VPI-5482) OX=226186 GN=BT_1737 PE=3 SV=1	BT_1737	-0.0764435	0.128813
tr|Q8A6Z1|Q8A6Z1_BACTN Two-component system sensor histidine kinase/response regulator, hybrid (One component system) OS=Bacteroides thetaiotaomicron (strain ATCC 29148 / DSM 2079 / NCTC 10582 / E50 / VPI-5482) OX=226186 GN=BT_1734 PE=4 SV=1	BT_1734	-0.131974	0.253013
tr|Q8A6Z2|Q8A6Z2_BACTN Phosphoribosylformylglycinamidine synthase OS=Bacteroides thetaiotaomicron (strain ATCC 29148 / DSM 2079 / NCTC 10582 / E50 / VPI-5482) OX=226186 GN=purL PE=3 SV=1	purL	0.333896	0.340339
tr|Q8A6Z7|Q8A6Z7_BACTN RNA polymerase ECF-type sigma factor OS=Bacteroides thetaiotaomicron (strain ATCC 29148 / DSM 2079 / NCTC 10582 / E50 / VPI-5482) OX=226186 GN=BT_1728 PE=4 SV=1	BT_1728	-0.415592	0.266226
tr|Q8A6Z8|Q8A6Z8_BACTN Putative transmembrane sensor OS=Bacteroides thetaiotaomicron (strain ATCC 29148 / DSM 2079 / NCTC 10582 / E50 / VPI-5482) OX=226186 GN=BT_1727 PE=4 SV=1	BT_1727	-1.80775	2.61699
tr|Q8A702|Q8A702_BACTN Polysialic acid transport protein kpsD OS=Bacteroides thetaiotaomicron (strain ATCC 29148 / DSM 2079 / NCTC 10582 / E50 / VPI-5482) OX=226186 GN=BT_1723 PE=4 SV=1	BT_1723	-1.6538	1.68915
tr|Q8A727|Q8A727_BACTN Putative oxaloacetate decarboxylase gamma chain OS=Bacteroides thetaiotaomicron (strain ATCC 29148 / DSM 2079 / NCTC 10582 / E50 / VPI-5482) OX=226186 GN=BT_1698 PE=4 SV=1	BT_1698	-2.93717	3.88765
tr|Q8A728|Q8A728_BACTN Pyruvate carboxylase subunit B OS=Bacteroides thetaiotaomicron (strain ATCC 29148 / DSM 2079 / NCTC 10582 / E50 / VPI-5482) OX=226186 GN=BT_1697 PE=4 SV=1	BT_1697	-1.44633	2.91389
tr|Q8A729|Q8A729_BACTN Oxaloacetate decarboxylase beta chain OS=Bacteroides thetaiotaomicron (strain ATCC 29148 / DSM 2079 / NCTC 10582 / E50 / VPI-5482) OX=226186 GN=BT_1696 PE=4 SV=1	BT_1696	-2.04134	3.22301
tr|Q8A730|Q8A730_BACTN Outer membrane efflux protein OS=Bacteroides thetaiotaomicron (strain ATCC 29148 / DSM 2079 / NCTC 10582 / E50 / VPI-5482) OX=226186 GN=BT_1695 PE=3 SV=1	BT_1695	0.118325	0.260601
tr|Q8A731|Q8A731_BACTN Transporter, AcrB/D/F family OS=Bacteroides thetaiotaomicron (strain ATCC 29148 / DSM 2079 / NCTC 10582 / E50 / VPI-5482) OX=226186 GN=BT_1694 PE=4 SV=1	BT_1694	0.447518	1.35475
tr|Q8A732|Q8A732_BACTN Periplasmic linker protein, putative multidrug resistance protein OS=Bacteroides thetaiotaomicron (strain ATCC 29148 / DSM 2079 / NCTC 10582 / E50 / VPI-5482) OX=226186 GN=BT_1693 PE=3 SV=1	BT_1693	0.435395	1.11439
tr|Q8A734|Q8A734_BACTN Fructose-bisphosphate aldolase OS=Bacteroides thetaiotaomicron (strain ATCC 29148 / DSM 2079 / NCTC 10582 / E50 / VPI-5482) OX=226186 GN=BT_1691 PE=4 SV=1	BT_1691	0.362805	0.783483
tr|Q8A736|Q8A736_BACTN Oxaloacetate decarboxylase beta chain OS=Bacteroides thetaiotaomicron (strain ATCC 29148 / DSM 2079 / NCTC 10582 / E50 / VPI-5482) OX=226186 GN=BT_1689 PE=4 SV=1	BT_1689	-3.85173	1.78316
tr|Q8A737|Q8A737_BACTN Biotin carboxyl carrier protein (BCCP) OS=Bacteroides thetaiotaomicron (strain ATCC 29148 / DSM 2079 / NCTC 10582 / E50 / VPI-5482) OX=226186 GN=BT_1688 PE=4 SV=1	BT_1688	-0.380673	1.04454
tr|Q8A738|Q8A738_BACTN Sodium pump decarboxylase, gamma subunit OS=Bacteroides thetaiotaomicron (strain ATCC 29148 / DSM 2079 / NCTC 10582 / E50 / VPI-5482) OX=226186 GN=BT_1687 PE=4 SV=1	BT_1687	-1.02599	2.04177
tr|Q8A739|Q8A739_BACTN Propionyl-CoA carboxylase beta chain OS=Bacteroides thetaiotaomicron (strain ATCC 29148 / DSM 2079 / NCTC 10582 / E50 / VPI-5482) OX=226186 GN=BT_1686 PE=4 SV=1	BT_1686	-1.32084	3.3721
tr|Q8A740|Q8A740_BACTN Lactoylglutathione lyase and related protein OS=Bacteroides thetaiotaomicron (strain ATCC 29148 / DSM 2079 / NCTC 10582 / E50 / VPI-5482) OX=226186 GN=BT_1685 PE=3 SV=1	BT_1685	0.213563	0.333875
tr|Q8A741|Q8A741_BACTN Acetyltransf_6 domain-containing protein OS=Bacteroides thetaiotaomicron (strain ATCC 29148 / DSM 2079 / NCTC 10582 / E50 / VPI-5482) OX=226186 GN=BT_1684 PE=4 SV=1	BT_1684	0.992043	2.46269
tr|Q8A751|Q8A751_BACTN Uncharacterized protein OS=Bacteroides thetaiotaomicron (strain ATCC 29148 / DSM 2079 / NCTC 10582 / E50 / VPI-5482) OX=226186 GN=BT_1674 PE=4 SV=1	BT_1674	-2.15687	2.23787
tr|Q8A762|Q8A762_BACTN Pullulanase OS=Bacteroides thetaiotaomicron (strain ATCC 29148 / DSM 2079 / NCTC 10582 / E50 / VPI-5482) OX=226186 GN=BT_1663 PE=4 SV=1	BT_1663	-0.404964	0.773362
tr|Q8A763|Q8A763_BACTN Putative molybdenum transport ATP-binding protein OS=Bacteroides thetaiotaomicron (strain ATCC 29148 / DSM 2079 / NCTC 10582 / E50 / VPI-5482) OX=226186 GN=BT_1662 PE=4 SV=1	BT_1662	1.38665	2.01694
tr|Q8A766|Q8A766_BACTN Fructose-bisphosphate aldolase class I OS=Bacteroides thetaiotaomicron (strain ATCC 29148 / DSM 2079 / NCTC 10582 / E50 / VPI-5482) OX=226186 GN=BT_1659 PE=4 SV=1	BT_1659	2.88806	1.82353
tr|Q8A790|Q8A790_BACTN Two-component system sensor histidine kinase/response regulator, hybrid (One-component system) OS=Bacteroides thetaiotaomicron (strain ATCC 29148 / DSM 2079 / NCTC 10582 / E50 / VPI-5482) OX=226186 GN=BT_1635 PE=4 SV=1	BT_1635	-1.33176	1.09472
tr|Q8A793|Q8A793_BACTN Chitinase OS=Bacteroides thetaiotaomicron (strain ATCC 29148 / DSM 2079 / NCTC 10582 / E50 / VPI-5482) OX=226186 GN=BT_1632 PE=4 SV=1	BT_1632	-1.44196	3.09319
tr|Q8A794|Q8A794_BACTN SusC homolog OS=Bacteroides thetaiotaomicron (strain ATCC 29148 / DSM 2079 / NCTC 10582 / E50 / VPI-5482) OX=226186 GN=BT_1631 PE=3 SV=1	BT_1631	-2.0738	2.85163
tr|Q8A795|Q8A795_BACTN SusD homolog OS=Bacteroides thetaiotaomicron (strain ATCC 29148 / DSM 2079 / NCTC 10582 / E50 / VPI-5482) OX=226186 GN=BT_1630 PE=3 SV=1	BT_1630	-1.5732	3.341
tr|Q8A796|Q8A796_BACTN Uncharacterized protein OS=Bacteroides thetaiotaomicron (strain ATCC 29148 / DSM 2079 / NCTC 10582 / E50 / VPI-5482) OX=226186 GN=BT_1629 PE=4 SV=1	BT_1629	-2.29458	3.54569
tr|Q8A797|Q8A797_BACTN Putative sulfatase yidJ OS=Bacteroides thetaiotaomicron (strain ATCC 29148 / DSM 2079 / NCTC 10582 / E50 / VPI-5482) OX=226186 GN=BT_1628 PE=3 SV=1	BT_1628	-3.04443	2.7066
tr|Q8A7A0|Q8A7A0_BACTN Putative exported fucosidase OS=Bacteroides thetaiotaomicron (strain ATCC 29148 / DSM 2079 / NCTC 10582 / E50 / VPI-5482) OX=226186 GN=BT_1625 PE=4 SV=1	BT_1625	-2.38562	3.42188
tr|Q8A7A6|Q8A7A6_BACTN SusC homolog OS=Bacteroides thetaiotaomicron (strain ATCC 29148 / DSM 2079 / NCTC 10582 / E50 / VPI-5482) OX=226186 GN=BT_1619 PE=3 SV=1	BT_1619	-0.436172	0.644991
tr|Q8A7B1|Q8A7B1_BACTN Uncharacterized protein OS=Bacteroides thetaiotaomicron (strain ATCC 29148 / DSM 2079 / NCTC 10582 / E50 / VPI-5482) OX=226186 GN=BT_1614 PE=4 SV=1	BT_1614	-1.67829	2.33625
tr|Q8A7B2|Q8A7B2_BACTN Outer membrane chaperone Skp (OmpH) OS=Bacteroides thetaiotaomicron (strain ATCC 29148 / DSM 2079 / NCTC 10582 / E50 / VPI-5482) OX=226186 GN=BT_1613 PE=3 SV=1	BT_1613	-1.17069	2.68917
tr|Q8A7B5|Q8A7B5_BACTN DNA polymerase III subunit gamma/tau OS=Bacteroides thetaiotaomicron (strain ATCC 29148 / DSM 2079 / NCTC 10582 / E50 / VPI-5482) OX=226186 GN=dnaX PE=3 SV=1	dnaX	0.166638	0.122683
tr|Q8A7C3|Q8A7C3_BACTN Signal recognition particle protein OS=Bacteroides thetaiotaomicron (strain ATCC 29148 / DSM 2079 / NCTC 10582 / E50 / VPI-5482) OX=226186 GN=ffh PE=3 SV=1	ffh	0.99422	1.05586
tr|Q8A7C9|Q8A7C9_BACTN Transcription termination factor Rho OS=Bacteroides thetaiotaomicron (strain ATCC 29148 / DSM 2079 / NCTC 10582 / E50 / VPI-5482) OX=226186 GN=rho PE=3 SV=1	rho	-2.01038	1.81225
tr|Q8A7D2|Q8A7D2_BACTN Ferrous iron transport protein B OS=Bacteroides thetaiotaomicron (strain ATCC 29148 / DSM 2079 / NCTC 10582 / E50 / VPI-5482) OX=226186 GN=BT_1592 PE=3 SV=1	BT_1592	0.269459	0.636967
tr|Q8A7E1|Q8A7E1_BACTN Thioredoxin domain-containing protein OS=Bacteroides thetaiotaomicron (strain ATCC 29148 / DSM 2079 / NCTC 10582 / E50 / VPI-5482) OX=226186 GN=BT_1583 PE=1 SV=1	BT_1583	-0.180159	0.282999
tr|Q8A7E5|Q8A7E5_BACTN DUF4468 domain-containing protein OS=Bacteroides thetaiotaomicron (strain ATCC 29148 / DSM 2079 / NCTC 10582 / E50 / VPI-5482) OX=226186 GN=BT_1579 PE=4 SV=1	BT_1579	-0.170782	0.119188
tr|Q8A7F0|Q8A7F0_BACTN Putative outer membrane protein OS=Bacteroides thetaiotaomicron (strain ATCC 29148 / DSM 2079 / NCTC 10582 / E50 / VPI-5482) OX=226186 GN=BT_1574 PE=4 SV=1	BT_1574	-0.249696	0.289681
tr|Q8A7F1|Q8A7F1_BACTN Porin-like protein OS=Bacteroides thetaiotaomicron (strain ATCC 29148 / DSM 2079 / NCTC 10582 / E50 / VPI-5482) OX=226186 GN=BT_1573 PE=3 SV=1	BT_1573	0.632768	1.28587
tr|Q8A7F7|Q8A7F7_BACTN Probable queuosine precursor transporter OS=Bacteroides thetaiotaomicron (strain ATCC 29148 / DSM 2079 / NCTC 10582 / E50 / VPI-5482) OX=226186 GN=BT_1567 PE=3 SV=1	BT_1567	1.97133	4.11268
tr|Q8A7G7|Q8A7G7_BACTN Uncharacterized protein OS=Bacteroides thetaiotaomicron (strain ATCC 29148 / DSM 2079 / NCTC 10582 / E50 / VPI-5482) OX=226186 GN=BT_1557 PE=4 SV=1	BT_1557	-1.26503	3.48895
tr|Q8A7H1|Q8A7H1_BACTN SusD homolog OS=Bacteroides thetaiotaomicron (strain ATCC 29148 / DSM 2079 / NCTC 10582 / E50 / VPI-5482) OX=226186 GN=BT_1553 PE=3 SV=1	BT_1553	-0.521497	1.27898
tr|Q8A7H2|Q8A7H2_BACTN SusC homolog OS=Bacteroides thetaiotaomicron (strain ATCC 29148 / DSM 2079 / NCTC 10582 / E50 / VPI-5482) OX=226186 GN=BT_1552 PE=3 SV=1	BT_1552	-0.260387	0.582382
tr|Q8A7H3|Q8A7H3_BACTN Peptidase M1A and M12B OS=Bacteroides thetaiotaomicron (strain ATCC 29148 / DSM 2079 / NCTC 10582 / E50 / VPI-5482) OX=226186 GN=BT_1551 PE=4 SV=1	BT_1551	0.064773	0.116232
tr|Q8A7H5|Q8A7H5_BACTN Dipeptidase OS=Bacteroides thetaiotaomicron (strain ATCC 29148 / DSM 2079 / NCTC 10582 / E50 / VPI-5482) OX=226186 GN=BT_1549 PE=3 SV=1	BT_1549	-0.385187	0.208692
tr|Q8A7H6|Q8A7H6_BACTN Phosphoglucomutase phosphomannomutase OS=Bacteroides thetaiotaomicron (strain ATCC 29148 / DSM 2079 / NCTC 10582 / E50 / VPI-5482) OX=226186 GN=BT_1548 PE=3 SV=1	BT_1548	1.57993	3.07882
tr|Q8A7I3|Q8A7I3_BACTN Putative transmembrane protein OS=Bacteroides thetaiotaomicron (strain ATCC 29148 / DSM 2079 / NCTC 10582 / E50 / VPI-5482) OX=226186 GN=BT_1541 PE=4 SV=1	BT_1541	-2.72922	5.00318
tr|Q8A7I6|Q8A7I6_BACTN Peptidoglycan hydrolase OS=Bacteroides thetaiotaomicron (strain ATCC 29148 / DSM 2079 / NCTC 10582 / E50 / VPI-5482) OX=226186 GN=BT_1538 PE=4 SV=1	BT_1538	-0.307074	0.434489
tr|Q8A7I7|Q8A7I7_BACTN Putative NADH dehydrogenase OS=Bacteroides thetaiotaomicron (strain ATCC 29148 / DSM 2079 / NCTC 10582 / E50 / VPI-5482) OX=226186 GN=BT_1537 PE=4 SV=1	BT_1537	0.00240843	0.00395363
tr|Q8A7J3|Q8A7J3_BACTN Two-component system sensor histidine kinase OS=Bacteroides thetaiotaomicron (strain ATCC 29148 / DSM 2079 / NCTC 10582 / E50 / VPI-5482) OX=226186 GN=BT_1531 PE=4 SV=1	BT_1531	-1.40942	1.84902
tr|Q8A7J8|Q8A7J8_BACTN Myo-inositol-1-phosphate synthase OS=Bacteroides thetaiotaomicron (strain ATCC 29148 / DSM 2079 / NCTC 10582 / E50 / VPI-5482) OX=226186 GN=BT_1526 PE=3 SV=1	BT_1526	-0.698867	0.206821
tr|Q8A7L7|Q8A7L7_BACTN Uncharacterized protein OS=Bacteroides thetaiotaomicron (strain ATCC 29148 / DSM 2079 / NCTC 10582 / E50 / VPI-5482) OX=226186 GN=BT_1507 PE=4 SV=1	BT_1507	0.085401	0.172227
tr|Q8A7M2|Q8A7M2_BACTN Uncharacterized protein OS=Bacteroides thetaiotaomicron (strain ATCC 29148 / DSM 2079 / NCTC 10582 / E50 / VPI-5482) OX=226186 GN=BT_1502 PE=4 SV=1	BT_1502	-0.97663	2.12607
tr|Q8A7M3|Q8A7M3_BACTN Major outer membrane protein OmpA OS=Bacteroides thetaiotaomicron (strain ATCC 29148 / DSM 2079 / NCTC 10582 / E50 / VPI-5482) OX=226186 GN=BT_1501 PE=4 SV=1	BT_1501	-1.49424	2.94245
tr|Q8A7M4|Q8A7M4_BACTN Ribonuclease G OS=Bacteroides thetaiotaomicron (strain ATCC 29148 / DSM 2079 / NCTC 10582 / E50 / VPI-5482) OX=226186 GN=BT_1500 PE=4 SV=1	BT_1500	1.3172	3.01422
tr|Q8A7M5|Q8A7M5_BACTN DNA-binding protein HU OS=Bacteroides thetaiotaomicron (strain ATCC 29148 / DSM 2079 / NCTC 10582 / E50 / VPI-5482) OX=226186 GN=BT_1499 PE=3 SV=1	BT_1499	-0.987458	0.289422
tr|Q8A7M8|Q8A7M8_BACTN Hemolysin-related protein, containing CBS domain OS=Bacteroides thetaiotaomicron (strain ATCC 29148 / DSM 2079 / NCTC 10582 / E50 / VPI-5482) OX=226186 GN=BT_1496 PE=3 SV=1	BT_1496	-0.361137	0.790291
tr|Q8A7N3|Q8A7N3_BACTN Uncharacterized protein OS=Bacteroides thetaiotaomicron (strain ATCC 29148 / DSM 2079 / NCTC 10582 / E50 / VPI-5482) OX=226186 GN=BT_1491 PE=4 SV=1	BT_1491	-0.421419	1.04005
tr|Q8A7N4|Q8A7N4_BACTN Uncharacterized protein OS=Bacteroides thetaiotaomicron (strain ATCC 29148 / DSM 2079 / NCTC 10582 / E50 / VPI-5482) OX=226186 GN=BT_1490 PE=4 SV=1	BT_1490	-1.00742	2.80094
tr|Q8A7N5|Q8A7N5_BACTN Vitamin B12 receptor, outer membrane OS=Bacteroides thetaiotaomicron (strain ATCC 29148 / DSM 2079 / NCTC 10582 / E50 / VPI-5482) OX=226186 GN=BT_1489 PE=3 SV=1	BT_1489	-0.133636	0.303109
tr|Q8A7N6|Q8A7N6_BACTN Putative cell surface protein OS=Bacteroides thetaiotaomicron (strain ATCC 29148 / DSM 2079 / NCTC 10582 / E50 / VPI-5482) OX=226186 GN=BT_1488 PE=4 SV=1	BT_1488	-1.63822	3.56974
tr|Q8A7N7|Q8A7N7_BACTN Quinonprotein alcohol dehydrogenase-like protein OS=Bacteroides thetaiotaomicron (strain ATCC 29148 / DSM 2079 / NCTC 10582 / E50 / VPI-5482) OX=226186 GN=BT_1487 PE=1 SV=1	BT_1487	-1.88663	3.78632
tr|Q8A7N8|Q8A7N8_BACTN Quinoprotein amine dehydrogenase-like protein OS=Bacteroides thetaiotaomicron (strain ATCC 29148 / DSM 2079 / NCTC 10582 / E50 / VPI-5482) OX=226186 GN=BT_1486 PE=4 SV=1	BT_1486	-1.92484	4.10692
tr|Q8A7N9|Q8A7N9_BACTN Uncharacterized protein OS=Bacteroides thetaiotaomicron (strain ATCC 29148 / DSM 2079 / NCTC 10582 / E50 / VPI-5482) OX=226186 GN=BT_1485 PE=4 SV=1	BT_1485	-0.748543	0.724318
tr|Q8A7P1|Q8A7P1_BACTN Two-component system sensor histidine kinase OS=Bacteroides thetaiotaomicron (strain ATCC 29148 / DSM 2079 / NCTC 10582 / E50 / VPI-5482) OX=226186 GN=BT_1483 PE=4 SV=1	BT_1483	-1.16821	2.90436
tr|Q8A7P3|Q8A7P3_BACTN Uncharacterized protein OS=Bacteroides thetaiotaomicron (strain ATCC 29148 / DSM 2079 / NCTC 10582 / E50 / VPI-5482) OX=226186 GN=BT_1481 PE=4 SV=1	BT_1481	0.96584	2.20076
tr|Q8A7P5|Q8A7P5_BACTN ABC transporter ATP-binding protein OS=Bacteroides thetaiotaomicron (strain ATCC 29148 / DSM 2079 / NCTC 10582 / E50 / VPI-5482) OX=226186 GN=BT_1479 PE=4 SV=1	BT_1479	1.96241	2.13129
tr|Q8A7P8|Q8A7P8_BACTN Aspartate aminotransferase OS=Bacteroides thetaiotaomicron (strain ATCC 29148 / DSM 2079 / NCTC 10582 / E50 / VPI-5482) OX=226186 GN=BT_1476 PE=4 SV=1	BT_1476	1.93894	0.930423
tr|Q8A7P9|Q8A7P9_BACTN ABC transporter, permease protein OS=Bacteroides thetaiotaomicron (strain ATCC 29148 / DSM 2079 / NCTC 10582 / E50 / VPI-5482) OX=226186 GN=BT_1475 PE=4 SV=1	BT_1475	-0.803028	1.54411
tr|Q8A7Q2|Q8A7Q2_BACTN Glycoside transferase family 2 OS=Bacteroides thetaiotaomicron (strain ATCC 29148 / DSM 2079 / NCTC 10582 / E50 / VPI-5482) OX=226186 GN=BT_1472 PE=4 SV=1	BT_1472	-0.839929	0.680217
tr|Q8A7R8|Q8A7R8_BACTN Thioredoxin (TRX) OS=Bacteroides thetaiotaomicron (strain ATCC 29148 / DSM 2079 / NCTC 10582 / E50 / VPI-5482) OX=226186 GN=BT_1456 PE=4 SV=1	BT_1456	-0.626141	0.450034
tr|Q8A7S1|Q8A7S1_BACTN L-lactate permease OS=Bacteroides thetaiotaomicron (strain ATCC 29148 / DSM 2079 / NCTC 10582 / E50 / VPI-5482) OX=226186 GN=BT_1453 PE=3 SV=1	BT_1453	-1.95649	4.0012
tr|Q8A7S2|Q8A7S2_BACTN Putative outer membrane protein OS=Bacteroides thetaiotaomicron (strain ATCC 29148 / DSM 2079 / NCTC 10582 / E50 / VPI-5482) OX=226186 GN=BT_1452 PE=4 SV=1	BT_1452	0.569506	1.11199
tr|Q8A7S3|Q8A7S3_BACTN Uncharacterized protein OS=Bacteroides thetaiotaomicron (strain ATCC 29148 / DSM 2079 / NCTC 10582 / E50 / VPI-5482) OX=226186 GN=BT_1451 PE=4 SV=1	BT_1451	1.28675	2.33798
tr|Q8A7T4|Q8A7T4_BACTN SusC homolog OS=Bacteroides thetaiotaomicron (strain ATCC 29148 / DSM 2079 / NCTC 10582 / E50 / VPI-5482) OX=226186 GN=BT_1440 PE=3 SV=1	BT_1440	0.854412	2.54145
tr|Q8A7T5|Q8A7T5_BACTN SusD homolog OS=Bacteroides thetaiotaomicron (strain ATCC 29148 / DSM 2079 / NCTC 10582 / E50 / VPI-5482) OX=226186 GN=BT_1439 PE=1 SV=1	BT_1439	0.472256	1.32558
tr|Q8A7T9|Q8A7T9_BACTN Uncharacterized protein OS=Bacteroides thetaiotaomicron (strain ATCC 29148 / DSM 2079 / NCTC 10582 / E50 / VPI-5482) OX=226186 GN=BT_1435 PE=4 SV=1	BT_1435	0.323115	0.39359
tr|Q8A7U9|Q8A7U9_BACTN Uncharacterized protein OS=Bacteroides thetaiotaomicron (strain ATCC 29148 / DSM 2079 / NCTC 10582 / E50 / VPI-5482) OX=226186 GN=BT_1425 PE=4 SV=1	BT_1425	-0.160798	0.128648
tr|Q8A7V4|Q8A7V4_BACTN Putative TonB receptor OS=Bacteroides thetaiotaomicron (strain ATCC 29148 / DSM 2079 / NCTC 10582 / E50 / VPI-5482) OX=226186 GN=BT_1420 PE=3 SV=1	BT_1420	2.35016	3.33984
tr|Q8A7V5|Q8A7V5_BACTN Uncharacterized protein OS=Bacteroides thetaiotaomicron (strain ATCC 29148 / DSM 2079 / NCTC 10582 / E50 / VPI-5482) OX=226186 GN=BT_1419 PE=4 SV=1	BT_1419	0.859121	1.70954
tr|Q8A7W0|Q8A7W0_BACTN Alginate_exp domain-containing protein OS=Bacteroides thetaiotaomicron (strain ATCC 29148 / DSM 2079 / NCTC 10582 / E50 / VPI-5482) OX=226186 GN=BT_1414 PE=4 SV=1	BT_1414	-1.03271	1.0491
tr|Q8A7W6|Q8A7W6_BACTN Tricorn protease homolog OS=Bacteroides thetaiotaomicron (strain ATCC 29148 / DSM 2079 / NCTC 10582 / E50 / VPI-5482) OX=226186 GN=BT_1408 PE=3 SV=1	BT_1408	1.66382	0.452376
tr|Q8A7Y3|Q8A7Y3_BACTN Bacterial outer membrane protein OS=Bacteroides thetaiotaomicron (strain ATCC 29148 / DSM 2079 / NCTC 10582 / E50 / VPI-5482) OX=226186 GN=BT_1391 PE=4 SV=1	BT_1391	0.983936	2.04061
tr|Q8A7Y4|Q8A7Y4_BACTN Uncharacterized protein OS=Bacteroides thetaiotaomicron (strain ATCC 29148 / DSM 2079 / NCTC 10582 / E50 / VPI-5482) OX=226186 GN=BT_1390 PE=4 SV=1	BT_1390	-0.0407017	0.0478739
tr|Q8A7Z1|Q8A7Z1_BACTN Oxidoreductase, aldo/keto reductase OS=Bacteroides thetaiotaomicron (strain ATCC 29148 / DSM 2079 / NCTC 10582 / E50 / VPI-5482) OX=226186 GN=BT_1383 PE=4 SV=1	BT_1383	1.54872	1.96961
tr|Q8A7Z8|Q8A7Z8_BACTN Putative ATP-binding protein involved in cell division OS=Bacteroides thetaiotaomicron (strain ATCC 29148 / DSM 2079 / NCTC 10582 / E50 / VPI-5482) OX=226186 GN=BT_1376 PE=4 SV=1	BT_1376	-0.257994	0.63428
tr|Q8A7Z9|Q8A7Z9_BACTN Aspartokinase OS=Bacteroides thetaiotaomicron (strain ATCC 29148 / DSM 2079 / NCTC 10582 / E50 / VPI-5482) OX=226186 GN=BT_1375 PE=3 SV=1	BT_1375	-0.0600926	0.0821396
tr|Q8A801|Q8A801_BACTN Ferritin OS=Bacteroides thetaiotaomicron (strain ATCC 29148 / DSM 2079 / NCTC 10582 / E50 / VPI-5482) OX=226186 GN=BT_1373 PE=3 SV=1	BT_1373	0.938544	1.17868
tr|Q8A805|Q8A805_BACTN Uncharacterized protein OS=Bacteroides thetaiotaomicron (strain ATCC 29148 / DSM 2079 / NCTC 10582 / E50 / VPI-5482) OX=226186 GN=BT_1369 PE=4 SV=1	BT_1369	-0.504391	0.988764
tr|Q8A808|Q8A808_BACTN Uncharacterized protein OS=Bacteroides thetaiotaomicron (strain ATCC 29148 / DSM 2079 / NCTC 10582 / E50 / VPI-5482) OX=226186 GN=BT_1366 PE=4 SV=1	BT_1366	1.69449	3.57626
tr|Q8A810|Q8A810_BACTN Beta sliding clamp OS=Bacteroides thetaiotaomicron (strain ATCC 29148 / DSM 2079 / NCTC 10582 / E50 / VPI-5482) OX=226186 GN=BT_1364 PE=3 SV=1	BT_1364	-0.339581	0.346265
tr|Q8A815|Q8A815_BACTN Tetratricopeptide repeat family protein OS=Bacteroides thetaiotaomicron (strain ATCC 29148 / DSM 2079 / NCTC 10582 / E50 / VPI-5482) OX=226186 GN=BT_1359 PE=4 SV=1	BT_1359	-1.34225	0.510009
tr|Q8A818|Q8A818_BACTN Putative capsule polysaccharide export protein OS=Bacteroides thetaiotaomicron (strain ATCC 29148 / DSM 2079 / NCTC 10582 / E50 / VPI-5482) OX=226186 GN=BT_1356 PE=4 SV=1	BT_1356	-0.271599	0.735787
tr|Q8A819|Q8A819_BACTN Uncharacterized protein OS=Bacteroides thetaiotaomicron (strain ATCC 29148 / DSM 2079 / NCTC 10582 / E50 / VPI-5482) OX=226186 GN=BT_1355 PE=4 SV=1	BT_1355	-0.852282	2.23111
tr|Q8A821|Q8A821_BACTN Glycoside transferase family 2 OS=Bacteroides thetaiotaomicron (strain ATCC 29148 / DSM 2079 / NCTC 10582 / E50 / VPI-5482) OX=226186 GN=BT_1353 PE=4 SV=1	BT_1353	-0.257567	0.41458
tr|Q8A822|Q8A822_BACTN Glycoside transferase family 4 OS=Bacteroides thetaiotaomicron (strain ATCC 29148 / DSM 2079 / NCTC 10582 / E50 / VPI-5482) OX=226186 GN=BT_1352 PE=4 SV=1	BT_1352	-0.278914	0.447946
tr|Q8A827|Q8A827_BACTN Glycoside transferase family 2 OS=Bacteroides thetaiotaomicron (strain ATCC 29148 / DSM 2079 / NCTC 10582 / E50 / VPI-5482) OX=226186 GN=BT_1347 PE=4 SV=1	BT_1347	0.431973	0.318013
tr|Q8A828|Q8A828_BACTN Capsule biosynthesis protein capA OS=Bacteroides thetaiotaomicron (strain ATCC 29148 / DSM 2079 / NCTC 10582 / E50 / VPI-5482) OX=226186 GN=BT_1346 PE=3 SV=1	BT_1346	0.0375994	0.0576706
tr|Q8A829|Q8A829_BACTN Glycosyltransferase OS=Bacteroides thetaiotaomicron (strain ATCC 29148 / DSM 2079 / NCTC 10582 / E50 / VPI-5482) OX=226186 GN=BT_1345 PE=4 SV=1	BT_1345	-0.652318	1.24275
tr|Q8A830|Q8A830_BACTN Glycoside transferase family 4 OS=Bacteroides thetaiotaomicron (strain ATCC 29148 / DSM 2079 / NCTC 10582 / E50 / VPI-5482) OX=226186 GN=BT_1344 PE=4 SV=1	BT_1344	-0.497593	1.3088
tr|Q8A832|Q8A832_BACTN Putative UDP-glucuronic acid epimerase OS=Bacteroides thetaiotaomicron (strain ATCC 29148 / DSM 2079 / NCTC 10582 / E50 / VPI-5482) OX=226186 GN=BT_1342 PE=4 SV=1	BT_1342	2.88634	2.89922
tr|Q8A833|Q8A833_BACTN UDP-glucose 6-dehydrogenase OS=Bacteroides thetaiotaomicron (strain ATCC 29148 / DSM 2079 / NCTC 10582 / E50 / VPI-5482) OX=226186 GN=BT_1341 PE=3 SV=1	BT_1341	1.69368	1.75476
tr|Q8A834|Q8A834_BACTN Putative lipopolysaccharide biosynthesis glycosyltransferase OS=Bacteroides thetaiotaomicron (strain ATCC 29148 / DSM 2079 / NCTC 10582 / E50 / VPI-5482) OX=226186 GN=BT_1340 PE=4 SV=1	BT_1340	1.36354	1.65681
tr|Q8A835|Q8A835_BACTN Undecaprenyl-phosphate alpha-N-acetylglucosaminyltransferase OS=Bacteroides thetaiotaomicron (strain ATCC 29148 / DSM 2079 / NCTC 10582 / E50 / VPI-5482) OX=226186 GN=BT_1339 PE=4 SV=1	BT_1339	0.183344	0.209095
tr|Q8A837|Q8A837_BACTN Putative aminopeptidase C OS=Bacteroides thetaiotaomicron (strain ATCC 29148 / DSM 2079 / NCTC 10582 / E50 / VPI-5482) OX=226186 GN=BT_1337 PE=4 SV=1	BT_1337	0.117367	0.142815
tr|Q8A839|Q8A839_BACTN Folylpolyglutamate synthase OS=Bacteroides thetaiotaomicron (strain ATCC 29148 / DSM 2079 / NCTC 10582 / E50 / VPI-5482) OX=226186 GN=BT_1335 PE=4 SV=1	BT_1335	2.05748	2.82358
tr|Q8A840|Q8A840_BACTN PhoH-like protein OS=Bacteroides thetaiotaomicron (strain ATCC 29148 / DSM 2079 / NCTC 10582 / E50 / VPI-5482) OX=226186 GN=BT_1334 PE=4 SV=1	BT_1334	0.123257	0.167183
tr|Q8A841|Q8A841_BACTN Putative dihydropyrimidine dehydrogenase [NADP+] OS=Bacteroides thetaiotaomicron (strain ATCC 29148 / DSM 2079 / NCTC 10582 / E50 / VPI-5482) OX=226186 GN=BT_1333 PE=4 SV=1	BT_1333	-0.682672	1.69752
tr|Q8A845|Q8A845_BACTN Thiol peroxidase OS=Bacteroides thetaiotaomicron (strain ATCC 29148 / DSM 2079 / NCTC 10582 / E50 / VPI-5482) OX=226186 GN=tpx PE=3 SV=1	tpx	1.61599	3.33635
tr|Q8A846|Q8A846_BACTN Uncharacterized protein OS=Bacteroides thetaiotaomicron (strain ATCC 29148 / DSM 2079 / NCTC 10582 / E50 / VPI-5482) OX=226186 GN=BT_1328 PE=4 SV=1	BT_1328	1.7381	2.79734
tr|Q8A847|Q8A847_BACTN Putative alkaline phosphatase OS=Bacteroides thetaiotaomicron (strain ATCC 29148 / DSM 2079 / NCTC 10582 / E50 / VPI-5482) OX=226186 GN=BT_1327 PE=4 SV=1	BT_1327	1.78254	0.888849
tr|Q8A858|Q8A858_BACTN Putative NADH dehydrogenase/NAD(P)H nitroreductase OS=Bacteroides thetaiotaomicron (strain ATCC 29148 / DSM 2079 / NCTC 10582 / E50 / VPI-5482) OX=226186 GN=BT_1316 PE=4 SV=1	BT_1316	1.09672	2.93938
tr|Q8A859|Q8A859_BACTN Ribonuclease BN OS=Bacteroides thetaiotaomicron (strain ATCC 29148 / DSM 2079 / NCTC 10582 / E50 / VPI-5482) OX=226186 GN=BT_1315 PE=4 SV=1	BT_1315	0.528377	0.980489
tr|Q8A862|Q8A862_BACTN Serine protease OS=Bacteroides thetaiotaomicron (strain ATCC 29148 / DSM 2079 / NCTC 10582 / E50 / VPI-5482) OX=226186 GN=BT_1312 PE=4 SV=1	BT_1312	0.965997	1.60491
tr|Q8A863|Q8A863_BACTN RNA polymerase sigma factor rpoD (Sigma-A) OS=Bacteroides thetaiotaomicron (strain ATCC 29148 / DSM 2079 / NCTC 10582 / E50 / VPI-5482) OX=226186 GN=BT_1311 PE=4 SV=1	BT_1311	-1.33002	0.890125
tr|Q8A865|Q8A865_BACTN Uncharacterized protein OS=Bacteroides thetaiotaomicron (strain ATCC 29148 / DSM 2079 / NCTC 10582 / E50 / VPI-5482) OX=226186 GN=BT_1309 PE=4 SV=1	BT_1309	-2.77085	1.41371
tr|Q8A866|Q8A866_BACTN Clostripain-related protein OS=Bacteroides thetaiotaomicron (strain ATCC 29148 / DSM 2079 / NCTC 10582 / E50 / VPI-5482) OX=226186 GN=BT_1308 PE=1 SV=1	BT_1308	-0.00313816	0.00557421
tr|Q8A868|Q8A868_BACTN Putative ABC transporter ATP-binding protein OS=Bacteroides thetaiotaomicron (strain ATCC 29148 / DSM 2079 / NCTC 10582 / E50 / VPI-5482) OX=226186 GN=BT_1306 PE=4 SV=1	BT_1306	-0.104613	0.214656
tr|Q8A871|Q8A871_BACTN Uncharacterized protein OS=Bacteroides thetaiotaomicron (strain ATCC 29148 / DSM 2079 / NCTC 10582 / E50 / VPI-5482) OX=226186 GN=BT_1303 PE=4 SV=1	BT_1303	-1.30363	3.15185
tr|Q8A873|Q8A873_BACTN ATP synthase subunit E OS=Bacteroides thetaiotaomicron (strain ATCC 29148 / DSM 2079 / NCTC 10582 / E50 / VPI-5482) OX=226186 GN=BT_1301 PE=4 SV=1	BT_1301	0.649559	0.5089
tr|Q8A874|Q8A874_BACTN Uncharacterized protein OS=Bacteroides thetaiotaomicron (strain ATCC 29148 / DSM 2079 / NCTC 10582 / E50 / VPI-5482) OX=226186 GN=BT_1300 PE=4 SV=1	BT_1300	0.0905921	0.113943
tr|Q8A875|Q8A875_BACTN V-type ATP synthase alpha chain OS=Bacteroides thetaiotaomicron (strain ATCC 29148 / DSM 2079 / NCTC 10582 / E50 / VPI-5482) OX=226186 GN=atpA PE=3 SV=1	atpA	0.646755	0.353852
tr|Q8A876|Q8A876_BACTN V-type ATP synthase subunit B OS=Bacteroides thetaiotaomicron (strain ATCC 29148 / DSM 2079 / NCTC 10582 / E50 / VPI-5482) OX=226186 GN=BT_1298 PE=3 SV=1	BT_1298	0.457602	0.285114
tr|Q8A877|Q8A877_BACTN V-type ATP synthase subunit D OS=Bacteroides thetaiotaomicron (strain ATCC 29148 / DSM 2079 / NCTC 10582 / E50 / VPI-5482) OX=226186 GN=BT_1297 PE=3 SV=1	BT_1297	-1.88782	0.742665
tr|Q8A878|Q8A878_BACTN V-type ATP synthase subunit I OS=Bacteroides thetaiotaomicron (strain ATCC 29148 / DSM 2079 / NCTC 10582 / E50 / VPI-5482) OX=226186 GN=BT_1296 PE=3 SV=1	BT_1296	-0.652637	1.83251
tr|Q8A881|Q8A881_BACTN Alpha-glucan phosphorylase OS=Bacteroides thetaiotaomicron (strain ATCC 29148 / DSM 2079 / NCTC 10582 / E50 / VPI-5482) OX=226186 GN=BT_1293 PE=3 SV=1	BT_1293	0.537409	1.13191
tr|Q8A882|Q8A882_BACTN Thiol:disulfide interchange protein OS=Bacteroides thetaiotaomicron (strain ATCC 29148 / DSM 2079 / NCTC 10582 / E50 / VPI-5482) OX=226186 GN=BT_1292 PE=4 SV=1	BT_1292	-0.0572799	0.10886
tr|Q8A886|Q8A886_BACTN Spermidine/putrescine ABC transporter OS=Bacteroides thetaiotaomicron (strain ATCC 29148 / DSM 2079 / NCTC 10582 / E50 / VPI-5482) OX=226186 GN=BT_1288 PE=3 SV=1	BT_1288	-0.487907	1.23852
tr|Q8A887|Q8A887_BACTN Uncharacterized protein OS=Bacteroides thetaiotaomicron (strain ATCC 29148 / DSM 2079 / NCTC 10582 / E50 / VPI-5482) OX=226186 GN=BT_1287 PE=4 SV=1	BT_1287	-0.330141	0.386414
tr|Q8A8B3|Q8A8B3_BACTN Inner membrane protein OS=Bacteroides thetaiotaomicron (strain ATCC 29148 / DSM 2079 / NCTC 10582 / E50 / VPI-5482) OX=226186 GN=BT_1254 PE=4 SV=1	BT_1254	-0.192529	0.460714
tr|Q8A8B8|Q8A8B8_BACTN Putative multidrug resistance protein OS=Bacteroides thetaiotaomicron (strain ATCC 29148 / DSM 2079 / NCTC 10582 / E50 / VPI-5482) OX=226186 GN=BT_1249 PE=3 SV=1	BT_1249	-0.50095	1.05293
tr|Q8A8C5|Q8A8C5_BACTN ABC transporter ATP-binding protein OS=Bacteroides thetaiotaomicron (strain ATCC 29148 / DSM 2079 / NCTC 10582 / E50 / VPI-5482) OX=226186 GN=BT_1242 PE=4 SV=1	BT_1242	1.08213	1.3017
tr|Q8A8D4|Q8A8D4_BACTN Uncharacterized protein OS=Bacteroides thetaiotaomicron (strain ATCC 29148 / DSM 2079 / NCTC 10582 / E50 / VPI-5482) OX=226186 GN=BT_1233 PE=1 SV=1	BT_1233	0.941016	1.57611
tr|Q8A8E0|Q8A8E0_BACTN Uncharacterized protein OS=Bacteroides thetaiotaomicron (strain ATCC 29148 / DSM 2079 / NCTC 10582 / E50 / VPI-5482) OX=226186 GN=BT_1227 PE=4 SV=1	BT_1227	-0.305063	0.819968
tr|Q8A8E1|Q8A8E1_BACTN Putative long-chain-fatty-acid--CoA ligase OS=Bacteroides thetaiotaomicron (strain ATCC 29148 / DSM 2079 / NCTC 10582 / E50 / VPI-5482) OX=226186 GN=BT_1226 PE=4 SV=1	BT_1226	1.33485	1.42121
tr|Q8A8E5|Q8A8E5_BACTN 6-phosphogluconate dehydrogenase, decarboxylating OS=Bacteroides thetaiotaomicron (strain ATCC 29148 / DSM 2079 / NCTC 10582 / E50 / VPI-5482) OX=226186 GN=BT_1222 PE=3 SV=1	BT_1222	1.43756	2.52065
tr|Q8A8E6|Q8A8E6_BACTN Glucose-6-phosphate 1-dehydrogenase OS=Bacteroides thetaiotaomicron (strain ATCC 29148 / DSM 2079 / NCTC 10582 / E50 / VPI-5482) OX=226186 GN=zwf PE=1 SV=1	zwf	0.89557	0.621868
tr|Q8A8F7|Q8A8F7_BACTN Cytochrome D ubiquinol oxidase subunit I OS=Bacteroides thetaiotaomicron (strain ATCC 29148 / DSM 2079 / NCTC 10582 / E50 / VPI-5482) OX=226186 GN=BT_1210 PE=3 SV=1	BT_1210	-0.543009	1.33114
tr|Q8A8F8|Q8A8F8_BACTN Cytochrome D ubiquinol oxidase subunit II OS=Bacteroides thetaiotaomicron (strain ATCC 29148 / DSM 2079 / NCTC 10582 / E50 / VPI-5482) OX=226186 GN=BT_1209 PE=3 SV=1	BT_1209	-3.63834	5.98874
tr|Q8A8G3|Q8A8G3_BACTN Uncharacterized protein OS=Bacteroides thetaiotaomicron (strain ATCC 29148 / DSM 2079 / NCTC 10582 / E50 / VPI-5482) OX=226186 GN=BT_1204 PE=4 SV=1	BT_1204	0.146858	0.303923
tr|Q8A8G4|Q8A8G4_BACTN Putative UDP-N-acetylglucosamine 2-epimerase OS=Bacteroides thetaiotaomicron (strain ATCC 29148 / DSM 2079 / NCTC 10582 / E50 / VPI-5482) OX=226186 GN=BT_1203 PE=3 SV=1	BT_1203	2.87151	2.7329
tr|Q8A8G7|Q8A8G7_BACTN Uncharacterized protein OS=Bacteroides thetaiotaomicron (strain ATCC 29148 / DSM 2079 / NCTC 10582 / E50 / VPI-5482) OX=226186 GN=BT_1200 PE=4 SV=1	BT_1200	0.899513	1.65907
tr|Q8A8G8|Q8A8G8_BACTN Putative protease OS=Bacteroides thetaiotaomicron (strain ATCC 29148 / DSM 2079 / NCTC 10582 / E50 / VPI-5482) OX=226186 GN=BT_1199 PE=3 SV=1	BT_1199	1.67721	3.08635
tr|Q8A8G9|Q8A8G9_BACTN LemA protein OS=Bacteroides thetaiotaomicron (strain ATCC 29148 / DSM 2079 / NCTC 10582 / E50 / VPI-5482) OX=226186 GN=BT_1198 PE=3 SV=1	BT_1198	-0.034135	0.0489892
tr|Q8A8H1|Q8A8H1_BACTN Pyruvate carboxylase subunit B OS=Bacteroides thetaiotaomicron (strain ATCC 29148 / DSM 2079 / NCTC 10582 / E50 / VPI-5482) OX=226186 GN=BT_1196 PE=4 SV=1	BT_1196	-0.546413	0.858332
tr|Q8A8H3|Q8A8H3_BACTN Outer membrane protein, OmpA family OS=Bacteroides thetaiotaomicron (strain ATCC 29148 / DSM 2079 / NCTC 10582 / E50 / VPI-5482) OX=226186 GN=BT_1194 PE=4 SV=1	BT_1194	0.536225	1.27897
tr|Q8A8H5|Q8A8H5_BACTN Putative xylanase OS=Bacteroides thetaiotaomicron (strain ATCC 29148 / DSM 2079 / NCTC 10582 / E50 / VPI-5482) OX=226186 GN=BT_1192 PE=4 SV=1	BT_1192	-1.11797	0.744003
tr|Q8A8I1|Q8A8I1_BACTN ABC transporter ATP-binding protein OS=Bacteroides thetaiotaomicron (strain ATCC 29148 / DSM 2079 / NCTC 10582 / E50 / VPI-5482) OX=226186 GN=BT_1186 PE=3 SV=1	BT_1186	-0.342682	0.118888
tr|Q8A8I2|Q8A8I2_BACTN OmpA-related protein OS=Bacteroides thetaiotaomicron (strain ATCC 29148 / DSM 2079 / NCTC 10582 / E50 / VPI-5482) OX=226186 GN=BT_1185 PE=4 SV=1	BT_1185	-0.538571	1.19092
tr|Q8A8I4|Q8A8I4_BACTN Two-component system sensor histidine kinase/response regulator, hybrid (One component system) OS=Bacteroides thetaiotaomicron (strain ATCC 29148 / DSM 2079 / NCTC 10582 / E50 / VPI-5482) OX=226186 GN=BT_1183 PE=4 SV=1	BT_1183	-1.07368	1.57572
tr|Q8A8I5|Q8A8I5_BACTN Uncharacterized protein OS=Bacteroides thetaiotaomicron (strain ATCC 29148 / DSM 2079 / NCTC 10582 / E50 / VPI-5482) OX=226186 GN=BT_1182 PE=4 SV=1	BT_1182	-0.36288	0.459755
tr|Q8A8I6|Q8A8I6_BACTN Glycoside transferase family 2 OS=Bacteroides thetaiotaomicron (strain ATCC 29148 / DSM 2079 / NCTC 10582 / E50 / VPI-5482) OX=226186 GN=BT_1181 PE=4 SV=1	BT_1181	-0.36239	0.669578
tr|Q8A8K3|Q8A8K3_BACTN Putative transmembrane protein OS=Bacteroides thetaiotaomicron (strain ATCC 29148 / DSM 2079 / NCTC 10582 / E50 / VPI-5482) OX=226186 GN=BT_1164 PE=4 SV=1	BT_1164	-0.430292	0.795811
tr|Q8A8K4|Q8A8K4_BACTN Putative outer membrane protein OS=Bacteroides thetaiotaomicron (strain ATCC 29148 / DSM 2079 / NCTC 10582 / E50 / VPI-5482) OX=226186 GN=BT_1163 PE=3 SV=1	BT_1163	0.989474	2.23591
tr|Q8A8K5|Q8A8K5_BACTN Putative outer membrane protein OS=Bacteroides thetaiotaomicron (strain ATCC 29148 / DSM 2079 / NCTC 10582 / E50 / VPI-5482) OX=226186 GN=BT_1162 PE=4 SV=1	BT_1162	-0.604117	1.55211
tr|Q8A8K6|Q8A8K6_BACTN Aminopeptidase OS=Bacteroides thetaiotaomicron (strain ATCC 29148 / DSM 2079 / NCTC 10582 / E50 / VPI-5482) OX=226186 GN=BT_1161 PE=3 SV=1	BT_1161	-0.640793	0.148224
tr|Q8A8K7|Q8A8K7_BACTN Na(+)-translocating NADH-quinone reductase subunit A OS=Bacteroides thetaiotaomicron (strain ATCC 29148 / DSM 2079 / NCTC 10582 / E50 / VPI-5482) OX=226186 GN=nqrA PE=3 SV=1	nqrA	-0.145444	0.286072
tr|Q8A8K8|Q8A8K8_BACTN Na(+)-translocating NADH-quinone reductase subunit B OS=Bacteroides thetaiotaomicron (strain ATCC 29148 / DSM 2079 / NCTC 10582 / E50 / VPI-5482) OX=226186 GN=nqrB PE=3 SV=1	nqrB	0.574685	0.704446
tr|Q8A8K9|Q8A8K9_BACTN Na(+)-translocating NADH-quinone reductase subunit C OS=Bacteroides thetaiotaomicron (strain ATCC 29148 / DSM 2079 / NCTC 10582 / E50 / VPI-5482) OX=226186 GN=nqrC PE=3 SV=1	nqrC	-0.556862	1.55763
tr|Q8A8L1|Q8A8L1_BACTN Na(+)-translocating NADH-quinone reductase subunit E OS=Bacteroides thetaiotaomicron (strain ATCC 29148 / DSM 2079 / NCTC 10582 / E50 / VPI-5482) OX=226186 GN=nqrE PE=3 SV=1	nqrE	-0.341633	0.724559
tr|Q8A8L2|Q8A8L2_BACTN Na(+)-translocating NADH-quinone reductase subunit F OS=Bacteroides thetaiotaomicron (strain ATCC 29148 / DSM 2079 / NCTC 10582 / E50 / VPI-5482) OX=226186 GN=nqrF PE=3 SV=1	nqrF	-0.558826	1.66111
tr|Q8A8L5|Q8A8L5_BACTN D-3-phosphoglycerate dehydrogenase OS=Bacteroides thetaiotaomicron (strain ATCC 29148 / DSM 2079 / NCTC 10582 / E50 / VPI-5482) OX=226186 GN=BT_1152 PE=3 SV=1	BT_1152	0.472543	0.842223
tr|Q8A8M3|Q8A8M3_BACTN Uncharacterized protein OS=Bacteroides thetaiotaomicron (strain ATCC 29148 / DSM 2079 / NCTC 10582 / E50 / VPI-5482) OX=226186 GN=BT_1144 PE=4 SV=1	BT_1144	0.202866	0.330274
tr|Q8A8P8|Q8A8P8_BACTN SusC homolog OS=Bacteroides thetaiotaomicron (strain ATCC 29148 / DSM 2079 / NCTC 10582 / E50 / VPI-5482) OX=226186 GN=BT_1119 PE=3 SV=1	BT_1119	-0.418267	0.58244
tr|Q8A8P9|Q8A8P9_BACTN SusD homolog OS=Bacteroides thetaiotaomicron (strain ATCC 29148 / DSM 2079 / NCTC 10582 / E50 / VPI-5482) OX=226186 GN=BT_1118 PE=3 SV=1	BT_1118	-0.334177	0.624526
tr|Q8A8Q3|Q8A8Q3_BACTN Putative exporter protein OS=Bacteroides thetaiotaomicron (strain ATCC 29148 / DSM 2079 / NCTC 10582 / E50 / VPI-5482) OX=226186 GN=BT_1114 PE=4 SV=1	BT_1114	-1.22805	2.55748
tr|Q8A8R1|Q8A8R1_BACTN Fructose-bisphosphate aldolase class I OS=Bacteroides thetaiotaomicron (strain ATCC 29148 / DSM 2079 / NCTC 10582 / E50 / VPI-5482) OX=226186 GN=BT_1106 PE=4 SV=1	BT_1106	0.828948	0.356484
tr|Q8A8R3|Q8A8R3_BACTN Small heat shock protein OS=Bacteroides thetaiotaomicron (strain ATCC 29148 / DSM 2079 / NCTC 10582 / E50 / VPI-5482) OX=226186 GN=BT_1104 PE=3 SV=1	BT_1104	2.86996	3.49778
tr|Q8A8R9|Q8A8R9_BACTN Methylglyoxal synthase OS=Bacteroides thetaiotaomicron (strain ATCC 29148 / DSM 2079 / NCTC 10582 / E50 / VPI-5482) OX=226186 GN=mgsA PE=3 SV=1	mgsA	1.24197	2.54019
tr|Q8A8S6|Q8A8S6_BACTN Cation-transporting ATPase pacS OS=Bacteroides thetaiotaomicron (strain ATCC 29148 / DSM 2079 / NCTC 10582 / E50 / VPI-5482) OX=226186 GN=BT_1091 PE=3 SV=1	BT_1091	-0.111056	0.238028
tr|Q8A8S9|Q8A8S9_BACTN Uncharacterized protein OS=Bacteroides thetaiotaomicron (strain ATCC 29148 / DSM 2079 / NCTC 10582 / E50 / VPI-5482) OX=226186 GN=BT_1088 PE=4 SV=1	BT_1088	-0.0664119	0.0710168
tr|Q8A8T1|Q8A8T1_BACTN Putative oligopeptide transporter OS=Bacteroides thetaiotaomicron (strain ATCC 29148 / DSM 2079 / NCTC 10582 / E50 / VPI-5482) OX=226186 GN=BT_1086 PE=4 SV=1	BT_1086	-0.164831	0.233051
tr|Q8A8T3|Q8A8T3_BACTN DUF4923 domain-containing protein OS=Bacteroides thetaiotaomicron (strain ATCC 29148 / DSM 2079 / NCTC 10582 / E50 / VPI-5482) OX=226186 GN=BT_1084 PE=4 SV=1	BT_1084	-1.04642	1.0658
tr|Q8A8U3|Q8A8U3_BACTN OMP_b-brl domain-containing protein OS=Bacteroides thetaiotaomicron (strain ATCC 29148 / DSM 2079 / NCTC 10582 / E50 / VPI-5482) OX=226186 GN=BT_1074 PE=4 SV=1	BT_1074	3.02881	4.48807
tr|Q8A8U4|Q8A8U4_BACTN DUF4136 domain-containing protein OS=Bacteroides thetaiotaomicron (strain ATCC 29148 / DSM 2079 / NCTC 10582 / E50 / VPI-5482) OX=226186 GN=BT_1073 PE=4 SV=1	BT_1073	4.58061	5.45378
tr|Q8A8U6|Q8A8U6_BACTN Uncharacterized protein OS=Bacteroides thetaiotaomicron (strain ATCC 29148 / DSM 2079 / NCTC 10582 / E50 / VPI-5482) OX=226186 GN=BT_1071 PE=4 SV=1	BT_1071	1.93031	1.64934
tr|Q8A8U7|Q8A8U7_BACTN Predicted phosphoadenosine phosphosulfate reductase OS=Bacteroides thetaiotaomicron (strain ATCC 29148 / DSM 2079 / NCTC 10582 / E50 / VPI-5482) OX=226186 GN=BT_1070 PE=4 SV=1	BT_1070	1.12409	2.12912
tr|Q8A8U8|Q8A8U8_BACTN ParB domain-containing protein OS=Bacteroides thetaiotaomicron (strain ATCC 29148 / DSM 2079 / NCTC 10582 / E50 / VPI-5482) OX=226186 GN=BT_1069 PE=4 SV=1	BT_1069	3.15369	3.09445
tr|Q8A8V9|Q8A8V9_BACTN Two-component system sensor histidine kinase OS=Bacteroides thetaiotaomicron (strain ATCC 29148 / DSM 2079 / NCTC 10582 / E50 / VPI-5482) OX=226186 GN=BT_1058 PE=4 SV=1	BT_1058	0.843778	1.23084
tr|Q8A8W5|Q8A8W5_BACTN Putative anti-sigma factor OS=Bacteroides thetaiotaomicron (strain ATCC 29148 / DSM 2079 / NCTC 10582 / E50 / VPI-5482) OX=226186 GN=BT_1052 PE=4 SV=1	BT_1052	-0.57019	1.01838
tr|Q8A8W6|Q8A8W6_BACTN Beta-N-acetylhexosaminidase OS=Bacteroides thetaiotaomicron (strain ATCC 29148 / DSM 2079 / NCTC 10582 / E50 / VPI-5482) OX=226186 GN=BT_1051 PE=3 SV=1	BT_1051	-1.78418	4.02263
tr|Q8A8X1|Q8A8X1_BACTN SusC homolog OS=Bacteroides thetaiotaomicron (strain ATCC 29148 / DSM 2079 / NCTC 10582 / E50 / VPI-5482) OX=226186 GN=BT_1046 PE=3 SV=1	BT_1046	-0.541103	1.2556
tr|Q8A8X2|Q8A8X2_BACTN Concanavalin A-like lectin/glucanase OS=Bacteroides thetaiotaomicron (strain ATCC 29148 / DSM 2079 / NCTC 10582 / E50 / VPI-5482) OX=226186 GN=BT_1045 PE=4 SV=1	BT_1045	-1.7388	2.6325
tr|Q8A8X3|Q8A8X3_BACTN Putative secreted endoglycosidase, GH family 18 OS=Bacteroides thetaiotaomicron (strain ATCC 29148 / DSM 2079 / NCTC 10582 / E50 / VPI-5482) OX=226186 GN=BT_1044 PE=4 SV=1	BT_1044	-1.99348	3.47983
tr|Q8A8X4|Q8A8X4_BACTN SusD homolog OS=Bacteroides thetaiotaomicron (strain ATCC 29148 / DSM 2079 / NCTC 10582 / E50 / VPI-5482) OX=226186 GN=BT_1043 PE=1 SV=1	BT_1043	-1.33623	1.57597
tr|Q8A8X5|Q8A8X5_BACTN SusC homolog OS=Bacteroides thetaiotaomicron (strain ATCC 29148 / DSM 2079 / NCTC 10582 / E50 / VPI-5482) OX=226186 GN=BT_1042 PE=3 SV=1	BT_1042	-0.596415	0.696679
tr|Q8A8Y5|Q8A8Y5_BACTN Alpha-1,2-mannosidase family protein OS=Bacteroides thetaiotaomicron (strain ATCC 29148 / DSM 2079 / NCTC 10582 / E50 / VPI-5482) OX=226186 GN=BT_1032 PE=4 SV=1	BT_1032	-1.24996	0.866731
tr|Q8A910|Q8A910_BACTN Putative lipoprotein OS=Bacteroides thetaiotaomicron (strain ATCC 29148 / DSM 2079 / NCTC 10582 / E50 / VPI-5482) OX=226186 GN=BT_1007 PE=4 SV=1	BT_1007	-0.543449	0.368388
tr|Q8A911|Q8A911_BACTN Putative nitroreductase OS=Bacteroides thetaiotaomicron (strain ATCC 29148 / DSM 2079 / NCTC 10582 / E50 / VPI-5482) OX=226186 GN=BT_1006 PE=4 SV=1	BT_1006	0.927322	2.49975
tr|Q8A919|Q8A919_BACTN Two-component system sensor histidine kinase OS=Bacteroides thetaiotaomicron (strain ATCC 29148 / DSM 2079 / NCTC 10582 / E50 / VPI-5482) OX=226186 GN=BT_0998 PE=4 SV=1	BT_0998	1.12088	0.850409
tr|Q8A929|Q8A929_BACTN Magnesium-transporting ATPase, P-type 1 OS=Bacteroides thetaiotaomicron (strain ATCC 29148 / DSM 2079 / NCTC 10582 / E50 / VPI-5482) OX=226186 GN=BT_0988 PE=3 SV=1	BT_0988	2.55812	3.67489
tr|Q8A930|Q8A930_BACTN Putative cytochrome C-type biogenesis protein OS=Bacteroides thetaiotaomicron (strain ATCC 29148 / DSM 2079 / NCTC 10582 / E50 / VPI-5482) OX=226186 GN=BT_0987 PE=4 SV=1	BT_0987	0.997838	0.669685
tr|Q8A936|Q8A936_BACTN Two-component system sensor histidine kinase/response regulator, hybrid (One component system) OS=Bacteroides thetaiotaomicron (strain ATCC 29148 / DSM 2079 / NCTC 10582 / E50 / VPI-5482) OX=226186 GN=BT_0981 PE=4 SV=1	BT_0981	-0.324077	0.867388
tr|Q8A942|Q8A942_BACTN ThrE domain-containing protein OS=Bacteroides thetaiotaomicron (strain ATCC 29148 / DSM 2079 / NCTC 10582 / E50 / VPI-5482) OX=226186 GN=BT_0975 PE=4 SV=1	BT_0975	0.0433535	0.0688396
tr|Q8A954|Q8A954_BACTN Putative ferredoxin-type protein OS=Bacteroides thetaiotaomicron (strain ATCC 29148 / DSM 2079 / NCTC 10582 / E50 / VPI-5482) OX=226186 GN=BT_0963 PE=4 SV=1	BT_0963	-3.22884	5.03343
tr|Q8A957|Q8A957_BACTN Putative TonB-dependent outer membrane receptor OS=Bacteroides thetaiotaomicron (strain ATCC 29148 / DSM 2079 / NCTC 10582 / E50 / VPI-5482) OX=226186 GN=BT_0960 PE=3 SV=1	BT_0960	0.41325	0.902625
tr|Q8A959|Q8A959_BACTN Two-component system sensor histidine kinase/response regulator, hybrid (One component system) OS=Bacteroides thetaiotaomicron (strain ATCC 29148 / DSM 2079 / NCTC 10582 / E50 / VPI-5482) OX=226186 GN=BT_0958 PE=4 SV=1	BT_0958	0.133046	0.240224
tr|Q8A962|Q8A962_BACTN HlyD_D23 domain-containing protein OS=Bacteroides thetaiotaomicron (strain ATCC 29148 / DSM 2079 / NCTC 10582 / E50 / VPI-5482) OX=226186 GN=BT_0955 PE=4 SV=1	BT_0955	1.03179	2.64053
tr|Q8A963|Q8A963_BACTN Putative outer membrane protein OS=Bacteroides thetaiotaomicron (strain ATCC 29148 / DSM 2079 / NCTC 10582 / E50 / VPI-5482) OX=226186 GN=BT_0954 PE=3 SV=1	BT_0954	0.503269	1.04181
tr|Q8A974|Q8A974_BACTN Penicillin-binding protein 2B (PBP-2B) OS=Bacteroides thetaiotaomicron (strain ATCC 29148 / DSM 2079 / NCTC 10582 / E50 / VPI-5482) OX=226186 GN=BT_0943 PE=4 SV=1	BT_0943	-0.726863	1.13453
tr|Q8A979|Q8A979_BACTN Uncharacterized protein OS=Bacteroides thetaiotaomicron (strain ATCC 29148 / DSM 2079 / NCTC 10582 / E50 / VPI-5482) OX=226186 GN=BT_0938 PE=4 SV=1	BT_0938	-0.847713	1.92773
tr|Q8A990|Q8A990_BACTN Two-component system sensor histidine kinase OS=Bacteroides thetaiotaomicron (strain ATCC 29148 / DSM 2079 / NCTC 10582 / E50 / VPI-5482) OX=226186 GN=BT_0927 PE=4 SV=1	BT_0927	-0.641035	1.69504
tr|Q8A991|Q8A991_BACTN ABC-type transport, permease protein OS=Bacteroides thetaiotaomicron (strain ATCC 29148 / DSM 2079 / NCTC 10582 / E50 / VPI-5482) OX=226186 GN=BT_0926 PE=4 SV=1	BT_0926	4.17409	4.18609
tr|Q8A992|Q8A992_BACTN ABC transporter, ATP-binding protein OS=Bacteroides thetaiotaomicron (strain ATCC 29148 / DSM 2079 / NCTC 10582 / E50 / VPI-5482) OX=226186 GN=BT_0925 PE=4 SV=1	BT_0925	0.0476508	0.0885152
tr|Q8A993|Q8A993_BACTN S-layer domain containing protein OS=Bacteroides thetaiotaomicron (strain ATCC 29148 / DSM 2079 / NCTC 10582 / E50 / VPI-5482) OX=226186 GN=BT_0924 PE=4 SV=1	BT_0924	-0.11597	0.221177
tr|Q8A994|Q8A994_BACTN Putative periplasmic protein OS=Bacteroides thetaiotaomicron (strain ATCC 29148 / DSM 2079 / NCTC 10582 / E50 / VPI-5482) OX=226186 GN=BT_0923 PE=1 SV=1	BT_0923	0.395557	0.474902
tr|Q8A996|Q8A996_BACTN Uncharacterized protein OS=Bacteroides thetaiotaomicron (strain ATCC 29148 / DSM 2079 / NCTC 10582 / E50 / VPI-5482) OX=226186 GN=BT_0921 PE=4 SV=1	BT_0921	0.0724172	0.0749294
tr|Q8A9A1|Q8A9A1_BACTN Signal recognition particle receptor FtsY OS=Bacteroides thetaiotaomicron (strain ATCC 29148 / DSM 2079 / NCTC 10582 / E50 / VPI-5482) OX=226186 GN=ftsY PE=3 SV=1	ftsY	-0.0234186	0.0169527
tr|Q8A9A3|Q8A9A3_BACTN DNA-binding protein HU OS=Bacteroides thetaiotaomicron (strain ATCC 29148 / DSM 2079 / NCTC 10582 / E50 / VPI-5482) OX=226186 GN=BT_0912 PE=3 SV=1	BT_0912	1.93128	2.12668
tr|Q8A9A4|Q8A9A4_BACTN Putative integration host factor IHF alpha subunit OS=Bacteroides thetaiotaomicron (strain ATCC 29148 / DSM 2079 / NCTC 10582 / E50 / VPI-5482) OX=226186 GN=BT_0911 PE=3 SV=1	BT_0911	0.220648	0.45346
tr|Q8A9A5|Q8A9A5_BACTN Magnesium chelatase, subunit I OS=Bacteroides thetaiotaomicron (strain ATCC 29148 / DSM 2079 / NCTC 10582 / E50 / VPI-5482) OX=226186 GN=BT_0910 PE=4 SV=1	BT_0910	0.212676	0.338163
tr|Q8A9A6|Q8A9A6_BACTN von Willebrand factor-like, type A OS=Bacteroides thetaiotaomicron (strain ATCC 29148 / DSM 2079 / NCTC 10582 / E50 / VPI-5482) OX=226186 GN=BT_0909 PE=4 SV=1	BT_0909	-0.24146	0.659126
tr|Q8A9A7|Q8A9A7_BACTN Putative conserved membrane exported protein OS=Bacteroides thetaiotaomicron (strain ATCC 29148 / DSM 2079 / NCTC 10582 / E50 / VPI-5482) OX=226186 GN=BT_0908 PE=4 SV=1	BT_0908	0.299495	0.754549
tr|Q8A9A8|Q8A9A8_BACTN BatA OS=Bacteroides thetaiotaomicron (strain ATCC 29148 / DSM 2079 / NCTC 10582 / E50 / VPI-5482) OX=226186 GN=BT_0907 PE=4 SV=1	BT_0907	-0.469936	1.232
tr|Q8A9A9|Q8A9A9_BACTN VWFA domain-containing protein OS=Bacteroides thetaiotaomicron (strain ATCC 29148 / DSM 2079 / NCTC 10582 / E50 / VPI-5482) OX=226186 GN=BT_0906 PE=1 SV=1	BT_0906	-0.0940929	0.182741
tr|Q8A9B0|Q8A9B0_BACTN TPR_REGION domain-containing protein OS=Bacteroides thetaiotaomicron (strain ATCC 29148 / DSM 2079 / NCTC 10582 / E50 / VPI-5482) OX=226186 GN=BT_0905 PE=4 SV=1	BT_0905	-0.101807	0.168757
tr|Q8A9B1|Q8A9B1_BACTN Uncharacterized protein OS=Bacteroides thetaiotaomicron (strain ATCC 29148 / DSM 2079 / NCTC 10582 / E50 / VPI-5482) OX=226186 GN=BT_0904 PE=4 SV=1	BT_0904	-0.180889	0.409699
tr|Q8A9B2|Q8A9B2_BACTN BatE, TRP domain containing protein OS=Bacteroides thetaiotaomicron (strain ATCC 29148 / DSM 2079 / NCTC 10582 / E50 / VPI-5482) OX=226186 GN=BT_0903 PE=4 SV=1	BT_0903	-0.384698	0.864368
tr|Q8A9B4|Q8A9B4_BACTN Putative universal stress protein UspA OS=Bacteroides thetaiotaomicron (strain ATCC 29148 / DSM 2079 / NCTC 10582 / E50 / VPI-5482) OX=226186 GN=BT_0901 PE=3 SV=1	BT_0901	1.32273	1.26168
tr|Q8A9B5|Q8A9B5_BACTN Putative tetratricopeptide repeat family protein OS=Bacteroides thetaiotaomicron (strain ATCC 29148 / DSM 2079 / NCTC 10582 / E50 / VPI-5482) OX=226186 GN=BT_0900 PE=4 SV=1	BT_0900	-0.531437	0.245322
tr|Q8A9B6|Q8A9B6_BACTN DNA gyrase subunit A OS=Bacteroides thetaiotaomicron (strain ATCC 29148 / DSM 2079 / NCTC 10582 / E50 / VPI-5482) OX=226186 GN=gyrA PE=3 SV=1	gyrA	-1.69584	0.652325
tr|Q8A9B7|Q8A9B7_BACTN ATP-dependent Clp protease OS=Bacteroides thetaiotaomicron (strain ATCC 29148 / DSM 2079 / NCTC 10582 / E50 / VPI-5482) OX=226186 GN=BT_0898 PE=3 SV=1	BT_0898	2.48537	1.52165
tr|Q8A9B9|Q8A9B9_BACTN Putative patatin-like phospholipase OS=Bacteroides thetaiotaomicron (strain ATCC 29148 / DSM 2079 / NCTC 10582 / E50 / VPI-5482) OX=226186 GN=BT_0896 PE=4 SV=1	BT_0896	0.267492	0.687877
tr|Q8A9C0|Q8A9C0_BACTN 4-hydroxy-tetrahydrodipicolinate synthase OS=Bacteroides thetaiotaomicron (strain ATCC 29148 / DSM 2079 / NCTC 10582 / E50 / VPI-5482) OX=226186 GN=dapA PE=3 SV=1	dapA	-0.0355488	0.0535484
tr|Q8A9C9|Q8A9C9_BACTN Putative cation efflux pump OS=Bacteroides thetaiotaomicron (strain ATCC 29148 / DSM 2079 / NCTC 10582 / E50 / VPI-5482) OX=226186 GN=BT_0886 PE=3 SV=1	BT_0886	0.402985	1.00942
tr|Q8A9D0|Q8A9D0_BACTN Putative cation efflux pump OS=Bacteroides thetaiotaomicron (strain ATCC 29148 / DSM 2079 / NCTC 10582 / E50 / VPI-5482) OX=226186 GN=BT_0885 PE=3 SV=1	BT_0885	-0.0608531	0.0574338
tr|Q8A9D1|Q8A9D1_BACTN Outer membrane efflux protein oprM OS=Bacteroides thetaiotaomicron (strain ATCC 29148 / DSM 2079 / NCTC 10582 / E50 / VPI-5482) OX=226186 GN=BT_0884 PE=3 SV=1	BT_0884	0.457063	0.932664
tr|Q8A9D2|Q8A9D2_BACTN zf-RING_7 domain-containing protein OS=Bacteroides thetaiotaomicron (strain ATCC 29148 / DSM 2079 / NCTC 10582 / E50 / VPI-5482) OX=226186 GN=BT_0883 PE=4 SV=1	BT_0883	2.27937	1.06089
tr|Q8A9E0|Q8A9E0_BACTN Beta-ureidopropionase OS=Bacteroides thetaiotaomicron (strain ATCC 29148 / DSM 2079 / NCTC 10582 / E50 / VPI-5482) OX=226186 GN=BT_0875 PE=4 SV=1	BT_0875	2.23476	1.71994
tr|Q8A9E2|Q8A9E2_BACTN Putative sulfatase OS=Bacteroides thetaiotaomicron (strain ATCC 29148 / DSM 2079 / NCTC 10582 / E50 / VPI-5482) OX=226186 GN=BT_0873 PE=4 SV=1	BT_0873	-0.0426523	0.0631333
tr|Q8A9E4|Q8A9E4_BACTN Diacylglycerol kinase-like, catalytic region OS=Bacteroides thetaiotaomicron (strain ATCC 29148 / DSM 2079 / NCTC 10582 / E50 / VPI-5482) OX=226186 GN=BT_0871 PE=4 SV=1	BT_0871	1.06259	1.54901
tr|Q8A9E5|Q8A9E5_BACTN 8-amino-7-oxononanoate synthase OS=Bacteroides thetaiotaomicron (strain ATCC 29148 / DSM 2079 / NCTC 10582 / E50 / VPI-5482) OX=226186 GN=BT_0870 PE=3 SV=1	BT_0870	3.29305	1.61987
tr|Q8A9E6|Q8A9E6_BACTN Lipocalin-like domain-containing protein OS=Bacteroides thetaiotaomicron (strain ATCC 29148 / DSM 2079 / NCTC 10582 / E50 / VPI-5482) OX=226186 GN=BT_0869 PE=1 SV=1	BT_0869	0.464127	0.646821
tr|Q8A9E8|Q8A9E8_BACTN SusC homolog OS=Bacteroides thetaiotaomicron (strain ATCC 29148 / DSM 2079 / NCTC 10582 / E50 / VPI-5482) OX=226186 GN=BT_0867 PE=3 SV=1	BT_0867	-1.60826	2.00824
tr|Q8A9E9|Q8A9E9_BACTN SusD homolog OS=Bacteroides thetaiotaomicron (strain ATCC 29148 / DSM 2079 / NCTC 10582 / E50 / VPI-5482) OX=226186 GN=BT_0866 PE=3 SV=1	BT_0866	-2.36498	2.18383
tr|Q8A9F0|Q8A9F0_BACTN Putative chitobiase OS=Bacteroides thetaiotaomicron (strain ATCC 29148 / DSM 2079 / NCTC 10582 / E50 / VPI-5482) OX=226186 GN=BT_0865 PE=1 SV=1	BT_0865	-1.25277	1.81218
tr|Q8A9G7|Q8A9G7_BACTN Uncharacterized protein OS=Bacteroides thetaiotaomicron (strain ATCC 29148 / DSM 2079 / NCTC 10582 / E50 / VPI-5482) OX=226186 GN=BT_0848 PE=4 SV=1	BT_0848	3.29256	2.53506
tr|Q8A9H0|Q8A9H0_BACTN Uncharacterized protein OS=Bacteroides thetaiotaomicron (strain ATCC 29148 / DSM 2079 / NCTC 10582 / E50 / VPI-5482) OX=226186 GN=BT_0845 PE=4 SV=1	BT_0845	-2.08539	4.11295
tr|Q8A9H4|Q8A9H4_BACTN Uncharacterized protein OS=Bacteroides thetaiotaomicron (strain ATCC 29148 / DSM 2079 / NCTC 10582 / E50 / VPI-5482) OX=226186 GN=BT_0841 PE=4 SV=1	BT_0841	-1.52013	2.38195
tr|Q8A9H8|Q8A9H8_BACTN ATP-dependent protease OS=Bacteroides thetaiotaomicron (strain ATCC 29148 / DSM 2079 / NCTC 10582 / E50 / VPI-5482) OX=226186 GN=BT_0837 PE=4 SV=1	BT_0837	0.287348	0.293016
tr|Q8A9I1|Q8A9I1_BACTN Putative permease OS=Bacteroides thetaiotaomicron (strain ATCC 29148 / DSM 2079 / NCTC 10582 / E50 / VPI-5482) OX=226186 GN=BT_0834 PE=4 SV=1	BT_0834	-2.50403	2.89952
tr|Q8A9I4|Q8A9I4_BACTN ATP-dependent RNA helicase OS=Bacteroides thetaiotaomicron (strain ATCC 29148 / DSM 2079 / NCTC 10582 / E50 / VPI-5482) OX=226186 GN=BT_0831 PE=3 SV=1	BT_0831	3.56931	2.41885
tr|Q8A9I5|Q8A9I5_BACTN Putative lipoprotein OS=Bacteroides thetaiotaomicron (strain ATCC 29148 / DSM 2079 / NCTC 10582 / E50 / VPI-5482) OX=226186 GN=BT_0830 PE=4 SV=1	BT_0830	0.00639599	0.00535331
tr|Q8A9I6|Q8A9I6_BACTN UDP-glucose 6-dehydrogenase OS=Bacteroides thetaiotaomicron (strain ATCC 29148 / DSM 2079 / NCTC 10582 / E50 / VPI-5482) OX=226186 GN=BT_0829 PE=3 SV=1	BT_0829	3.72269	4.0351
tr|Q8A9J3|Q8A9J3_BACTN Putative metallo-beta-lactamase superfamily hydrolase OS=Bacteroides thetaiotaomicron (strain ATCC 29148 / DSM 2079 / NCTC 10582 / E50 / VPI-5482) OX=226186 GN=BT_0822 PE=4 SV=1	BT_0822	1.04878	2.33401
tr|Q8A9J4|Q8A9J4_BACTN Putative permease OS=Bacteroides thetaiotaomicron (strain ATCC 29148 / DSM 2079 / NCTC 10582 / E50 / VPI-5482) OX=226186 GN=BT_0821 PE=4 SV=1	BT_0821	0.105926	0.114855
tr|Q8A9J8|Q8A9J8_BACTN Lipoprotein OS=Bacteroides thetaiotaomicron (strain ATCC 29148 / DSM 2079 / NCTC 10582 / E50 / VPI-5482) OX=226186 GN=BT_0817 PE=4 SV=1	BT_0817	0.462399	0.769486
tr|Q8A9K1|Q8A9K1_BACTN Bac_surface_Ag domain-containing protein OS=Bacteroides thetaiotaomicron (strain ATCC 29148 / DSM 2079 / NCTC 10582 / E50 / VPI-5482) OX=226186 GN=BT_0814 PE=4 SV=1	BT_0814	-0.960028	1.33755
tr|Q8A9K2|Q8A9K2_BACTN TonB OS=Bacteroides thetaiotaomicron (strain ATCC 29148 / DSM 2079 / NCTC 10582 / E50 / VPI-5482) OX=226186 GN=BT_0813 PE=3 SV=1	BT_0813	-0.545792	0.416758
tr|Q8A9K6|Q8A9K6_BACTN Putative lipoprotein OS=Bacteroides thetaiotaomicron (strain ATCC 29148 / DSM 2079 / NCTC 10582 / E50 / VPI-5482) OX=226186 GN=BT_0809 PE=4 SV=1	BT_0809	-1.42283	0.951031
tr|Q8A9L0|Q8A9L0_BACTN Putative membrane protein OS=Bacteroides thetaiotaomicron (strain ATCC 29148 / DSM 2079 / NCTC 10582 / E50 / VPI-5482) OX=226186 GN=BT_0805 PE=4 SV=1	BT_0805	1.76831	1.61326
tr|Q8A9M6|Q8A9M6_BACTN Malonyl CoA-acyl carrier protein transacylase OS=Bacteroides thetaiotaomicron (strain ATCC 29148 / DSM 2079 / NCTC 10582 / E50 / VPI-5482) OX=226186 GN=BT_0789 PE=3 SV=1	BT_0789	0.889927	1.36567
tr|Q8A9N7|Q8A9N7_BACTN Polyphosphate kinase 2-like protein OS=Bacteroides thetaiotaomicron (strain ATCC 29148 / DSM 2079 / NCTC 10582 / E50 / VPI-5482) OX=226186 GN=BT_0778 PE=4 SV=1	BT_0778	1.71657	3.46295
tr|Q8A9P4|Q8A9P4_BACTN 1,4-alpha-glucan branching enzyme OS=Bacteroides thetaiotaomicron (strain ATCC 29148 / DSM 2079 / NCTC 10582 / E50 / VPI-5482) OX=226186 GN=BT_0771 PE=3 SV=1	BT_0771	-0.186786	0.114427
tr|Q8A9P9|Q8A9P9_BACTN Uncharacterized protein OS=Bacteroides thetaiotaomicron (strain ATCC 29148 / DSM 2079 / NCTC 10582 / E50 / VPI-5482) OX=226186 GN=BT_0766 PE=4 SV=1	BT_0766	-1.62556	0.630037
tr|Q8A9Q4|Q8A9Q4_BACTN Uncharacterized protein OS=Bacteroides thetaiotaomicron (strain ATCC 29148 / DSM 2079 / NCTC 10582 / E50 / VPI-5482) OX=226186 GN=BT_0761 PE=4 SV=1	BT_0761	-1.06087	2.11414
tr|Q8A9Q8|Q8A9Q8_BACTN Beta-galactosidase OS=Bacteroides thetaiotaomicron (strain ATCC 29148 / DSM 2079 / NCTC 10582 / E50 / VPI-5482) OX=226186 GN=BT_0757 PE=3 SV=1	BT_0757	-0.822881	0.32497
tr|Q8A9R0|Q8A9R0_BACTN SusD homolog OS=Bacteroides thetaiotaomicron (strain ATCC 29148 / DSM 2079 / NCTC 10582 / E50 / VPI-5482) OX=226186 GN=BT_0755 PE=3 SV=1	BT_0755	-1.11793	1.01381
tr|Q8A9R1|Q8A9R1_BACTN SusC homolog OS=Bacteroides thetaiotaomicron (strain ATCC 29148 / DSM 2079 / NCTC 10582 / E50 / VPI-5482) OX=226186 GN=BT_0754 PE=3 SV=1	BT_0754	-1.26005	0.674677
tr|Q8A9R6|Q8A9R6_BACTN Putative two-component system sensor histidine kinase OS=Bacteroides thetaiotaomicron (strain ATCC 29148 / DSM 2079 / NCTC 10582 / E50 / VPI-5482) OX=226186 GN=BT_0749 PE=4 SV=1	BT_0749	-0.162675	0.284276
tr|Q8A9R8|Q8A9R8_BACTN Putative phosphatidylinositol-4-phosphate 5-kinase OS=Bacteroides thetaiotaomicron (strain ATCC 29148 / DSM 2079 / NCTC 10582 / E50 / VPI-5482) OX=226186 GN=BT_0747 PE=4 SV=1	BT_0747	-3.00922	1.49808
tr|Q8A9S2|Q8A9S2_BACTN Penicillin-insensitive transglycosylase OS=Bacteroides thetaiotaomicron (strain ATCC 29148 / DSM 2079 / NCTC 10582 / E50 / VPI-5482) OX=226186 GN=BT_0743 PE=4 SV=1	BT_0743	0.0945263	0.171858
tr|Q8A9S6|Q8A9S6_BACTN OMP_b-brl_2 domain-containing protein OS=Bacteroides thetaiotaomicron (strain ATCC 29148 / DSM 2079 / NCTC 10582 / E50 / VPI-5482) OX=226186 GN=BT_0739 PE=4 SV=1	BT_0739	0.195595	0.335986
tr|Q8A9T0|Q8A9T0_BACTN Aspartate decarboxylase AsdA OS=Bacteroides thetaiotaomicron (strain ATCC 29148 / DSM 2079 / NCTC 10582 / E50 / VPI-5482) OX=226186 GN=BT_0735 PE=4 SV=1	BT_0735	1.23729	1.21378
tr|Q8A9T8|Q8A9T8_BACTN Clostripain-related protein OS=Bacteroides thetaiotaomicron (strain ATCC 29148 / DSM 2079 / NCTC 10582 / E50 / VPI-5482) OX=226186 GN=BT_0727 PE=1 SV=1	BT_0727	0.302927	0.723608
tr|Q8A9V1|Q8A9V1_BACTN ATP synthase subunit a OS=Bacteroides thetaiotaomicron (strain ATCC 29148 / DSM 2079 / NCTC 10582 / E50 / VPI-5482) OX=226186 GN=atpB PE=3 SV=1	atpB	2.48174	2.43099
tr|Q8A9W0|Q8A9W0_BACTN Uncharacterized protein OS=Bacteroides thetaiotaomicron (strain ATCC 29148 / DSM 2079 / NCTC 10582 / E50 / VPI-5482) OX=226186 GN=BT_0705 PE=4 SV=1	BT_0705	-1.62334	1.47081
tr|Q8A9W5|Q8A9W5_BACTN GTP pyrophosphokinase OS=Bacteroides thetaiotaomicron (strain ATCC 29148 / DSM 2079 / NCTC 10582 / E50 / VPI-5482) OX=226186 GN=BT_0700 PE=3 SV=1	BT_0700	1.26391	2.57206
tr|Q8A9X0|Q8A9X0_BACTN ABC transporter, permease protein OS=Bacteroides thetaiotaomicron (strain ATCC 29148 / DSM 2079 / NCTC 10582 / E50 / VPI-5482) OX=226186 GN=BT_0695 PE=4 SV=1	BT_0695	0.397403	0.921686
tr|Q8A9X4|Q8A9X4_BACTN Uncharacterized protein OS=Bacteroides thetaiotaomicron (strain ATCC 29148 / DSM 2079 / NCTC 10582 / E50 / VPI-5482) OX=226186 GN=BT_0691 PE=4 SV=1	BT_0691	-0.402205	0.504435
tr|Q8A9X9|Q8A9X9_BACTN Uracil transporter OS=Bacteroides thetaiotaomicron (strain ATCC 29148 / DSM 2079 / NCTC 10582 / E50 / VPI-5482) OX=226186 GN=BT_0686 PE=3 SV=1	BT_0686	-0.903824	1.94504
tr|Q8A9Y0|Q8A9Y0_BACTN Putative Na+/H+ exchanger OS=Bacteroides thetaiotaomicron (strain ATCC 29148 / DSM 2079 / NCTC 10582 / E50 / VPI-5482) OX=226186 GN=BT_0685 PE=4 SV=1	BT_0685	0.883731	2.01971
tr|Q8A9Y5|Q8A9Y5_BACTN Cation efflux system protein czcA OS=Bacteroides thetaiotaomicron (strain ATCC 29148 / DSM 2079 / NCTC 10582 / E50 / VPI-5482) OX=226186 GN=BT_0680 PE=3 SV=1	BT_0680	-0.00664887	0.00450091
tr|Q8A9Y6|Q8A9Y6_BACTN Cation efflux system protein czcB OS=Bacteroides thetaiotaomicron (strain ATCC 29148 / DSM 2079 / NCTC 10582 / E50 / VPI-5482) OX=226186 GN=BT_0679 PE=3 SV=1	BT_0679	-0.563131	0.969481
tr|Q8A9Y7|Q8A9Y7_BACTN Cation efflux system protein czcC OS=Bacteroides thetaiotaomicron (strain ATCC 29148 / DSM 2079 / NCTC 10582 / E50 / VPI-5482) OX=226186 GN=BT_0678 PE=3 SV=1	BT_0678	-0.0905667	0.0879005
tr|Q8AA07|Q8AA07_BACTN Uncharacterized protein OS=Bacteroides thetaiotaomicron (strain ATCC 29148 / DSM 2079 / NCTC 10582 / E50 / VPI-5482) OX=226186 GN=BT_0658 PE=4 SV=1	BT_0658	0.403345	1.05752
tr|Q8AA09|Q8AA09_BACTN Uncharacterized protein OS=Bacteroides thetaiotaomicron (strain ATCC 29148 / DSM 2079 / NCTC 10582 / E50 / VPI-5482) OX=226186 GN=BT_0656 PE=4 SV=1	BT_0656	0.0639867	0.0948598
tr|Q8AA10|Q8AA10_BACTN Superoxide dismutase OS=Bacteroides thetaiotaomicron (strain ATCC 29148 / DSM 2079 / NCTC 10582 / E50 / VPI-5482) OX=226186 GN=BT_0655 PE=3 SV=1	BT_0655	1.089	1.36878
tr|Q8AA11|Q8AA11_BACTN Two-component sensor histidine kinase OS=Bacteroides thetaiotaomicron (strain ATCC 29148 / DSM 2079 / NCTC 10582 / E50 / VPI-5482) OX=226186 GN=BT_0654 PE=4 SV=1	BT_0654	0.108565	0.0810675
tr|Q8AA19|Q8AA19_BACTN OMP_b-brl_2 domain-containing protein OS=Bacteroides thetaiotaomicron (strain ATCC 29148 / DSM 2079 / NCTC 10582 / E50 / VPI-5482) OX=226186 GN=BT_0646 PE=4 SV=1	BT_0646	-0.0565209	0.0833522
tr|Q8AA20|Q8AA20_BACTN OMP_b-brl domain-containing protein OS=Bacteroides thetaiotaomicron (strain ATCC 29148 / DSM 2079 / NCTC 10582 / E50 / VPI-5482) OX=226186 GN=BT_0645 PE=4 SV=1	BT_0645	-0.550531	1.38969
tr|Q8AA21|Q8AA21_BACTN Pyruvate, phosphate dikinase OS=Bacteroides thetaiotaomicron (strain ATCC 29148 / DSM 2079 / NCTC 10582 / E50 / VPI-5482) OX=226186 GN=BT_0644 PE=3 SV=1	BT_0644	-0.785854	0.392702
tr|Q8AA23|Q8AA23_BACTN Pseudouridine synthase OS=Bacteroides thetaiotaomicron (strain ATCC 29148 / DSM 2079 / NCTC 10582 / E50 / VPI-5482) OX=226186 GN=BT_0642 PE=3 SV=1	BT_0642	1.26193	1.30774
tr|Q8AA24|Q8AA24_BACTN Uncharacterized protein OS=Bacteroides thetaiotaomicron (strain ATCC 29148 / DSM 2079 / NCTC 10582 / E50 / VPI-5482) OX=226186 GN=BT_0641 PE=4 SV=1	BT_0641	0.319716	0.528466
tr|Q8AA28|Q8AA28_BACTN DNA recombination protein rmuC-like protein OS=Bacteroides thetaiotaomicron (strain ATCC 29148 / DSM 2079 / NCTC 10582 / E50 / VPI-5482) OX=226186 GN=BT_0637 PE=3 SV=1	BT_0637	-1.70682	1.07838
tr|Q8AA32|Q8AA32_BACTN Putative Na+/H+ exchange protein OS=Bacteroides thetaiotaomicron (strain ATCC 29148 / DSM 2079 / NCTC 10582 / E50 / VPI-5482) OX=226186 GN=BT_0633 PE=4 SV=1	BT_0633	-1.81301	0.994779
tr|Q8AA36|Q8AA36_BACTN Mn2+ and Fe2+ transport protein OS=Bacteroides thetaiotaomicron (strain ATCC 29148 / DSM 2079 / NCTC 10582 / E50 / VPI-5482) OX=226186 GN=BT_0629 PE=4 SV=1	BT_0629	-0.165742	0.155204
tr|Q8AA40|Q8AA40_BACTN Replicative DNA helicase OS=Bacteroides thetaiotaomicron (strain ATCC 29148 / DSM 2079 / NCTC 10582 / E50 / VPI-5482) OX=226186 GN=BT_0625 PE=3 SV=1	BT_0625	1.39626	0.833743
tr|Q8AA42|Q8AA42_BACTN UDP-glucose 4-epimerase OS=Bacteroides thetaiotaomicron (strain ATCC 29148 / DSM 2079 / NCTC 10582 / E50 / VPI-5482) OX=226186 GN=BT_0623 PE=3 SV=1	BT_0623	2.43507	2.44744
tr|Q8AA45|Q8AA45_BACTN Ion-translocating oxidoreductase complex subunit G OS=Bacteroides thetaiotaomicron (strain ATCC 29148 / DSM 2079 / NCTC 10582 / E50 / VPI-5482) OX=226186 GN=rnfG PE=3 SV=1	rnfG	-1.05498	2.27981
tr|Q8AA47|Q8AA47_BACTN Ion-translocating oxidoreductase complex subunit C OS=Bacteroides thetaiotaomicron (strain ATCC 29148 / DSM 2079 / NCTC 10582 / E50 / VPI-5482) OX=226186 GN=rnfC PE=3 SV=1	rnfC	-0.50873	1.14341
tr|Q8AA48|Q8AA48_BACTN Ion-translocating oxidoreductase complex subunit B OS=Bacteroides thetaiotaomicron (strain ATCC 29148 / DSM 2079 / NCTC 10582 / E50 / VPI-5482) OX=226186 GN=rnfB PE=3 SV=1	rnfB	-1.94629	2.85348
tr|Q8AA51|Q8AA51_BACTN Putative tyrosine-protein kinase in cps region OS=Bacteroides thetaiotaomicron (strain ATCC 29148 / DSM 2079 / NCTC 10582 / E50 / VPI-5482) OX=226186 GN=BT_0614 PE=3 SV=1	BT_0614	-0.598052	1.16674
tr|Q8AA52|Q8AA52_BACTN Putative membrane protein involved in polysaccharide export OS=Bacteroides thetaiotaomicron (strain ATCC 29148 / DSM 2079 / NCTC 10582 / E50 / VPI-5482) OX=226186 GN=BT_0613 PE=4 SV=1	BT_0613	0.18841	0.404745
tr|Q8AA55|Q8AA55_BACTN Lipopolysaccharide biosynthesis protein, putative glycosyltransferase OS=Bacteroides thetaiotaomicron (strain ATCC 29148 / DSM 2079 / NCTC 10582 / E50 / VPI-5482) OX=226186 GN=BT_0610 PE=4 SV=1	BT_0610	-0.438422	1.1759
tr|Q8AA56|Q8AA56_BACTN Glycoside transferase family 4 OS=Bacteroides thetaiotaomicron (strain ATCC 29148 / DSM 2079 / NCTC 10582 / E50 / VPI-5482) OX=226186 GN=BT_0609 PE=4 SV=1	BT_0609	-0.59685	0.86929
tr|Q8AA57|Q8AA57_BACTN Glycoside transferase family 4 OS=Bacteroides thetaiotaomicron (strain ATCC 29148 / DSM 2079 / NCTC 10582 / E50 / VPI-5482) OX=226186 GN=BT_0608 PE=4 SV=1	BT_0608	0.305335	0.53822
tr|Q8AA61|Q8AA61_BACTN Putative coenzyme F420-reducing hydrogenase OS=Bacteroides thetaiotaomicron (strain ATCC 29148 / DSM 2079 / NCTC 10582 / E50 / VPI-5482) OX=226186 GN=BT_0604 PE=4 SV=1	BT_0604	-1.20925	2.11077
tr|Q8AA62|Q8AA62_BACTN PS_pyruv_trans domain-containing protein OS=Bacteroides thetaiotaomicron (strain ATCC 29148 / DSM 2079 / NCTC 10582 / E50 / VPI-5482) OX=226186 GN=BT_0603 PE=4 SV=1	BT_0603	-0.163479	0.285436
tr|Q8AA67|Q8AA67_BACTN Putative nucleoside-diphosphate sugar epimerases/dehydrase OS=Bacteroides thetaiotaomicron (strain ATCC 29148 / DSM 2079 / NCTC 10582 / E50 / VPI-5482) OX=226186 GN=BT_0598 PE=3 SV=1	BT_0598	-1.70985	2.54779
tr|Q8AA74|Q8AA74_BACTN Uncharacterized protein OS=Bacteroides thetaiotaomicron (strain ATCC 29148 / DSM 2079 / NCTC 10582 / E50 / VPI-5482) OX=226186 GN=BT_0591 PE=4 SV=1	BT_0591	0.214297	0.420926
tr|Q8AA78|Q8AA78_BACTN Prolyl oligopeptidase family protein OS=Bacteroides thetaiotaomicron (strain ATCC 29148 / DSM 2079 / NCTC 10582 / E50 / VPI-5482) OX=226186 GN=BT_0587 PE=3 SV=1	BT_0587	-0.279315	0.626189
tr|Q8AA79|Q8AA79_BACTN Uncharacterized protein OS=Bacteroides thetaiotaomicron (strain ATCC 29148 / DSM 2079 / NCTC 10582 / E50 / VPI-5482) OX=226186 GN=BT_0586 PE=4 SV=1	BT_0586	2.06934	2.86826
tr|Q8AA82|Q8AA82_BACTN Putative membrane protein OS=Bacteroides thetaiotaomicron (strain ATCC 29148 / DSM 2079 / NCTC 10582 / E50 / VPI-5482) OX=226186 GN=BT_0583 PE=4 SV=1	BT_0583	-2.0464	3.04798
tr|Q8AA85|Q8AA85_BACTN Putative H+/peptide symporter OS=Bacteroides thetaiotaomicron (strain ATCC 29148 / DSM 2079 / NCTC 10582 / E50 / VPI-5482) OX=226186 GN=BT_0580 PE=3 SV=1	BT_0580	-3.39259	5.50687
tr|Q8AA87|Q8AA87_BACTN Excinuclease ABC subunit A OS=Bacteroides thetaiotaomicron (strain ATCC 29148 / DSM 2079 / NCTC 10582 / E50 / VPI-5482) OX=226186 GN=BT_0578 PE=4 SV=1	BT_0578	2.55847	1.95699
tr|Q8AA88|Q8AA88_BACTN LysM-repeat protein OS=Bacteroides thetaiotaomicron (strain ATCC 29148 / DSM 2079 / NCTC 10582 / E50 / VPI-5482) OX=226186 GN=BT_0577 PE=4 SV=1	BT_0577	0.516492	0.3263
tr|Q8AA89|Q8AA89_BACTN OMP_b-brl_2 domain-containing protein OS=Bacteroides thetaiotaomicron (strain ATCC 29148 / DSM 2079 / NCTC 10582 / E50 / VPI-5482) OX=226186 GN=BT_0576 PE=4 SV=1	BT_0576	-0.293376	0.662599
tr|Q8AA92|Q8AA92_BACTN Lipoprotein protein, putative OS=Bacteroides thetaiotaomicron (strain ATCC 29148 / DSM 2079 / NCTC 10582 / E50 / VPI-5482) OX=226186 GN=BT_0573 PE=4 SV=1	BT_0573	-0.731329	2.12841
tr|Q8AA94|Q8AA94_BACTN Phenylacetate-coenzyme A ligase OS=Bacteroides thetaiotaomicron (strain ATCC 29148 / DSM 2079 / NCTC 10582 / E50 / VPI-5482) OX=226186 GN=BT_0571 PE=3 SV=1	BT_0571	-0.530948	1.12841
tr|Q8AA96|Q8AA96_BACTN Putative acylhydrolase OS=Bacteroides thetaiotaomicron (strain ATCC 29148 / DSM 2079 / NCTC 10582 / E50 / VPI-5482) OX=226186 GN=BT_0569 PE=1 SV=1	BT_0569	-0.628225	0.2319
tr|Q8AAA0|Q8AAA0_BACTN Putative heat shock protein OS=Bacteroides thetaiotaomicron (strain ATCC 29148 / DSM 2079 / NCTC 10582 / E50 / VPI-5482) OX=226186 GN=BT_0565 PE=3 SV=1	BT_0565	5.20401	4.2676
tr|Q8AAA4|Q8AAA4_BACTN Putative ABC transport system, lipoprotein OS=Bacteroides thetaiotaomicron (strain ATCC 29148 / DSM 2079 / NCTC 10582 / E50 / VPI-5482) OX=226186 GN=BT_0561 PE=4 SV=1	BT_0561	-0.301013	0.354821
tr|Q8AAA5|Q8AAA5_BACTN Outer membrane efflux protein OS=Bacteroides thetaiotaomicron (strain ATCC 29148 / DSM 2079 / NCTC 10582 / E50 / VPI-5482) OX=226186 GN=BT_0560 PE=3 SV=1	BT_0560	-0.33178	0.932197
tr|Q8AAA8|Q8AAA8_BACTN Carbamoyl-phosphate synthase (glutamine-hydrolyzing) OS=Bacteroides thetaiotaomicron (strain ATCC 29148 / DSM 2079 / NCTC 10582 / E50 / VPI-5482) OX=226186 GN=BT_0557 PE=3 SV=1	BT_0557	0.462799	0.374652
tr|Q8AAB5|Q8AAB5_BACTN Putative glycerophosphodiester phosphodiesterase OS=Bacteroides thetaiotaomicron (strain ATCC 29148 / DSM 2079 / NCTC 10582 / E50 / VPI-5482) OX=226186 GN=BT_0550 PE=4 SV=1	BT_0550	1.09685	0.354499
tr|Q8AAC6|Q8AAC6_BACTN Putative Na+/sulphate transporter OS=Bacteroides thetaiotaomicron (strain ATCC 29148 / DSM 2079 / NCTC 10582 / E50 / VPI-5482) OX=226186 GN=BT_0539 PE=4 SV=1	BT_0539	0.414136	1.21548
tr|Q8AAD0|Q8AAD0_BACTN Iron-containing alcohol dehydrogenase OS=Bacteroides thetaiotaomicron (strain ATCC 29148 / DSM 2079 / NCTC 10582 / E50 / VPI-5482) OX=226186 GN=BT_0535 PE=4 SV=1	BT_0535	1.20558	2.0147
tr|Q8AAE0|Q8AAE0_BACTN Outer membrane protein OS=Bacteroides thetaiotaomicron (strain ATCC 29148 / DSM 2079 / NCTC 10582 / E50 / VPI-5482) OX=226186 GN=BT_0525 PE=4 SV=1	BT_0525	0.916294	1.81684
tr|Q8AAE2|Q8AAE2_BACTN Putative glycosyltransferase OS=Bacteroides thetaiotaomicron (strain ATCC 29148 / DSM 2079 / NCTC 10582 / E50 / VPI-5482) OX=226186 GN=BT_0523 PE=3 SV=1	BT_0523	-2.40789	3.20194
tr|Q8AAE4|Q8AAE4_BACTN Putative acetyl transferase OS=Bacteroides thetaiotaomicron (strain ATCC 29148 / DSM 2079 / NCTC 10582 / E50 / VPI-5482) OX=226186 GN=BT_0521 PE=4 SV=1	BT_0521	-0.705808	1.05118
tr|Q8AAE6|Q8AAE6_BACTN Protein with hemerythrin HHE cation binding region OS=Bacteroides thetaiotaomicron (strain ATCC 29148 / DSM 2079 / NCTC 10582 / E50 / VPI-5482) OX=226186 GN=BT_0519 PE=4 SV=1	BT_0519	2.30122	4.08463
tr|Q8AAE8|Q8AAE8_BACTN Flavodoxin OS=Bacteroides thetaiotaomicron (strain ATCC 29148 / DSM 2079 / NCTC 10582 / E50 / VPI-5482) OX=226186 GN=BT_0517 PE=3 SV=1	BT_0517	1.85756	1.3676
tr|Q8AAF0|Q8AAF0_BACTN Terminal quinol oxidase, subunit, putative (DoxD-like) OS=Bacteroides thetaiotaomicron (strain ATCC 29148 / DSM 2079 / NCTC 10582 / E50 / VPI-5482) OX=226186 GN=BT_0515 PE=4 SV=1	BT_0515	0.363346	0.876397
tr|Q8AAF6|Q8AAF6_BACTN ABC transporter ATP-binding/transmembrane protein OS=Bacteroides thetaiotaomicron (strain ATCC 29148 / DSM 2079 / NCTC 10582 / E50 / VPI-5482) OX=226186 GN=BT_0509 PE=4 SV=1	BT_0509	1.74273	1.49856
tr|Q8AAF7|Q8AAF7_BACTN ABC transporter ATP-binding protein OS=Bacteroides thetaiotaomicron (strain ATCC 29148 / DSM 2079 / NCTC 10582 / E50 / VPI-5482) OX=226186 GN=BT_0508 PE=4 SV=1	BT_0508	1.46349	1.20246
tr|Q8AAG1|Q8AAG1_BACTN TonB-dependent outer membrane receptor OS=Bacteroides thetaiotaomicron (strain ATCC 29148 / DSM 2079 / NCTC 10582 / E50 / VPI-5482) OX=226186 GN=BT_0504 PE=3 SV=1	BT_0504	0.383881	0.964066
tr|Q8AAG3|Q8AAG3_BACTN TonB-dependent outer membrane receptor OS=Bacteroides thetaiotaomicron (strain ATCC 29148 / DSM 2079 / NCTC 10582 / E50 / VPI-5482) OX=226186 GN=BT_0502 PE=3 SV=1	BT_0502	0.220078	0.206033
tr|Q8AAG7|Q8AAG7_BACTN Uncharacterized protein OS=Bacteroides thetaiotaomicron (strain ATCC 29148 / DSM 2079 / NCTC 10582 / E50 / VPI-5482) OX=226186 GN=BT_0498 PE=4 SV=1	BT_0498	0.662989	0.656338
tr|Q8AAG8|Q8AAG8_BACTN Putative lipoprotein OS=Bacteroides thetaiotaomicron (strain ATCC 29148 / DSM 2079 / NCTC 10582 / E50 / VPI-5482) OX=226186 GN=BT_0497 PE=4 SV=1	BT_0497	0.219444	0.188537
tr|Q8AAG9|Q8AAG9_BACTN TonB-dependent receptor OS=Bacteroides thetaiotaomicron (strain ATCC 29148 / DSM 2079 / NCTC 10582 / E50 / VPI-5482) OX=226186 GN=BT_0496 PE=3 SV=1	BT_0496	0.547917	0.503566
tr|Q8AAH0|Q8AAH0_BACTN Cobalamin biosynthesis protein OS=Bacteroides thetaiotaomicron (strain ATCC 29148 / DSM 2079 / NCTC 10582 / E50 / VPI-5482) OX=226186 GN=BT_0495 PE=4 SV=1	BT_0495	0.16351	0.18013
tr|Q8AAH1|Q8AAH1_BACTN Protoporphyrin IX magnesium chelatase OS=Bacteroides thetaiotaomicron (strain ATCC 29148 / DSM 2079 / NCTC 10582 / E50 / VPI-5482) OX=226186 GN=BT_0494 PE=4 SV=1	BT_0494	-0.0431244	0.0424911
tr|Q8AAH3|Q8AAH3_BACTN Integral membrane protein OS=Bacteroides thetaiotaomicron (strain ATCC 29148 / DSM 2079 / NCTC 10582 / E50 / VPI-5482) OX=226186 GN=BT_0492 PE=3 SV=1	BT_0492	0.197624	0.19926
tr|Q8AAH4|Q8AAH4_BACTN Uncharacterized protein OS=Bacteroides thetaiotaomicron (strain ATCC 29148 / DSM 2079 / NCTC 10582 / E50 / VPI-5482) OX=226186 GN=BT_0491 PE=4 SV=1	BT_0491	-2.49991	2.51062
tr|Q8AAI0|Q8AAI0_BACTN SusD homolog OS=Bacteroides thetaiotaomicron (strain ATCC 29148 / DSM 2079 / NCTC 10582 / E50 / VPI-5482) OX=226186 GN=BT_0484 PE=3 SV=1	BT_0484	0.139282	0.216887
tr|Q8AAI1|Q8AAI1_BACTN SusC homolog OS=Bacteroides thetaiotaomicron (strain ATCC 29148 / DSM 2079 / NCTC 10582 / E50 / VPI-5482) OX=226186 GN=BT_0483 PE=3 SV=1	BT_0483	0.282717	0.56951
tr|Q8AAK5|Q8AAK5_BACTN Beta-N-acetylhexosaminidase OS=Bacteroides thetaiotaomicron (strain ATCC 29148 / DSM 2079 / NCTC 10582 / E50 / VPI-5482) OX=226186 GN=BT_0459 PE=3 SV=1	BT_0459	-2.03107	3.94749
tr|Q8AAL2|Q8AAL2_BACTN SusC homolog OS=Bacteroides thetaiotaomicron (strain ATCC 29148 / DSM 2079 / NCTC 10582 / E50 / VPI-5482) OX=226186 GN=BT_0452 PE=3 SV=1	BT_0452	-3.58612	4.28136
tr|Q8AAL3|Q8AAL3_BACTN SusD homolog OS=Bacteroides thetaiotaomicron (strain ATCC 29148 / DSM 2079 / NCTC 10582 / E50 / VPI-5482) OX=226186 GN=BT_0451 PE=3 SV=1	BT_0451	-5.29744	4.66397
tr|Q8AAL4|Q8AAL4_BACTN DUF5018 domain-containing protein OS=Bacteroides thetaiotaomicron (strain ATCC 29148 / DSM 2079 / NCTC 10582 / E50 / VPI-5482) OX=226186 GN=BT_0450 PE=4 SV=1	BT_0450	-3.10555	4.47527
tr|Q8AAL5|Q8AAL5_BACTN Uncharacterized protein OS=Bacteroides thetaiotaomicron (strain ATCC 29148 / DSM 2079 / NCTC 10582 / E50 / VPI-5482) OX=226186 GN=BT_0449 PE=4 SV=1	BT_0449	-4.38361	2.67579
tr|Q8AAM3|Q8AAM3_BACTN Putative chitobiase OS=Bacteroides thetaiotaomicron (strain ATCC 29148 / DSM 2079 / NCTC 10582 / E50 / VPI-5482) OX=226186 GN=BT_0441 PE=1 SV=1	BT_0441	-4.48041	5.00269
tr|Q8AAM4|Q8AAM4_BACTN SusD homolog OS=Bacteroides thetaiotaomicron (strain ATCC 29148 / DSM 2079 / NCTC 10582 / E50 / VPI-5482) OX=226186 GN=BT_0440 PE=3 SV=1	BT_0440	-2.9352	4.03463
tr|Q8AAM5|Q8AAM5_BACTN SusC homolog OS=Bacteroides thetaiotaomicron (strain ATCC 29148 / DSM 2079 / NCTC 10582 / E50 / VPI-5482) OX=226186 GN=BT_0439 PE=3 SV=1	BT_0439	-2.71728	4.21409
tr|Q8AAM6|Q8AAM6_BACTN Alpha-N-acetylglucosaminidase OS=Bacteroides thetaiotaomicron (strain ATCC 29148 / DSM 2079 / NCTC 10582 / E50 / VPI-5482) OX=226186 GN=BT_0438 PE=4 SV=1	BT_0438	-1.74779	2.34468
tr|Q8AAM8|Q8AAM8_BACTN Arabinose-proton symporter OS=Bacteroides thetaiotaomicron (strain ATCC 29148 / DSM 2079 / NCTC 10582 / E50 / VPI-5482) OX=226186 GN=BT_0436 PE=3 SV=1	BT_0436	-1.52382	2.10125
tr|Q8AAN0|Q8AAN0_BACTN Pyridine nucleotide-disulphide oxidoreductase-like protein OS=Bacteroides thetaiotaomicron (strain ATCC 29148 / DSM 2079 / NCTC 10582 / E50 / VPI-5482) OX=226186 GN=BT_0434 PE=4 SV=1	BT_0434	-3.43693	4.28708
tr|Q8AAN2|Q8AAN2_BACTN Putative endonuclease BB0411 OS=Bacteroides thetaiotaomicron (strain ATCC 29148 / DSM 2079 / NCTC 10582 / E50 / VPI-5482) OX=226186 GN=BT_0432 PE=4 SV=1	BT_0432	-0.73462	0.877609
tr|Q8AAN3|Q8AAN3_BACTN Endolytic murein transglycosylase OS=Bacteroides thetaiotaomicron (strain ATCC 29148 / DSM 2079 / NCTC 10582 / E50 / VPI-5482) OX=226186 GN=mltG PE=3 SV=1	mltG	-0.457007	0.41867
tr|Q8AAN4|Q8AAN4_BACTN Indolepyruvate oxidoreductase subunit IorA OS=Bacteroides thetaiotaomicron (strain ATCC 29148 / DSM 2079 / NCTC 10582 / E50 / VPI-5482) OX=226186 GN=BT_0430 PE=4 SV=1	BT_0430	-0.332616	0.298112
tr|Q8AAP3|Q8AAP3_BACTN Tetratricopeptide repeat (TPR) family protein OS=Bacteroides thetaiotaomicron (strain ATCC 29148 / DSM 2079 / NCTC 10582 / E50 / VPI-5482) OX=226186 GN=BT_0421 PE=4 SV=1	BT_0421	-1.44642	0.806868
tr|Q8AAP6|Q8AAP6_BACTN Outer membrane porin F OS=Bacteroides thetaiotaomicron (strain ATCC 29148 / DSM 2079 / NCTC 10582 / E50 / VPI-5482) OX=226186 GN=BT_0418 PE=4 SV=1	BT_0418	-0.825191	2.20474
tr|Q8AAP7|Q8AAP7_BACTN PCMD domain-containing protein OS=Bacteroides thetaiotaomicron (strain ATCC 29148 / DSM 2079 / NCTC 10582 / E50 / VPI-5482) OX=226186 GN=BT_0417 PE=4 SV=1	BT_0417	-0.683803	0.998225
tr|Q8AAP8|Q8AAP8_BACTN Possible sulfotransferase OS=Bacteroides thetaiotaomicron (strain ATCC 29148 / DSM 2079 / NCTC 10582 / E50 / VPI-5482) OX=226186 GN=BT_0416 PE=4 SV=1	BT_0416	-0.023112	0.0341587
tr|Q8AAQ2|Q8AAQ2_BACTN Putative Na+/sulfate symporter OS=Bacteroides thetaiotaomicron (strain ATCC 29148 / DSM 2079 / NCTC 10582 / E50 / VPI-5482) OX=226186 GN=BT_0412 PE=4 SV=1	BT_0412	-0.407142	0.78452
tr|Q8AAQ4|Q8AAQ4_BACTN Sporulation related OS=Bacteroides thetaiotaomicron (strain ATCC 29148 / DSM 2079 / NCTC 10582 / E50 / VPI-5482) OX=226186 GN=BT_0410 PE=4 SV=1	BT_0410	0.0566373	0.104489
tr|Q8AAQ6|Q8AAQ6_BACTN Uncharacterized protein OS=Bacteroides thetaiotaomicron (strain ATCC 29148 / DSM 2079 / NCTC 10582 / E50 / VPI-5482) OX=226186 GN=BT_0408 PE=4 SV=1	BT_0408	0.876788	1.2677
tr|Q8AAQ8|Q8AAQ8_BACTN Uncharacterized protein OS=Bacteroides thetaiotaomicron (strain ATCC 29148 / DSM 2079 / NCTC 10582 / E50 / VPI-5482) OX=226186 GN=BT_0406 PE=4 SV=1	BT_0406	0.516693	0.718772
tr|Q8AAR6|Q8AAR6_BACTN Polysaccharide export outer membrane protein OS=Bacteroides thetaiotaomicron (strain ATCC 29148 / DSM 2079 / NCTC 10582 / E50 / VPI-5482) OX=226186 GN=BT_0398 PE=4 SV=1	BT_0398	0.359091	0.6705
tr|Q8AAT0|Q8AAT0_BACTN Uncharacterized protein OS=Bacteroides thetaiotaomicron (strain ATCC 29148 / DSM 2079 / NCTC 10582 / E50 / VPI-5482) OX=226186 GN=BT_0384 PE=4 SV=1	BT_0384	-0.800968	1.66371
tr|Q8AAT6|Q8AAT6_BACTN Capsular polysaccharide biosynthesis protein capD OS=Bacteroides thetaiotaomicron (strain ATCC 29148 / DSM 2079 / NCTC 10582 / E50 / VPI-5482) OX=226186 GN=BT_0378 PE=3 SV=1	BT_0378	-0.957088	1.94914
tr|Q8AAU1|Q8AAU1_BACTN Mannose-6-phosphate isomerase OS=Bacteroides thetaiotaomicron (strain ATCC 29148 / DSM 2079 / NCTC 10582 / E50 / VPI-5482) OX=226186 GN=BT_0373 PE=3 SV=1	BT_0373	0.73409	1.23582
tr|Q8AAU2|Q8AAU2_BACTN Aldose 1-epimerase OS=Bacteroides thetaiotaomicron (strain ATCC 29148 / DSM 2079 / NCTC 10582 / E50 / VPI-5482) OX=226186 GN=BT_0372 PE=3 SV=1	BT_0372	-0.479016	0.353355
tr|Q8AAU3|Q8AAU3_BACTN Glucose/galactose transporter OS=Bacteroides thetaiotaomicron (strain ATCC 29148 / DSM 2079 / NCTC 10582 / E50 / VPI-5482) OX=226186 GN=BT_0371 PE=4 SV=1	BT_0371	-5.44847	4.21987
tr|Q8AAU4|Q8AAU4_BACTN Galactokinase OS=Bacteroides thetaiotaomicron (strain ATCC 29148 / DSM 2079 / NCTC 10582 / E50 / VPI-5482) OX=226186 GN=BT_0370 PE=3 SV=1	BT_0370	-0.85064	0.960038
tr|Q8AAV6|Q8AAV6_BACTN Aldose 1-epimerase OS=Bacteroides thetaiotaomicron (strain ATCC 29148 / DSM 2079 / NCTC 10582 / E50 / VPI-5482) OX=226186 GN=BT_0356 PE=3 SV=1	BT_0356	0.053249	0.0474149
tr|Q8AAV7|Q8AAV7_BACTN Na+/glucose cotransporter OS=Bacteroides thetaiotaomicron (strain ATCC 29148 / DSM 2079 / NCTC 10582 / E50 / VPI-5482) OX=226186 GN=BT_0355 PE=3 SV=1	BT_0355	-1.58974	1.7443
tr|Q8AAW5|Q8AAW5_BACTN Transketolase OS=Bacteroides thetaiotaomicron (strain ATCC 29148 / DSM 2079 / NCTC 10582 / E50 / VPI-5482) OX=226186 GN=BT_0347 PE=3 SV=1	BT_0347	-0.0744796	0.0426583
tr|Q8AAY1|Q8AAY1_BACTN Ketoisovalerate oxidoreductase subunit vorB OS=Bacteroides thetaiotaomicron (strain ATCC 29148 / DSM 2079 / NCTC 10582 / E50 / VPI-5482) OX=226186 GN=BT_0331 PE=4 SV=1	BT_0331	2.09862	1.07889
tr|Q8AAY3|Q8AAY3_BACTN Ketoisovalerate oxidoreductase subunit vorA OS=Bacteroides thetaiotaomicron (strain ATCC 29148 / DSM 2079 / NCTC 10582 / E50 / VPI-5482) OX=226186 GN=BT_0329 PE=4 SV=1	BT_0329	0.456562	0.533172
tr|Q8AAY4|Q8AAY4_BACTN Uncharacterized protein OS=Bacteroides thetaiotaomicron (strain ATCC 29148 / DSM 2079 / NCTC 10582 / E50 / VPI-5482) OX=226186 GN=BT_0328 PE=4 SV=1	BT_0328	-0.330489	0.491347
tr|Q8AAY5|Q8AAY5_BACTN Glutamine ABC transporter, periplasmic glutamine-binding protein (GlnH) OS=Bacteroides thetaiotaomicron (strain ATCC 29148 / DSM 2079 / NCTC 10582 / E50 / VPI-5482) OX=226186 GN=BT_0327 PE=4 SV=1	BT_0327	-1.5312	3.00517
tr|Q8AAY9|Q8AAY9_BACTN Uncharacterized protein OS=Bacteroides thetaiotaomicron (strain ATCC 29148 / DSM 2079 / NCTC 10582 / E50 / VPI-5482) OX=226186 GN=BT_0323 PE=4 SV=1	BT_0323	0.320049	0.558486
tr|Q8AAZ5|Q8AAZ5_BACTN SusC homolog OS=Bacteroides thetaiotaomicron (strain ATCC 29148 / DSM 2079 / NCTC 10582 / E50 / VPI-5482) OX=226186 GN=BT_0317 PE=3 SV=1	BT_0317	2.78396	2.17397
tr|Q8AAZ6|Q8AAZ6_BACTN Putative hemin receptor OS=Bacteroides thetaiotaomicron (strain ATCC 29148 / DSM 2079 / NCTC 10582 / E50 / VPI-5482) OX=226186 GN=BT_0316 PE=4 SV=1	BT_0316	0.731668	1.60185
tr|Q8AAZ7|Q8AAZ7_BACTN Uncharacterized protein OS=Bacteroides thetaiotaomicron (strain ATCC 29148 / DSM 2079 / NCTC 10582 / E50 / VPI-5482) OX=226186 GN=BT_0315 PE=4 SV=1	BT_0315	-0.811053	1.02915
tr|Q8AB01|Q8AB01_BACTN Dihydrolipoamide acetyltransferase component of pyruvate dehydrogenase complex OS=Bacteroides thetaiotaomicron (strain ATCC 29148 / DSM 2079 / NCTC 10582 / E50 / VPI-5482) OX=226186 GN=BT_0311 PE=3 SV=1	BT_0311	2.87215	2.37951
tr|Q8AB05|Q8AB05_BACTN Pyrophosphate--fructose 6-phosphate 1-phosphotransferase OS=Bacteroides thetaiotaomicron (strain ATCC 29148 / DSM 2079 / NCTC 10582 / E50 / VPI-5482) OX=226186 GN=pfp PE=3 SV=1	pfp	0.466747	0.596439
tr|Q8AB06|Q8AB06_BACTN Outer membrane protein oprM OS=Bacteroides thetaiotaomicron (strain ATCC 29148 / DSM 2079 / NCTC 10582 / E50 / VPI-5482) OX=226186 GN=BT_0306 PE=3 SV=1	BT_0306	0.246846	0.496461
tr|Q8AB07|Q8AB07_BACTN Putative aminoglycoside efflux pump (Acriflavine resistance protein) OS=Bacteroides thetaiotaomicron (strain ATCC 29148 / DSM 2079 / NCTC 10582 / E50 / VPI-5482) OX=226186 GN=BT_0305 PE=3 SV=1	BT_0305	-0.36743	0.61575
tr|Q8AB08|Q8AB08_BACTN Acriflavine resistance protein A OS=Bacteroides thetaiotaomicron (strain ATCC 29148 / DSM 2079 / NCTC 10582 / E50 / VPI-5482) OX=226186 GN=BT_0304 PE=3 SV=1	BT_0304	0.442639	1.3049
tr|Q8AB09|Q8AB09_BACTN Putative patatin-like phospholipase OS=Bacteroides thetaiotaomicron (strain ATCC 29148 / DSM 2079 / NCTC 10582 / E50 / VPI-5482) OX=226186 GN=BT_0303 PE=4 SV=1	BT_0303	0.838493	2.35184
tr|Q8AB11|Q8AB11_BACTN ATP-binding transport protein natA (Na+ ABC transporter) OS=Bacteroides thetaiotaomicron (strain ATCC 29148 / DSM 2079 / NCTC 10582 / E50 / VPI-5482) OX=226186 GN=BT_0301 PE=4 SV=1	BT_0301	-0.565761	0.836845
tr|Q8AB12|Q8AB12_BACTN Cation efflux system (AcrB/AcrD/AcrF family) OS=Bacteroides thetaiotaomicron (strain ATCC 29148 / DSM 2079 / NCTC 10582 / E50 / VPI-5482) OX=226186 GN=BT_0300 PE=4 SV=1	BT_0300	-0.957512	1.74682
tr|Q8AB13|Q8AB13_BACTN Cation efflux system (AcrB/AcrD/AcrF family) OS=Bacteroides thetaiotaomicron (strain ATCC 29148 / DSM 2079 / NCTC 10582 / E50 / VPI-5482) OX=226186 GN=BT_0299 PE=4 SV=1	BT_0299	-3.19843	4.03324
tr|Q8AB14|Q8AB14_BACTN Cation efflux system protein (Outer membrane protein) OS=Bacteroides thetaiotaomicron (strain ATCC 29148 / DSM 2079 / NCTC 10582 / E50 / VPI-5482) OX=226186 GN=BT_0298 PE=3 SV=1	BT_0298	-1.99147	4.15574
tr|Q8AB15|Q8AB15_BACTN Putative outer membrane lipoprotein silC OS=Bacteroides thetaiotaomicron (strain ATCC 29148 / DSM 2079 / NCTC 10582 / E50 / VPI-5482) OX=226186 GN=BT_0297 PE=3 SV=1	BT_0297	-1.30537	1.44078
tr|Q8AB16|Q8AB16_BACTN Putative xanthan lyase XalB OS=Bacteroides thetaiotaomicron (strain ATCC 29148 / DSM 2079 / NCTC 10582 / E50 / VPI-5482) OX=226186 GN=BT_0296 PE=4 SV=1	BT_0296	-2.53473	4.2641
tr|Q8AB17|Q8AB17_BACTN ABC transporter ATP-binding protein OS=Bacteroides thetaiotaomicron (strain ATCC 29148 / DSM 2079 / NCTC 10582 / E50 / VPI-5482) OX=226186 GN=BT_0295 PE=4 SV=1	BT_0295	-0.323262	0.220084
tr|Q8AB27|Q8AB27_BACTN Putative tolQ-type transport protein OS=Bacteroides thetaiotaomicron (strain ATCC 29148 / DSM 2079 / NCTC 10582 / E50 / VPI-5482) OX=226186 GN=BT_0285 PE=3 SV=1	BT_0285	-0.475672	0.861108
tr|Q8AB44|Q8AB44_BACTN Two-component system sensor histidine kinase/response regulator, hybrid (One component system) OS=Bacteroides thetaiotaomicron (strain ATCC 29148 / DSM 2079 / NCTC 10582 / E50 / VPI-5482) OX=226186 GN=BT_0267 PE=4 SV=1	BT_0267	-1.56108	1.50535
tr|Q8AB50|Q8AB50_BACTN Uncharacterized protein OS=Bacteroides thetaiotaomicron (strain ATCC 29148 / DSM 2079 / NCTC 10582 / E50 / VPI-5482) OX=226186 GN=BT_0261 PE=4 SV=1	BT_0261	1.31586	2.15847
tr|Q8AB51|Q8AB51_BACTN Acyltransferase family protein OS=Bacteroides thetaiotaomicron (strain ATCC 29148 / DSM 2079 / NCTC 10582 / E50 / VPI-5482) OX=226186 GN=BT_0260 PE=4 SV=1	BT_0260	-0.646131	1.56747
tr|Q8AB54|Q8AB54_BACTN Xanthan lyase OS=Bacteroides thetaiotaomicron (strain ATCC 29148 / DSM 2079 / NCTC 10582 / E50 / VPI-5482) OX=226186 GN=BT_0257 PE=4 SV=1	BT_0257	0.31638	0.596774
tr|Q8AB60|Q8AB60_BACTN Dolichol-phosphate mannosyltransferase OS=Bacteroides thetaiotaomicron (strain ATCC 29148 / DSM 2079 / NCTC 10582 / E50 / VPI-5482) OX=226186 GN=BT_0251 PE=4 SV=1	BT_0251	0.392061	0.466242
tr|Q8AB65|Q8AB65_BACTN Putative integral membrane protein, with calcineurin-like phosphoesterase domain OS=Bacteroides thetaiotaomicron (strain ATCC 29148 / DSM 2079 / NCTC 10582 / E50 / VPI-5482) OX=226186 GN=BT_0246 PE=4 SV=1	BT_0246	0.162998	0.385707
tr|Q8AB68|Q8AB68_BACTN 1-acyl-sn-glycerol-3-phosphate acyltransferase OS=Bacteroides thetaiotaomicron (strain ATCC 29148 / DSM 2079 / NCTC 10582 / E50 / VPI-5482) OX=226186 GN=BT_0243 PE=3 SV=1	BT_0243	-1.23615	2.44015
tr|Q8AB69|Q8AB69_BACTN Putative polysaccharide deacetylase OS=Bacteroides thetaiotaomicron (strain ATCC 29148 / DSM 2079 / NCTC 10582 / E50 / VPI-5482) OX=226186 GN=BT_0242 PE=4 SV=1	BT_0242	1.98631	2.41691
tr|Q8AB71|Q8AB71_BACTN TPR-repeat-containing protein OS=Bacteroides thetaiotaomicron (strain ATCC 29148 / DSM 2079 / NCTC 10582 / E50 / VPI-5482) OX=226186 GN=BT_0240 PE=4 SV=1	BT_0240	-1.11405	1.64802
tr|Q8AB72|Q8AB72_BACTN Thiol:disulfide interchange protein OS=Bacteroides thetaiotaomicron (strain ATCC 29148 / DSM 2079 / NCTC 10582 / E50 / VPI-5482) OX=226186 GN=BT_0239 PE=4 SV=1	BT_0239	-0.244041	0.404857
tr|Q8AB73|Q8AB73_BACTN Dipeptidyl-peptidase OS=Bacteroides thetaiotaomicron (strain ATCC 29148 / DSM 2079 / NCTC 10582 / E50 / VPI-5482) OX=226186 GN=BT_0237 PE=3 SV=1	BT_0237	-0.274969	0.121614
tr|Q8AB74|Q8AB74_BACTN Dipeptidyl-peptidase OS=Bacteroides thetaiotaomicron (strain ATCC 29148 / DSM 2079 / NCTC 10582 / E50 / VPI-5482) OX=226186 GN=BT_0236 PE=3 SV=1	BT_0236	-0.348861	0.190412
tr|Q8AB83|Q8AB83_BACTN OMP_b-brl domain-containing protein OS=Bacteroides thetaiotaomicron (strain ATCC 29148 / DSM 2079 / NCTC 10582 / E50 / VPI-5482) OX=226186 GN=BT_0227 PE=4 SV=1	BT_0227	-0.563137	0.295492
tr|Q8AB85|Q8AB85_BACTN Uncharacterized protein OS=Bacteroides thetaiotaomicron (strain ATCC 29148 / DSM 2079 / NCTC 10582 / E50 / VPI-5482) OX=226186 GN=BT_0225 PE=4 SV=1	BT_0225	0.222484	0.156472
tr|Q8AB87|Q8AB87_BACTN Two-component system response regulator OS=Bacteroides thetaiotaomicron (strain ATCC 29148 / DSM 2079 / NCTC 10582 / E50 / VPI-5482) OX=226186 GN=BT_0223 PE=4 SV=1	BT_0223	0.597718	0.729358
tr|Q8AB88|Q8AB88_BACTN Putative two-component system sensor kinase OS=Bacteroides thetaiotaomicron (strain ATCC 29148 / DSM 2079 / NCTC 10582 / E50 / VPI-5482) OX=226186 GN=BT_0222 PE=4 SV=1	BT_0222	-1.11048	1.08022
tr|Q8AB94|Q8AB94_BACTN Putative rubrerythrin OS=Bacteroides thetaiotaomicron (strain ATCC 29148 / DSM 2079 / NCTC 10582 / E50 / VPI-5482) OX=226186 GN=BT_0216 PE=4 SV=1	BT_0216	-0.776103	1.20871
tr|Q8ABB3|Q8ABB3_BACTN Uncharacterized protein OS=Bacteroides thetaiotaomicron (strain ATCC 29148 / DSM 2079 / NCTC 10582 / E50 / VPI-5482) OX=226186 GN=BT_0197 PE=4 SV=1	BT_0197	-0.933798	1.5389
tr|Q8ABC4|Q8ABC4_BACTN Protein-disulfide reductase OS=Bacteroides thetaiotaomicron (strain ATCC 29148 / DSM 2079 / NCTC 10582 / E50 / VPI-5482) OX=226186 GN=BT_0186 PE=3 SV=1	BT_0186	-0.427441	1.00307
tr|Q8ABC7|Q8ABC7_BACTN Glycoside hydrolase family 23 OS=Bacteroides thetaiotaomicron (strain ATCC 29148 / DSM 2079 / NCTC 10582 / E50 / VPI-5482) OX=226186 GN=BT_0183 PE=4 SV=1	BT_0183	0.366823	0.936998
tr|Q8ABC8|Q8ABC8_BACTN Osmo-regulated proline transporter (Na+/proline symporter) OS=Bacteroides thetaiotaomicron (strain ATCC 29148 / DSM 2079 / NCTC 10582 / E50 / VPI-5482) OX=226186 GN=BT_0182 PE=3 SV=1	BT_0182	-0.0533359	0.0816789
tr|Q8ABC9|Q8ABC9_BACTN Putative NADH dehydrogenase/NAD(P)H nitroreductase OS=Bacteroides thetaiotaomicron (strain ATCC 29148 / DSM 2079 / NCTC 10582 / E50 / VPI-5482) OX=226186 GN=BT_0181 PE=1 SV=1	BT_0181	-0.0399024	0.0465292
tr|Q8ABD3|Q8ABD3_BACTN Uncharacterized protein OS=Bacteroides thetaiotaomicron (strain ATCC 29148 / DSM 2079 / NCTC 10582 / E50 / VPI-5482) OX=226186 GN=BT_0177 PE=4 SV=1	BT_0177	-1.05379	2.27512
tr|Q8ABD6|Q8ABD6_BACTN Uncharacterized protein OS=Bacteroides thetaiotaomicron (strain ATCC 29148 / DSM 2079 / NCTC 10582 / E50 / VPI-5482) OX=226186 GN=BT_0174 PE=4 SV=1	BT_0174	-1.83803	1.54072
tr|Q8ABD7|Q8ABD7_BACTN Uncharacterized protein OS=Bacteroides thetaiotaomicron (strain ATCC 29148 / DSM 2079 / NCTC 10582 / E50 / VPI-5482) OX=226186 GN=BT_0173 PE=4 SV=1	BT_0173	0.195337	0.167537
tr|Q8ABE1|Q8ABE1_BACTN Putative endonuclease/exonuclease/phosphatase OS=Bacteroides thetaiotaomicron (strain ATCC 29148 / DSM 2079 / NCTC 10582 / E50 / VPI-5482) OX=226186 GN=BT_0169 PE=4 SV=1	BT_0169	-0.593351	0.334095
tr|Q8ABE4|Q8ABE4_BACTN Putative thiol-disulfide isomerase OS=Bacteroides thetaiotaomicron (strain ATCC 29148 / DSM 2079 / NCTC 10582 / E50 / VPI-5482) OX=226186 GN=BT_0166 PE=4 SV=1	BT_0166	-1.19089	1.02771
tr|Q8ABE6|Q8ABE6_BACTN Putative outer membrane protein, alpha-2-macroglobulin-like protein OS=Bacteroides thetaiotaomicron (strain ATCC 29148 / DSM 2079 / NCTC 10582 / E50 / VPI-5482) OX=226186 GN=BT_0164 PE=3 SV=1	BT_0164	0.328377	0.784926
tr|Q8ABE7|Q8ABE7_BACTN Putative outer membrane protein OS=Bacteroides thetaiotaomicron (strain ATCC 29148 / DSM 2079 / NCTC 10582 / E50 / VPI-5482) OX=226186 GN=BT_0163 PE=4 SV=1	BT_0163	-0.804584	0.565959
tr|Q8ABF1|Q8ABF1_BACTN Uncharacterized protein OS=Bacteroides thetaiotaomicron (strain ATCC 29148 / DSM 2079 / NCTC 10582 / E50 / VPI-5482) OX=226186 GN=BT_0159 PE=4 SV=1	BT_0159	-1.14752	0.96479
tr|Q8ABF3|Q8ABF3_BACTN Uncharacterized protein OS=Bacteroides thetaiotaomicron (strain ATCC 29148 / DSM 2079 / NCTC 10582 / E50 / VPI-5482) OX=226186 GN=BT_0157 PE=4 SV=1	BT_0157	1.12168	2.67209
tr|Q8ABF6|Q8ABF6_BACTN Putative periplasmic protease OS=Bacteroides thetaiotaomicron (strain ATCC 29148 / DSM 2079 / NCTC 10582 / E50 / VPI-5482) OX=226186 GN=BT_0154 PE=4 SV=1	BT_0154	-0.146229	0.294872
tr|Q8ABF7|Q8ABF7_BACTN DUF4595 domain-containing protein OS=Bacteroides thetaiotaomicron (strain ATCC 29148 / DSM 2079 / NCTC 10582 / E50 / VPI-5482) OX=226186 GN=BT_0153 PE=4 SV=1	BT_0153	-1.75158	2.02312
tr|Q8ABG0|Q8ABG0_BACTN Putative ferric aerobactin receptor OS=Bacteroides thetaiotaomicron (strain ATCC 29148 / DSM 2079 / NCTC 10582 / E50 / VPI-5482) OX=226186 GN=BT_0150 PE=3 SV=1	BT_0150	-0.858673	1.20116
tr|Q8ABG1|Q8ABG1_BACTN Peptidase OS=Bacteroides thetaiotaomicron (strain ATCC 29148 / DSM 2079 / NCTC 10582 / E50 / VPI-5482) OX=226186 GN=BT_0149 PE=3 SV=1	BT_0149	-1.25701	0.994697
tr|Q8ABG2|Q8ABG2_BACTN Putative hemolysin OS=Bacteroides thetaiotaomicron (strain ATCC 29148 / DSM 2079 / NCTC 10582 / E50 / VPI-5482) OX=226186 GN=BT_0148 PE=3 SV=1	BT_0148	-0.23144	0.570212
tr|Q8ABG3|Q8ABG3_BACTN Uncharacterized protein OS=Bacteroides thetaiotaomicron (strain ATCC 29148 / DSM 2079 / NCTC 10582 / E50 / VPI-5482) OX=226186 GN=BT_0147 PE=4 SV=1	BT_0147	-3.53815	4.80384
tr|Q8ABG9|Q8ABG9_BACTN SusD homolog OS=Bacteroides thetaiotaomicron (strain ATCC 29148 / DSM 2079 / NCTC 10582 / E50 / VPI-5482) OX=226186 GN=BT_0141 PE=3 SV=1	BT_0141	-0.549188	1.39625
tr|Q8ABH0|Q8ABH0_BACTN SusC homolog OS=Bacteroides thetaiotaomicron (strain ATCC 29148 / DSM 2079 / NCTC 10582 / E50 / VPI-5482) OX=226186 GN=BT_0140 PE=3 SV=1	BT_0140	-1.48106	2.70852
tr|Q8ABH2|Q8ABH2_BACTN Transcriptional regulator OS=Bacteroides thetaiotaomicron (strain ATCC 29148 / DSM 2079 / NCTC 10582 / E50 / VPI-5482) OX=226186 GN=BT_0138 PE=4 SV=1	BT_0138	-0.98666	2.00733
tr|Q8ABI2|Q8ABI2_BACTN Uncharacterized protein OS=Bacteroides thetaiotaomicron (strain ATCC 29148 / DSM 2079 / NCTC 10582 / E50 / VPI-5482) OX=226186 GN=BT_0128 PE=4 SV=1	BT_0128	-1.71768	1.92401
tr|Q8ABN7|Q8ABN7_BACTN Putative ABC transporter, ATP-binding protein OS=Bacteroides thetaiotaomicron (strain ATCC 29148 / DSM 2079 / NCTC 10582 / E50 / VPI-5482) OX=226186 GN=BT_0073 PE=4 SV=1	BT_0073	-1.20958	1.73485
tr|Q8ABP4|Q8ABP4_BACTN Major outer membrane protein OmpA OS=Bacteroides thetaiotaomicron (strain ATCC 29148 / DSM 2079 / NCTC 10582 / E50 / VPI-5482) OX=226186 GN=BT_0066 PE=4 SV=1	BT_0066	0.322651	0.661953
tr|Q8ABQ0|Q8ABQ0_BACTN Putative polysaccharide export protein OS=Bacteroides thetaiotaomicron (strain ATCC 29148 / DSM 2079 / NCTC 10582 / E50 / VPI-5482) OX=226186 GN=BT_0060 PE=4 SV=1	BT_0060	-0.536875	0.997349
tr|Q8ABT0|Q8ABT0_BACTN SusD homolog OS=Bacteroides thetaiotaomicron (strain ATCC 29148 / DSM 2079 / NCTC 10582 / E50 / VPI-5482) OX=226186 GN=BT_0030 PE=3 SV=1	BT_0030	-0.628882	1.6341
tr|Q8ABT1|Q8ABT1_BACTN SusC homolog OS=Bacteroides thetaiotaomicron (strain ATCC 29148 / DSM 2079 / NCTC 10582 / E50 / VPI-5482) OX=226186 GN=BT_0029 PE=3 SV=1	BT_0029	-1.12339	1.64928
tr|Q8ABW3|Q8ABW3_BACTN Fido domain-containing protein OS=Bacteroides thetaiotaomicron (strain ATCC 29148 / DSM 2079 / NCTC 10582 / E50 / VPI-5482) OX=226186 GN=BT_p548235 PE=4 SV=1	BT_p548235	2.04346	2.97177
tr|Q8ABW7|Q8ABW7_BACTN Chromosome-partitioning ATPase OS=Bacteroides thetaiotaomicron (strain ATCC 29148 / DSM 2079 / NCTC 10582 / E50 / VPI-5482) OX=226186 GN=BT_p548231 PE=4 SV=1	BT_p548231	1.33106	1.22805
tr|Q8ABW9|Q8ABW9_BACTN Uncharacterized protein OS=Bacteroides thetaiotaomicron (strain ATCC 29148 / DSM 2079 / NCTC 10582 / E50 / VPI-5482) OX=226186 GN=BT_p548229 PE=4 SV=1	BT_p548229	-0.43014	1.13559
tr|Q8ABX1|Q8ABX1_BACTN Uncharacterized protein OS=Bacteroides thetaiotaomicron (strain ATCC 29148 / DSM 2079 / NCTC 10582 / E50 / VPI-5482) OX=226186 GN=BT_p548227 PE=4 SV=1	BT_p548227	-0.862417	1.88385
tr|Q8ABX6|Q8ABX6_BACTN Uncharacterized protein OS=Bacteroides thetaiotaomicron (strain ATCC 29148 / DSM 2079 / NCTC 10582 / E50 / VPI-5482) OX=226186 GN=BT_p548222 PE=4 SV=1	BT_p548222	1.2026	2.86388
tr|Q8ABZ0|Q8ABZ0_BACTN Mobilization protein C OS=Bacteroides thetaiotaomicron (strain ATCC 29148 / DSM 2079 / NCTC 10582 / E50 / VPI-5482) OX=226186 GN=BT_p548208 PE=3 SV=1	BT_p548208	-0.215747	0.141814
