# Supplementary material for: Outer membrane utilisomes mediate oligosaccharide uptake in gut Bacteroidetes
Source: Nature. Author manuscript; Available in PMC 2025 Dec 9. (PMC7618045; doi:10.1038/s41586-023-06146-w)
Supplement: Source Data [file EMS208029-supplement-Source_Data.zip › 41586_2023_6146_MOESM6_ESM.xlsx]

## Sheet: SGBP_lev - FOS DP15
Titration of 1 mM FOS DP~15 into 50 µM SGBP_lev
Raw injection heats		Integrated heats		Fitted curve
Time (min)	DP (µcal/s)	Molar ratio	ΔH (kcal/mol)	Molar ratio	ΔH (kcal/mol)
0.083333	9.5e-05	0.234148	-10.2787	0.038835	-11.4314
0.1	0.000192	0.431343	-9.47231	0.234148	-10.767
0.116667	0.000249	0.63042	-8.43597	0.431343	-9.56608
0.133333	0.000327	0.831378	-7.29907	0.63042	-8.28553
0.15	0.000704	1.03422	-6.20953	0.831378	-7.00588
0.166667	0.001291	1.23894	-4.89374	1.03422	-5.80797
0.183333	0.001479	1.44554	-3.98723	1.23894	-4.74975
0.2	0.001096	1.65403	-3.05017	1.44554	-3.85654
0.216667	0.000603	1.8644	-2.56356	1.65403	-3.12598
0.233333	0.00016	2.07665	-2.19751	1.8644	-2.53957
0.25	0.000137	2.29078	-1.57934	2.07665	-2.07295
0.266667	-5.6e-05	2.50679	-1.22467	2.29078	-1.70225
0.283333	-0.000219	2.72468	-1.06424	2.50679	-1.40686
0.3	-2.3e-05	2.94446	-0.910554	2.72468	-1.17006
0.316667	7.3e-05	3.16612	-0.756502	2.94446	-0.978791
0.333333	-3.1e-05	3.38965	-0.681458	3.16612	-0.823003
0.35	0.000255	3.61508	-0.567716	3.38965	-0.695017
0.366667	-0.00044	3.84238	-0.470331	3.61508	-0.588968
0.383333	-0.001024			3.84238	-0.500363
0.4	-0.00047
0.416667	-6.6e-05
0.433333	-0.000422
0.45	-0.000798
0.466667	-0.001824
0.483333	-0.00194
0.5	-0.001389
0.516667	-0.000748
0.533333	-8.6e-05
0.55	8.5e-05
0.566667	0.000356
0.583333	0.000567
0.6	0.001036
0.616667	0.000965
0.633333	0.000344
0.65	-5.7e-05
0.666667	-0.000378
0.683333	-0.000819
0.7	-0.000712
0.716667	-0.000486
0.733333	-0.000279
0.75	-0.000662
0.766667	-0.000796
0.783333	-0.000889
0.8	-0.001184
0.816667	-0.000739
0.833333	-0.000614
0.85	-0.00052
0.866667	-0.000815
0.883333	-0.00091
0.9	-0.000346
0.916667	-0.000102
0.933333	0.000852
0.95	0.001756
0.966667	0.00286
0.983333	0.004604
1	0.004328
1.01667	0.007753
1.03333	-0.005013
1.05	-0.059079
1.06667	-0.133564
1.08333	-0.21556
1.1	-0.273405
1.11667	-0.291821
1.13333	-0.284986
1.15	-0.257301
1.16667	-0.220736
1.18333	-0.183732
1.2	-0.154597
1.21667	-0.131731
1.23333	-0.114196
1.25	-0.099481
1.26667	-0.083236
1.28333	-0.077411
1.3	-0.065085
1.31667	-0.05335
1.33333	-0.046754
1.35	-0.041979
1.36667	-0.036633
1.38333	-0.031878
1.4	-0.028962
1.41667	-0.026476
1.43333	-0.02303
1.45	-0.019765
1.46667	-0.016429
1.48333	-0.014023
1.5	-0.012127
1.51667	-0.010391
1.53333	-0.009075
1.55	-0.007969
1.56667	-0.007443
1.58333	-0.006627
1.6	-0.00581
1.61667	-0.004964
1.63333	-0.004028
1.65	-0.003092
1.66667	-0.002555
1.68333	-0.002409
1.7	-0.002143
1.71667	-0.001876
1.73333	-0.0017
1.75	-0.001293
1.76667	-0.000787
1.78333	-0.00035
1.8	-0.000484
1.81667	-0.000657
1.83333	-0.000591
1.85	-0.000184
1.86667	0.000282
1.88333	0.000369
1.9	0.000266
1.91667	0.000612
1.93333	0.000939
1.95	0.001545
1.96667	0.001832
1.98333	0.001769
2	0.001635
2.01667	0.001512
2.03333	0.001619
2.05	0.001215
2.06667	0.000792
2.08333	0.000259
2.1	0.000105
2.11667	0.000272
2.13333	0.000539
2.15	0.000525
2.16667	0.000262
2.18333	-0.000191
2.2	-5.5e-05
2.21667	-5.8e-05
2.23333	0.000118
2.25	3.5e-05
2.26667	6.2e-05
2.28333	4.8e-05
2.3	-0.000205
2.31667	-0.000769
2.33333	-0.000972
2.35	-0.000896
2.36667	-0.000669
2.38333	-0.000463
2.4	-0.000256
2.41667	-0.00018
2.43333	-0.000163
2.45	-0.000246
2.46667	-0.00027
2.48333	-0.000603
2.5	-0.000736
2.51667	-0.000479
2.53333	-0.000401
2.55	-0.000334
2.56667	-0.000386
2.58333	-0.000399
2.6	-0.00036
2.61667	-3.1e-05
2.63333	0.000448
2.65	0.000898
2.66667	0.000987
2.68333	0.000996
2.7	0.000868
2.71667	0.00095
2.73333	0.001072
2.75	0.001295
2.76667	0.001537
2.78333	0.001609
2.8	0.001544
2.81667	0.001289
2.83333	0.001135
2.85	0.00092
2.86667	0.000906
2.88333	0.000871
2.9	0.000849
2.91667	0.000957
2.93333	0.000815
2.95	0.000723
2.96667	0.000521
2.98333	0.000369
3	0.000287
3.01667	3.6e-05
3.03333	-0.000196
3.05	-0.000427
3.06667	-0.000679
3.08333	-0.00107
3.1	-0.001543
3.11667	-0.001706
3.13333	-0.001688
3.15	-0.001561
3.16667	-0.001184
3.18333	-0.000847
3.2	-0.000862
3.21667	-0.000877
3.23333	-0.000882
3.25	-0.001018
3.26667	-0.000913
3.28333	-0.000678
3.3	-0.000586
3.31667	-0.000434
3.33333	-0.000151
3.35	1e-06
3.36667	0.000463
3.38333	0.001015
3.4	0.001545
3.41667	0.001645
3.43333	0.001455
3.45	0.001805
3.46667	0.002095
3.48333	0.001775
3.5	0.000683
3.51667	0.000441
3.53333	-0.012362
3.55	-0.103664
3.56667	-0.269956
3.58333	-0.527359
3.6	-0.831614
3.61667	-1.13748
3.63333	-1.38784
3.65	-1.53922
3.66667	-1.59075
3.68333	-1.56941
3.7	-1.49793
3.71667	-1.38843
3.73333	-1.25334
3.75	-1.09928
3.76667	-0.946615
3.78333	-0.803725
3.8	-0.682707
3.81667	-0.588021
3.83333	-0.496194
3.85	-0.420898
3.86667	-0.361691
3.88333	-0.313775
3.9	-0.269412
3.91667	-0.230041
3.93333	-0.195009
3.95	-0.168298
3.96667	-0.145776
3.98333	-0.119285
4	-0.102048
4.01667	-0.088072
4.03333	-0.076006
4.05	-0.065041
4.06667	-0.054075
4.08333	-0.043309
4.1	-0.035108
4.11667	-0.028369
4.13333	-0.0234
4.15	-0.021161
4.16667	-0.018931
4.18333	-0.017552
4.2	-0.015748
4.21667	-0.014096
4.23333	-0.012374
4.25	-0.010982
4.26667	-0.00927
4.28333	-0.007997
4.3	-0.007061
4.31667	-0.006017
4.33333	-0.005032
4.35	-0.004008
4.36667	-0.002793
4.38333	-0.001739
4.4	-0.000791
4.41667	-4.5e-05
4.43333	0.000441
4.45	0.000577
4.46667	0.001013
4.48333	0.001429
4.5	0.001778
4.51667	0.001435
4.53333	0.001061
4.55	0.000988
4.56667	0.001305
4.58333	0.001552
4.6	0.002091
4.61667	0.001688
4.63333	0.000275
4.65	0.000252
4.66667	0.001999
4.68333	0.002136
4.7	0.001806
4.71667	0.002012
4.73333	0.002489
4.75	0.002855
4.76667	0.002561
4.78333	0.002138
4.8	0.002086
4.81667	0.002422
4.83333	0.002617
4.85	0.002352
4.86667	0.001957
4.88333	0.001573
4.9	0.00126
4.91667	0.001203
4.93333	0.001466
4.95	0.00144
4.96667	0.001423
4.98333	0.001407
5	0.001091
5.01667	0.001282
5.03333	0.001113
5.05	0.000884
5.06667	0.000695
5.08333	0.000215
5.1	0.000187
5.11667	-0.000736
5.13333	-0.001318
5.15	-0.001871
5.16667	-0.002483
5.18333	-0.002756
5.2	-0.002998
5.21667	-0.003574
5.23333	-0.003791
5.25	-0.003277
5.26667	-0.003204
5.28333	-0.003361
5.3	-0.003375
5.31667	-0.003364
5.33333	-0.003922
5.35	-0.003881
5.36667	-0.003409
5.38333	-0.002988
5.4	-0.002201
5.41667	-0.001287
5.43333	-0.000432
5.45	0.000273
5.46667	0.000807
5.48333	0.001072
5.5	0.001566
5.51667	0.001881
5.53333	0.001816
5.55	0.001901
5.56667	0.002376
5.58333	0.00266
5.6	0.00295
5.61667	0.003231
5.63333	0.002912
5.65	0.002774
5.66667	0.002915
5.68333	0.002687
5.7	0.002195
5.71667	0.001747
5.73333	0.001479
5.75	0.001551
5.76667	0.001793
5.78333	0.002085
5.8	0.001935
5.81667	0.001759
5.83333	0.001873
5.85	0.001297
5.86667	0.000551
5.88333	0.000195
5.9	0.000437
5.91667	0.000914
5.93333	0.00049
5.95	-0.000754
5.96667	-0.001397
5.98333	-0.002131
6	-8.7e-05
6.01667	0.003751
6.03333	-0.010311
6.05	-0.099364
6.06667	-0.247696
6.08333	-0.479218
6.1	-0.745413
6.11667	-1.01121
6.13333	-1.23578
6.15	-1.37769
6.16667	-1.42945
6.18333	-1.41985
6.2	-1.36895
6.21667	-1.2812
6.23333	-1.16147
6.25	-1.02196
6.26667	-0.886959
6.28333	-0.75559
6.3	-0.643555
6.31667	-0.546607
6.33333	-0.466969
6.35	-0.40091
6.36667	-0.340962
6.38333	-0.286884
6.4	-0.24435
6.41667	-0.213184
6.43333	-0.183667
6.45	-0.1552
6.46667	-0.133973
6.48333	-0.113646
6.5	-0.099074
6.51667	-0.080489
6.53333	-0.069444
6.55	-0.057359
6.56667	-0.049265
6.58333	-0.04426
6.6	-0.03883
6.61667	-0.034748
6.63333	-0.030396
6.65	-0.025864
6.66667	-0.021272
6.68333	-0.01714
6.7	-0.013804
6.71667	-0.012005
6.73333	-0.010637
6.75	-0.008948
6.76667	-0.007889
6.78333	-0.007441
6.8	-0.005789
6.81667	-0.003834
6.83333	-0.00335
6.85	-0.003985
6.86667	-0.004321
6.88333	-0.004157
6.9	-0.004119
6.91667	-0.00403
6.93333	-0.00398
6.95	-0.003691
6.96667	-0.003491
6.98333	-0.003052
7	-0.00269
7.01667	-0.002756
7.03333	-0.002842
7.05	-0.002798
7.06667	-0.002614
7.08333	-0.002081
7.1	-0.001755
7.11667	-0.001527
7.13333	-0.00105
7.15	-0.000362
7.16667	0.000255
7.18333	0.000853
7.2	0.001462
7.21667	0.001892
7.23333	0.002193
7.25	0.002203
7.26667	0.002154
7.28333	0.001914
7.3	0.001826
7.31667	0.001618
7.33333	0.001331
7.35	0.001123
7.36667	0.001056
7.38333	0.000968
7.4	0.000751
7.41667	0.000765
7.43333	0.000928
7.45	0.000582
7.46667	0.000286
7.48333	0.000209
7.5	-0.000238
7.51667	-0.000886
7.53333	-0.001073
7.55	-0.000751
7.56667	-0.000748
7.58333	-0.000426
7.6	-0.000565
7.61667	-0.000635
7.63333	-0.000796
7.65	-0.000506
7.66667	-0.000296
7.68333	-0.000257
7.7	-0.00034
7.71667	-0.000444
7.73333	-0.000659
7.75	-0.000844
7.76667	-0.000929
7.78333	-0.000803
7.8	-0.000531
7.81667	-0.000591
7.83333	-0.00061
7.85	-0.00079
7.86667	-0.00094
7.88333	-0.00085
7.9	-0.000803
7.91667	-0.000778
7.93333	-0.000663
7.95	-0.000518
7.96667	-0.000493
7.98333	-0.000538
8	-0.000506
8.01667	-0.000376
8.03333	-0.000216
8.05	-4.5e-05
8.06667	0.000125
8.08333	0.000255
8.1	0.000313
8.11667	0.000419
8.13333	0.000546
8.15	0.000562
8.16667	0.000488
8.18333	0.000685
8.2	0.0009
8.21667	0.000723
8.23333	0.000446
8.25	0.000399
8.26667	0.000403
8.28333	0.000186
8.3	4.8e-05
8.31667	0.000178
8.33333	5.9e-05
8.35	-0.000181
8.36667	-0.000491
8.38333	-6e-05
8.4	-4.1e-05
8.41667	-0.000484
8.43333	-0.000936
8.45	-0.000438
8.46667	0.000659
8.48333	0.002357
8.5	0.004493
8.51667	0.005598
8.53333	-0.001917
8.55	-0.069732
8.56667	-0.189847
8.58333	-0.375753
8.6	-0.600229
8.61667	-0.821356
8.63333	-1.02293
8.65	-1.15815
8.66667	-1.23103
8.68333	-1.24239
8.7	-1.20892
8.71667	-1.14809
8.73333	-1.05964
8.75	-0.945962
8.76667	-0.828261
8.78333	-0.71482
8.8	-0.60964
8.81667	-0.518421
8.83333	-0.438622
8.85	-0.373503
8.86667	-0.322124
8.88333	-0.275694
8.9	-0.236656
8.91667	-0.198068
8.93333	-0.16995
8.95	-0.147762
8.96667	-0.124084
8.98333	-0.104336
9	-0.090758
9.01667	-0.082061
9.03333	-0.071044
9.05	-0.058347
9.06667	-0.0514
9.08333	-0.042353
9.1	-0.036836
9.11667	-0.032709
9.13333	-0.029283
9.15	-0.025376
9.16667	-0.022119
9.18333	-0.018723
9.2	-0.016836
9.21667	-0.01608
9.23333	-0.014643
9.25	-0.013177
9.26667	-0.01185
9.28333	-0.010204
9.3	-0.008287
9.31667	-0.00719
9.33333	-0.006623
9.35	-0.006117
9.36667	-0.0052
9.38333	-0.005033
9.4	-0.005146
9.41667	-0.004729
9.43333	-0.003911
9.45	-0.003234
9.46667	-0.003397
9.48333	-0.003469
9.5	-0.003652
9.51667	-0.004113
9.53333	-0.003635
9.55	-0.002587
9.56667	-0.002018
9.58333	-0.00169
9.6	-0.002101
9.61667	-0.002341
9.63333	-0.001522
9.65	-0.001742
9.66667	-0.002213
9.68333	-0.002063
9.7	-0.001523
9.71667	-0.000661
9.73333	-0.00033
9.75	-0.000239
9.76667	-2.7e-05
9.78333	0.000154
9.8	1.6e-05
9.81667	-0.00023
9.83333	-0.000667
9.85	-0.001094
9.86667	-0.00135
9.88333	-0.001457
9.9	-0.001463
9.91667	-0.001087
9.93333	-0.000531
9.95	-0.000295
9.96667	-0.00041
9.98333	-0.000364
10	-0.000277
10.0167	-0.000259
10.0333	-0.00014
10.05	-2.2e-05
10.0667	7e-06
10.0833	-4.4e-05
10.1	2.5e-05
10.1167	0.000107
10.1333	0.000229
10.15	0.00034
10.1667	0.000472
10.1833	0.000664
10.2	0.000896
10.2167	0.000981
10.2333	0.001116
10.25	0.001211
10.2667	0.000997
10.2833	0.000832
10.3	0.000958
10.3167	0.001096
10.3333	0.000944
10.35	0.000772
10.3667	0.00034
10.3833	1.7e-05
10.4	-0.000184
10.4167	-0.000384
10.4333	-0.000525
10.45	-0.000615
10.4667	-0.000735
10.4833	-0.000856
10.5	-0.000946
10.5167	-0.000986
10.5333	-0.000796
10.55	-0.000946
10.5667	-0.001116
10.5833	-0.001216
10.6	-0.001246
10.6167	-0.001146
10.6333	-0.001016
10.65	-0.001036
10.6667	-0.000906
10.6833	-0.000786
10.7	-0.000456
10.7167	-0.000225
10.7333	-0.000195
10.75	-0.000145
10.7667	-4.4e-05
10.7833	0.000186
10.8	0.000397
10.8167	0.000428
10.8333	0.00064
10.85	0.000812
10.8667	0.001054
10.8833	0.001255
10.9	0.001358
10.9167	0.001252
10.9333	0.001545
10.95	0.001919
10.9667	0.003043
10.9833	0.003637
11	0.006111
11.0167	0.003547
11.0333	-0.006367
11.05	-0.062681
11.0667	-0.159926
11.0833	-0.31279
11.1	-0.500634
11.1167	-0.689197
11.1333	-0.85159
11.15	-0.967303
11.1667	-1.02368
11.1833	-1.04655
11.2	-1.03611
11.2167	-0.992624
11.2333	-0.924716
11.25	-0.840448
11.2667	-0.737941
11.2833	-0.640213
11.3	-0.548335
11.3167	-0.470748
11.3333	-0.39956
11.35	-0.344002
11.3667	-0.295195
11.3833	-0.253057
11.4	-0.214469
11.4167	-0.182052
11.4333	-0.153635
11.45	-0.132248
11.4667	-0.113211
11.4833	-0.097564
11.5	-0.083128
11.5167	-0.069732
11.5333	-0.058616
11.55	-0.05195
11.5667	-0.045194
11.5833	-0.036029
11.6	-0.030673
11.6167	-0.025199
11.6333	-0.023136
11.65	-0.021662
11.6667	-0.019948
11.6833	-0.018274
11.7	-0.016481
11.7167	-0.015059
11.7333	-0.013918
11.75	-0.012537
11.7667	-0.010965
11.7833	-0.009894
11.8	-0.008913
11.8167	-0.007945
11.8333	-0.006847
11.85	-0.005919
11.8667	-0.00506
11.8833	-0.004372
11.9	-0.003745
11.9167	-0.003011
11.9333	-0.002356
11.95	-0.001792
11.9667	-0.001417
11.9833	-0.001073
12	-0.00064
12.0167	-0.00041
12.0333	-4e-05
12.05	0.00012
12.0667	0.0002
12.0833	0.00018
12.1	0.000139
12.1167	6.4e-05
12.1333	0.000159
12.15	8.4e-05
12.1667	-0.000261
12.1833	-0.000516
12.2	-0.000833
12.2167	-0.000914
12.2333	-0.001064
12.25	-0.001505
12.2667	-0.001726
12.2833	-0.001707
12.3	-0.001789
12.3167	-0.002016
12.3333	-0.001963
12.35	-0.00179
12.3667	-0.001806
12.3833	-0.001733
12.4	-0.001771
12.4167	-0.001813
12.4333	-0.001975
12.45	-0.001567
12.4667	-0.000879
12.4833	-0.000671
12.5	-0.000454
12.5167	-0.000218
12.5333	0.000187
12.55	0.000472
12.5667	0.000678
12.5833	0.001123
12.6	0.001469
12.6167	0.001394
12.6333	0.00167
12.65	0.001796
12.6667	0.001782
12.6833	0.001917
12.7	0.001904
12.7167	0.001892
12.7333	0.00182
12.75	0.001668
12.7667	0.001416
12.7833	0.001234
12.8	0.001013
12.8167	0.000873
12.8333	0.000824
12.85	0.000735
12.8667	0.000676
12.8833	0.000466
12.9	0.000247
12.9167	0.00016
12.9333	-7e-06
12.95	-0.000395
12.9667	-0.000712
12.9833	-0.00083
13	-0.000797
13.0167	-0.000773
13.0333	-0.00046
13.05	-0.000257
13.0667	-0.000173
13.0833	-0.00011
13.1	-6.6e-05
13.1167	4.7e-05
13.1333	0.000271
13.15	0.000515
13.1667	0.000778
13.1833	0.001102
13.2	0.001455
13.2167	0.001088
13.2333	0.001061
13.25	0.001074
13.2667	0.000858
13.2833	0.000421
13.3	9.3e-05
13.3167	4.4e-05
13.3333	-0.000534
13.35	-0.001043
13.3667	-0.001192
13.3833	-0.001521
13.4	-0.002051
13.4167	-0.003043
13.4333	-0.003625
13.45	-0.003408
13.4667	-0.00422
13.4833	-0.003582
13.5	-0.000775
13.5167	0.000629
13.5333	0.001313
13.55	-0.039143
13.5667	-0.109889
13.5833	-0.230514
13.6	-0.386621
13.6167	-0.539929
13.6333	-0.677188
13.65	-0.776196
13.6667	-0.835295
13.6833	-0.853623
13.7	-0.851722
13.7167	-0.826312
13.7333	-0.775293
13.75	-0.706333
13.7667	-0.631644
13.7833	-0.550464
13.8	-0.475825
13.8167	-0.410806
13.8333	-0.354638
13.85	-0.302349
13.8667	-0.256961
13.8833	-0.219442
13.9	-0.192094
13.9167	-0.164136
13.9333	-0.142288
13.95	-0.12206
13.9667	-0.105752
13.9833	-0.092074
14	-0.079176
14.0167	-0.067697
14.0333	-0.056429
14.05	-0.05149
14.0667	-0.046162
14.0833	-0.040253
14.1	-0.034545
14.1167	-0.031345
14.1333	-0.028686
14.15	-0.026196
14.1667	-0.023816
14.1833	-0.021937
14.2	-0.020827
14.2167	-0.019535
14.2333	-0.017584
14.25	-0.015732
14.2667	-0.014311
14.2833	-0.013089
14.3	-0.011887
14.3167	-0.010563
14.3333	-0.009219
14.35	-0.008374
14.3667	-0.00797
14.3833	-0.007796
14.4	-0.007871
14.4167	-0.008273
14.4333	-0.008336
14.45	-0.008048
14.4667	-0.00749
14.4833	-0.006972
14.5	-0.007194
14.5167	-0.008052
14.5333	-0.00884
14.55	-0.009698
14.5667	-0.010346
14.5833	-0.012024
14.6	-0.007571
14.6167	-0.002364
14.6333	0.002073
14.65	0.00169
14.6667	0.000987
14.6833	0.000444
14.7	-0.000178
14.7167	-0.000855
14.7333	-0.001093
14.75	-0.0012
14.7667	-0.000987
14.7833	-0.000834
14.8	-0.001151
14.8167	-0.001391
14.8333	-0.001222
14.85	-0.001162
14.8667	-0.001053
14.8833	-0.001033
14.9	-0.001063
14.9167	-0.001026
14.9333	-0.000919
14.95	-0.000693
14.9667	-1.6e-05
14.9833	0.000291
15	0.000538
15.0167	0.000793
15.0333	0.001348
15.05	0.001713
15.0667	0.001868
15.0833	0.001843
15.1	0.001659
15.1167	0.001772
15.1333	0.002006
15.15	0.00201
15.1667	0.002003
15.1833	0.002097
15.2	0.002521
15.2167	0.002803
15.2333	0.002315
15.25	0.001837
15.2667	0.001068
15.2833	0.00066
15.3	0.000522
15.3167	0.0004
15.3333	0.000317
15.35	8.4e-05
15.3667	-0.000328
15.3833	-0.000681
15.4	-0.000623
15.4167	-0.000874
15.4333	-0.001264
15.45	-0.001194
15.4667	-0.000975
15.4833	-0.000905
15.5	-0.000955
15.5167	-0.001046
15.5333	-0.001107
15.55	-0.001057
15.5667	-0.000728
15.5833	-0.000429
15.6	-0.00039
15.6167	-0.000453
15.6333	-0.000626
15.65	-0.000779
15.6667	-0.000782
15.6833	-0.000655
15.7	-0.000538
15.7167	-0.000594
15.7333	-0.00082
15.75	-0.000677
15.7667	-0.000583
15.7833	-0.000629
15.8	-0.000736
15.8167	-0.000686
15.8333	-0.000616
15.85	-0.000307
15.8667	-0.000187
15.8833	-0.000307
15.9	1.3e-05
15.9167	0.000259
15.9333	0.000374
15.95	0.00045
15.9667	0.000956
15.9833	0.001172
16	0.001428
16.0167	0.00092
16.0333	0.002682
16.05	-0.026215
16.0667	-0.086363
16.0833	-0.174991
16.1	-0.296419
16.1167	-0.41874
16.1333	-0.533092
16.15	-0.616473
16.1667	-0.663415
16.1833	-0.681506
16.2	-0.681088
16.2167	-0.662533
16.2333	-0.626008
16.25	-0.573463
16.2667	-0.511029
16.2833	-0.451314
16.3	-0.390709
16.3167	-0.335088
16.3333	-0.287267
16.35	-0.247945
16.3667	-0.213724
16.3833	-0.184553
16.4	-0.161292
16.4167	-0.143004
16.4333	-0.121026
16.45	-0.103149
16.4667	-0.086761
16.4833	-0.074793
16.5	-0.061976
16.5167	-0.049171
16.5333	-0.042097
16.55	-0.036913
16.5667	-0.032239
16.5833	-0.028525
16.6	-0.024981
16.6167	-0.02221
16.6333	-0.020119
16.65	-0.018519
16.6667	-0.016268
16.6833	-0.014287
16.7	-0.011847
16.7167	-0.009399
16.7333	-0.007372
16.75	-0.005745
16.7667	-0.004518
16.7833	-0.0035
16.8	-0.003523
16.8167	-0.003669
16.8333	-0.003525
16.85	-0.003181
16.8667	-0.002617
16.8833	-0.002034
16.9	-0.00145
16.9167	-0.000749
16.9333	-0.000179
16.95	2.2e-05
16.9667	-0.000157
16.9833	-0.000527
17	-0.000836
17.0167	-0.000949
17.0333	-0.000932
17.05	-0.000625
17.0667	-0.000437
17.0833	-0.0003
17.1	6.7e-05
17.1167	0.000171
17.1333	0.000425
17.15	0.000439
17.1667	0.000323
17.1833	-8.3e-05
17.2	-0.000459
17.2167	-0.000818
17.2333	-0.001327
17.25	-0.001596
17.2667	-0.001596
17.2833	-0.001585
17.3	-0.001364
17.3167	-0.001276
17.3333	-0.001369
17.35	-0.001211
17.3667	-0.001293
17.3833	-0.001536
17.4	-0.001358
17.4167	-0.001103
17.4333	-0.001008
17.45	-0.001193
17.4667	-0.001368
17.4833	-0.001263
17.5	-0.001058
17.5167	-0.000784
17.5333	-0.00042
17.55	-0.000126
17.5667	1.8e-05
17.5833	0.000182
17.6	0.000506
17.6167	0.000911
17.6333	0.001166
17.65	0.001372
17.6667	0.001607
17.6833	0.001642
17.7	0.001687
17.7167	0.001675
17.7333	0.001454
17.75	0.001262
17.7667	0.00103
17.7833	0.000779
17.8	0.000797
17.8167	0.000668
17.8333	0.00066
17.85	0.000712
17.8667	0.000734
17.8833	0.000736
17.9	0.000708
17.9167	0.000633
17.9333	0.000448
17.95	-7.7e-05
17.9667	-0.000592
17.9833	-0.000737
18	-0.000772
18.0167	-0.000725
18.0333	-0.000587
18.05	-0.0004
18.0667	-0.000282
18.0833	9.5e-05
18.1	0.000293
18.1167	0.000312
18.1333	0.000181
18.15	-2.9e-05
18.1667	-0.00041
18.1833	-0.00052
18.2	-0.000761
18.2167	-0.00078
18.2333	-0.000579
18.25	-0.000508
18.2667	-0.000377
18.2833	-2.6e-05
18.3	0.000305
18.3167	8.8e-05
18.3333	1e-05
18.35	-5.7e-05
18.3667	-0.000154
18.3833	-0.000231
18.4	-0.000139
18.4167	0.000355
18.4333	0.00084
18.45	0.001154
18.4667	0.000439
18.4833	-0.000577
18.5	-0.000112
18.5167	0.001174
18.5333	0.00648
18.55	-0.017343
18.5667	-0.066537
18.5833	-0.142981
18.6	-0.239874
18.6167	-0.336627
18.6333	-0.429089
18.65	-0.492771
18.6667	-0.532043
18.6833	-0.544865
18.7	-0.538177
18.7167	-0.529438
18.7333	-0.502638
18.75	-0.464718
18.7667	-0.419699
18.7833	-0.367659
18.8	-0.32085
18.8167	-0.277229
18.8333	-0.236638
18.85	-0.205527
18.8667	-0.178107
18.8833	-0.152446
18.9	-0.131455
18.9167	-0.114483
18.9333	-0.098841
18.95	-0.086069
18.9667	-0.073236
18.9833	-0.060044
19	-0.052092
19.0167	-0.043109
19.0333	-0.039376
19.05	-0.030603
19.0667	-0.027669
19.0833	-0.024286
19.1	-0.021533
19.1167	-0.019259
19.1333	-0.017155
19.15	-0.01558
19.1667	-0.014296
19.1833	-0.012882
19.2	-0.012248
19.2167	-0.011233
19.2333	-0.010288
19.25	-0.009153
19.2667	-0.007998
19.2833	-0.007003
19.3	-0.006318
19.3167	-0.005682
19.3333	-0.005266
19.35	-0.004761
19.3667	-0.004385
19.3833	-0.004059
19.4	-0.003634
19.4167	-0.003207
19.4333	-0.002931
19.45	-0.002675
19.4667	-0.002249
19.4833	-0.001863
19.5	-0.001546
19.5167	-0.0011
19.5333	-0.001093
19.55	-0.000796
19.5667	-0.00039
19.5833	-7.3e-05
19.6	-5.7e-05
19.6167	-2e-05
19.6333	0.000127
19.65	0.000224
19.6667	0.000471
19.6833	0.000688
19.7	0.000725
19.7167	0.000612
19.7333	0.000539
19.75	0.000716
19.7667	0.000623
19.7833	0.0005
19.8	0.000427
19.8167	0.000414
19.8333	0.00049
19.85	0.000547
19.8667	0.000744
19.8833	0.000701
19.9	0.000538
19.9167	0.000195
19.9333	4.1e-05
19.95	2.7e-05
19.9667	-0.000107
19.9833	2e-05
20	0.000196
20.0167	3.1e-05
20.0333	-5.4e-05
20.05	-0.000349
20.0667	-0.000594
20.0833	-0.00052
20.1	-0.000425
20.1167	-0.000492
20.1333	-0.000379
20.15	-0.000317
20.1667	-0.000414
20.1833	-0.000381
20.2	-0.000359
20.2167	-0.000568
20.2333	-0.000858
20.25	-0.000919
20.2667	-0.000719
20.2833	-0.000569
20.3	-0.000399
20.3167	-0.000481
20.3333	-0.000864
20.35	-0.000926
20.3667	-0.000849
20.3833	-0.000722
20.4	-0.000834
20.4167	-0.001118
20.4333	-0.001093
20.45	-0.000957
20.4667	-0.000962
20.4833	-0.000946
20.5	-0.00093
20.5167	-0.000975
20.5333	-0.00097
20.55	-0.000764
20.5667	-0.000349
20.5833	-6.3e-05
20.6	0.000132
20.6167	0.000299
20.6333	0.000407
20.65	0.000545
20.6667	0.000913
20.6833	0.001091
20.7	0.001288
20.7167	0.001149
20.7333	0.001272
20.75	0.001244
20.7667	0.001197
20.7833	0.001159
20.8	0.001252
20.8167	0.001348
20.8333	0.001537
20.85	0.001905
20.8667	0.002164
20.8833	0.002112
20.9	0.001991
20.9167	0.001513
20.9333	0.001228
20.95	0.001452
20.9667	0.001657
20.9833	0.002401
21	0.002826
21.0167	0.004003
21.0333	0.006062
21.05	-0.011629
21.0667	-0.04946
21.0833	-0.108021
21.1	-0.182122
21.1167	-0.255121
21.1333	-0.327439
21.15	-0.375387
21.1667	-0.404455
21.1833	-0.417514
21.2	-0.419092
21.2167	-0.412779
21.2333	-0.390506
21.25	-0.362304
21.2667	-0.330661
21.2833	-0.291388
21.3	-0.252025
21.3167	-0.217023
21.3333	-0.18862
21.35	-0.163108
21.3667	-0.141736
21.3833	-0.121634
21.4	-0.105772
21.4167	-0.091801
21.4333	-0.075841
21.45	-0.063992
21.4667	-0.055392
21.4833	-0.049432
21.5	-0.043782
21.5167	-0.037425
21.5333	-0.02878
21.55	-0.023264
21.5667	-0.020799
21.5833	-0.018893
21.6	-0.016298
21.6167	-0.014186
21.6333	-0.012436
21.65	-0.011317
21.6667	-0.010667
21.6833	-0.009737
21.7	-0.008858
21.7167	-0.007493
21.7333	-0.006411
21.75	-0.005349
21.7667	-0.004277
21.7833	-0.003255
21.8	-0.002393
21.8167	-0.001637
21.8333	-0.000945
21.85	-0.000582
21.8667	-0.00016
21.8833	0.000213
21.9	0.000516
21.9167	0.000971
21.9333	0.001492
21.95	0.002034
21.9667	0.002695
21.9833	0.003127
22	0.003358
22.0167	0.003461
22.0333	0.00349
22.05	0.003298
22.0667	0.003087
22.0833	0.002915
22.1	0.002914
22.1167	0.002833
22.1333	0.002677
22.15	0.002311
22.1667	0.002204
22.1833	0.002118
22.2	0.001702
22.2167	0.001196
22.2333	0.000863
22.25	0.000631
22.2667	0.000288
22.2833	8.6e-05
22.3	-0.000507
22.3167	-0.000921
22.3333	-0.001241
22.35	-0.001332
22.3667	-0.001703
22.3833	-0.001814
22.4	-0.002554
22.4167	-0.003577
22.4333	-0.003928
22.45	-0.003798
22.4667	-0.003369
22.4833	-0.003799
22.5	-0.00397
22.5167	-0.003933
22.5333	-0.004744
22.55	-0.004995
22.5667	-0.005056
22.5833	-0.003957
22.6	-0.003449
22.6167	-0.00311
22.6333	-0.003079
22.65	-0.003198
22.6667	-0.002997
22.6833	-0.002786
22.7	-0.003235
22.7167	-0.003061
22.7333	-0.002301
22.75	-0.003051
22.7667	-0.003682
22.7833	-0.003872
22.8	-0.004232
22.8167	-0.004474
22.8333	-0.004836
22.85	-0.007349
22.8667	-0.010401
22.8833	-0.002653
22.9	0.008345
22.9167	0.017149
22.9333	0.015327
22.95	0.012816
22.9667	0.010504
22.9833	0.008343
23	0.006512
23.0167	0.005641
23.0333	0.005279
23.05	0.004967
23.0667	0.004244
23.0833	0.003832
23.1	0.003119
23.1167	0.002379
23.1333	0.001877
23.15	0.001444
23.1667	0.001012
23.1833	0.00076
23.2	0.000518
23.2167	0.000356
23.2333	0.000542
23.25	0.000639
23.2667	0.000395
23.2833	0.000211
23.3	6.7e-05
23.3167	-0.000248
23.3333	-0.000456
23.35	-0.000624
23.3667	-0.000862
23.3833	-0.0012
23.4	-0.001388
23.4167	-0.001669
23.4333	-0.001794
23.45	-0.001909
23.4667	-0.002343
23.4833	-0.001898
23.5	-0.001423
23.5167	-0.000852
23.5333	-0.000825
23.55	-0.010378
23.5667	-0.041621
23.5833	-0.090994
23.6	-0.151377
23.6167	-0.211014
23.6333	-0.264896
23.65	-0.303328
23.6667	-0.32721
23.6833	-0.334742
23.7	-0.328994
23.7167	-0.31931
23.7333	-0.304622
23.75	-0.285124
23.7667	-0.260146
23.7833	-0.231227
23.8	-0.201389
23.8167	-0.176476
23.8333	-0.154168
23.85	-0.133061
23.8667	-0.111483
23.8833	-0.098005
23.9	-0.088058
23.9167	-0.075006
23.9333	-0.066679
23.95	-0.057403
23.9667	-0.050237
23.9833	-0.044731
24	-0.038685
24.0167	-0.033664
24.0333	-0.03005
24.05	-0.026316
24.0667	-0.024062
24.0833	-0.022498
24.1	-0.020854
24.1167	-0.018927
24.1333	-0.017166
24.15	-0.014865
24.1667	-0.013064
24.1833	-0.011753
24.2	-0.011112
24.2167	-0.009938
24.2333	-0.009161
24.25	-0.008634
24.2667	-0.007996
24.2833	-0.007309
24.3	-0.006472
24.3167	-0.005662
24.3333	-0.00524
24.35	-0.004507
24.3667	-0.004055
24.3833	-0.003762
24.4	-0.00363
24.4167	-0.003425
24.4333	-0.003148
24.45	-0.002851
24.4667	-0.002644
24.4833	-0.002457
24.5	-0.00235
24.5167	-0.002151
24.5333	-0.00202
24.55	-0.001809
24.5667	-0.001639
24.5833	-0.001428
24.6	-0.001257
24.6167	-0.001485
24.6333	-0.001901
24.65	-0.001868
24.6667	-0.001544
24.6833	-0.00127
24.7	-0.000996
24.7167	-0.000842
24.7333	-0.000696
24.75	-0.00068
24.7667	-0.000744
24.7833	-0.000578
24.8	-0.000343
24.8167	-2.6e-05
24.8333	-9e-06
24.85	0.000118
24.8667	0.000135
24.8833	-4.8e-05
24.9	-3e-05
24.9167	-0.000243
24.9333	-0.000645
24.95	-0.000508
24.9667	-0.0002
24.9833	3.7e-05
25	0.000165
25.0167	6.3e-05
25.0333	-0.00022
25.05	-0.000392
25.0667	-0.000545
25.0833	-0.000688
25.1	-0.00077
25.1167	-0.000933
25.1333	-0.001076
25.15	-0.001199
25.1667	-0.001242
25.1833	-0.001115
25.2	-0.000949
25.2167	-0.001012
25.2333	-0.000955
25.25	-0.000658
25.2667	-0.000422
25.2833	-0.000215
25.3	-0.000229
25.3167	-0.000321
25.3333	-0.000324
25.35	-0.000326
25.3667	-0.000129
25.3833	-0.000231
25.4	-8.3e-05
25.4167	3.5e-05
25.4333	0.000135
25.45	0.000406
25.4667	0.000316
25.4833	0.000216
25.5	9.6e-05
25.5167	-6.2e-05
25.5333	-0.000128
25.55	-2.4e-05
25.5667	-0.000139
25.5833	-0.000475
25.6	-0.000661
25.6167	-0.000724
25.6333	-0.000534
25.65	-0.000445
25.6667	-0.000395
25.6833	-0.000255
25.7	-7.5e-05
25.7167	6.8e-05
25.7333	5.6e-05
25.75	9.3e-05
25.7667	0.000171
25.7833	0.000269
25.8	0.000626
25.8167	0.000998
25.8333	0.001215
25.85	0.001472
25.8667	0.001779
25.8833	0.002076
25.9	0.002724
25.9167	0.003035
25.9333	0.003013
25.95	0.003031
25.9667	0.003549
25.9833	0.003867
26	0.003545
26.0167	0.003136
26.0333	0.005134
26.05	0.002532
26.0667	-0.023511
26.0833	-0.058103
26.1	-0.110965
26.1167	-0.173515
26.1333	-0.231929
26.15	-0.278884
26.1667	-0.297028
26.1833	-0.296982
26.2	-0.289827
26.2167	-0.276189
26.2333	-0.257647
26.25	-0.244425
26.2667	-0.220753
26.2833	-0.192642
26.3	-0.16954
26.3167	-0.143487
26.3333	-0.12604
26.35	-0.107404
26.3667	-0.095208
26.3833	-0.085042
26.4	-0.073676
26.4167	-0.066459
26.4333	-0.06008
26.45	-0.051022
26.4667	-0.045033
26.4833	-0.039844
26.5	-0.036016
26.5167	-0.032127
26.5333	-0.029138
26.55	-0.026728
26.5667	-0.024399
26.5833	-0.022149
26.6	-0.02037
26.6167	-0.018851
26.6333	-0.017013
26.65	-0.015095
26.6667	-0.013596
26.6833	-0.012958
26.7	-0.01213
26.7167	-0.010993
26.7333	-0.009997
26.75	-0.009132
26.7667	-0.008396
26.7833	-0.007621
26.8	-0.006976
26.8167	-0.006342
26.8333	-0.005811
26.85	-0.005491
26.8667	-0.0053
26.8833	-0.004989
26.9	-0.004669
26.9167	-0.00433
26.9333	-0.003916
26.95	-0.003362
26.9667	-0.002858
26.9833	-0.002444
27	-0.002009
27.0167	-0.001748
27.0333	-0.001592
27.05	-0.001476
27.0667	-0.001471
27.0833	-0.001485
27.1	-0.001369
27.1167	-0.001176
27.1333	-0.000891
27.15	-0.000765
27.1667	-0.000709
27.1833	-0.000704
27.2	-0.000568
27.2167	-0.000546
27.2333	-0.000592
27.25	-0.000579
27.2667	-0.000615
27.2833	-0.000691
27.3	-0.000847
27.3167	-0.000958
27.3333	-0.001168
27.35	-0.001288
27.3667	-0.001437
27.3833	-0.001427
27.4	-0.001387
27.4167	-0.001301
27.4333	-0.001285
27.45	-0.001269
27.4667	-0.001233
27.4833	-0.001237
27.5	-0.001241
27.5167	-0.00107
27.5333	-0.001037
27.55	-0.001055
27.5667	-0.000903
27.5833	-0.000861
27.6	-0.000919
27.6167	-0.00104
27.6333	-0.00133
27.65	-0.00129
27.6667	-0.00105
27.6833	-0.000639
27.7	-0.000319
27.7167	-0.000242
27.7333	-8.1e-05
27.75	-0.000231
27.7667	-0.0003
27.7833	-0.00052
27.8	-0.000729
27.8167	-0.000541
27.8333	-0.000496
27.85	-0.000332
27.8667	0.000122
27.8833	0.000506
27.9	0.00044
27.9167	0.000373
27.9333	0.000494
27.95	0.000786
27.9667	0.001237
27.9833	0.001428
28	0.001349
28.0167	0.00104
28.0333	0.001011
28.05	0.001052
28.0667	0.001083
28.0833	0.001133
28.1	0.001264
28.1167	0.000976
28.1333	0.000778
28.15	0.000541
28.1667	0.000374
28.1833	0.000196
28.2	-7.1e-05
28.2167	-0.000227
28.2333	-0.000132
28.25	0.000104
28.2667	0.000309
28.2833	0.000585
28.3	0.00053
28.3167	0.000506
28.3333	0.000446
28.35	0.000555
28.3667	0.000474
28.3833	0.000433
28.4	0.000632
28.4167	0.001033
28.4333	0.001356
28.45	0.001629
28.4667	0.001502
28.4833	0.001086
28.5	-5.1e-05
28.5167	-0.000517
28.5333	-0.00175
28.55	-0.002543
28.5667	-0.018096
28.5833	-0.053889
28.6	-0.092892
28.6167	-0.136474
28.6333	-0.173654
28.65	-0.201283
28.6667	-0.217813
28.6833	-0.220373
28.7	-0.214703
28.7167	-0.207482
28.7333	-0.19645
28.75	-0.176477
28.7667	-0.158285
28.7833	-0.142162
28.8	-0.12275
28.8167	-0.109927
28.8333	-0.095502
28.85	-0.084108
28.8667	-0.073834
28.8833	-0.064519
28.9	-0.054255
28.9167	-0.049731
28.9333	-0.042385
28.95	-0.03661
28.9667	-0.031715
28.9833	-0.027389
29	-0.023854
29.0167	-0.020579
29.0333	-0.018183
29.05	-0.016147
29.0667	-0.014691
29.0833	-0.012896
29.1	-0.01148
29.1167	-0.010064
29.1333	-0.008389
29.15	-0.006794
29.1667	-0.005368
29.1833	-0.004203
29.2	-0.003378
29.2167	-0.002812
29.2333	-0.002238
29.25	-0.001674
29.2667	-0.001289
29.2833	-0.000955
29.3	-0.00056
29.3167	-0.000336
29.3333	-0.000194
29.35	0.000119
29.3667	0.000642
29.3833	0.001024
29.4	0.001267
29.4167	0.001319
29.4333	0.00136
29.45	0.00134
29.4667	0.001291
29.4833	0.001201
29.5	0.000921
29.5167	0.000611
29.5333	0.000618
29.55	0.000796
29.5667	0.000973
29.5833	0.00093
29.6	0.000738
29.6167	0.000514
29.6333	0.000278
29.65	0.000121
29.6667	6.5e-05
29.6833	-0.000151
29.7	-0.000408
29.7167	-0.000585
29.7333	-0.000756
29.75	-0.000797
29.7667	-0.000828
29.7833	-0.000788
29.8	-0.000669
29.8167	-0.000691
29.8333	-0.000597
29.85	-0.000352
29.8667	-0.000198
29.8833	-0.000234
29.9	-0.00032
29.9167	-0.000326
29.9333	-0.000228
29.95	-0.000139
29.9667	-0.00013
29.9833	-0.000121
30	-8.2e-05
30.0167	-0.000173
30.0333	-8.9e-05
30.05	0.000254
30.0667	0.000458
30.0833	0.000392
30.1	0.000276
30.1167	0.000139
30.1333	9.8e-05
30.15	1.6e-05
30.1667	-8.5e-05
30.1833	-0.000416
30.2	-0.000538
30.2167	-0.00059
30.2333	-0.000666
30.25	-0.000802
30.2667	-0.000529
30.2833	-0.000315
30.3	-0.000102
30.3167	7.1e-05
30.3333	6e-05
30.35	7.9e-05
30.3667	-0.000152
30.3833	-0.000644
30.4	-0.000735
30.4167	-0.000577
30.4333	-0.000362
30.45	-0.000367
30.4667	-0.000433
30.4833	-0.000338
30.5	-0.000154
30.5167	5.1e-05
30.5333	0.000392
30.55	0.000513
30.5667	0.000514
30.5833	0.000306
30.6	0.000177
30.6167	0.000138
30.6333	5.7e-05
30.65	-2.4e-05
30.6667	-5e-06
30.6833	-9.6e-05
30.7	-0.000207
30.7167	-0.000288
30.7333	-0.000251
30.75	-0.000313
30.7667	-0.000336
30.7833	-0.000178
30.8	-0.000171
30.8167	-9.3e-05
30.8333	0.000304
30.85	0.000361
30.8667	7e-06
30.8833	5.4e-05
30.9	5.1e-05
30.9167	0.000238
30.9333	0.001065
30.95	0.002053
30.9667	0.00312
30.9833	0.006237
31	0.012114
31.0167	0.015772
31.0333	0.01458
31.05	0.012368
31.0667	-0.008734
31.0833	-0.034856
31.1	-0.067838
31.1167	-0.10696
31.1333	-0.136902
31.15	-0.158773
31.1667	-0.170154
31.1833	-0.172846
31.2	-0.167187
31.2167	-0.160269
31.2333	-0.15149
31.25	-0.14213
31.2667	-0.129291
31.2833	-0.110802
31.3	-0.097793
31.3167	-0.091044
31.3333	-0.081224
31.35	-0.069195
31.3667	-0.055495
31.3833	-0.047996
31.4	-0.042466
31.4167	-0.038217
31.4333	-0.034947
31.45	-0.031447
31.4667	-0.028097
31.4833	-0.025227
31.5	-0.022558
31.5167	-0.020108
31.5333	-0.018358
31.55	-0.016538
31.5667	-0.015108
31.5833	-0.013378
31.6	-0.011738
31.6167	-0.010018
31.6333	-0.008027
31.65	-0.006627
31.6667	-0.005807
31.6833	-0.005067
31.7	-0.003937
31.7167	-0.003147
31.7333	-0.002417
31.75	-0.001717
31.7667	-0.001196
31.7833	-0.000466
31.8	0.000324
31.8167	0.000964
31.8333	0.001324
31.85	0.001304
31.8667	0.001334
31.8833	0.001474
31.9	0.001474
31.9167	0.001384
31.9333	0.001324
31.95	0.001424
31.9667	0.001563
31.9833	0.001653
32	0.001683
32.0167	0.001453
32.0333	0.001122
32.05	0.000862
32.0667	0.000621
32.0833	0.000211
32.1	0
32.1167	-0.000251
32.1333	-0.000312
32.15	-0.000412
32.1667	-0.000513
32.1833	-0.000704
32.2	-0.000755
32.2167	-0.000896
32.2333	-0.000808
32.25	-0.000649
32.2667	-0.000461
32.2833	-0.000462
32.3	-0.000504
32.3167	-0.000575
32.3333	-0.000607
32.35	-0.00058
32.3667	-0.000532
32.3833	-0.000474
32.4	-0.000226
32.4167	-0.000128
32.4333	-8e-05
32.45	-0.000123
32.4667	-6.5e-05
32.4833	-0.000107
32.5	-0.00015
32.5167	-0.000162
32.5333	-8.4e-05
32.55	5.3e-05
32.5667	0.000191
32.5833	0.000179
32.6	0.000117
32.6167	7.5e-05
32.6333	-3.7e-05
32.65	-7.8e-05
32.6667	-0.00011
32.6833	-0.000241
32.7	-0.000313
32.7167	-0.000114
32.7333	4.6e-05
32.75	3.6e-05
32.7667	-1.4e-05
32.7833	0.000115
32.8	0.000105
32.8167	0.000155
32.8333	0.000337
32.85	0.000519
32.8667	0.000461
32.8833	0.000473
32.9	0.000334
32.9167	0.000406
32.9333	0.00035
32.95	0.000475
32.9667	0.000699
32.9833	0.000763
33	0.000727
33.0167	0.000751
33.0333	0.000788
33.05	0.000564
33.0667	0.000301
33.0833	0.000127
33.1	6.4e-05
33.1167	-1e-05
33.1333	3.8e-05
33.15	8.6e-05
33.1667	1.4e-05
33.1833	-3.7e-05
33.2	5.1e-05
33.2167	-8.1e-05
33.2333	-0.000132
33.25	-0.000223
33.2667	-0.000224
33.2833	-0.000455
33.3	-0.000796
33.3167	-0.000797
33.3333	-0.000617
33.35	-0.000418
[truncated: 911 more rows]

## Sheet: SGBP_lev - FOS DP11
Titration of 1 mM FOS DP~11 into 50 µM SGBP_lev
Raw injection heats		Integrated heats		Fitted curve
Time (min)	DP (µcal/s)	Molar ratio	ΔH (kcal/mol)	Molar ratio	ΔH (kcal/mol)
0.083333	-0.002114	0.18824	-11.3687	0.031221	-11.1853
0.1	-0.001654	0.346772	-9.58859	0.18824	-10.6077
0.116667	-0.001814	0.506817	-8.74248	0.346772	-9.62466
0.133333	-0.001794	0.668374	-7.4973	0.506817	-8.63552
0.15	-0.001524	0.831445	-6.20546	0.668374	-7.66983
0.166667	-0.001204	0.996028	-5.46446	0.831445	-6.754
0.183333	-0.001023	1.16212	-4.84785	0.996028	-5.90801
0.2	-0.000943	1.32973	-4.19629	1.16212	-5.14397
0.216667	-0.001092	1.49885	-3.83326	1.32973	-4.46642
0.233333	-0.001151	1.66949	-3.3819	1.49885	-3.87389
0.25	-0.001301	1.84163	-3.0367	1.66949	-3.36083
0.266667	-0.00137	2.0153	-2.58982	1.84163	-2.91947
0.283333	-0.001459	2.19047	-2.47097	2.0153	-2.54117
0.3	-0.001457	2.36715	-2.02533	2.19047	-2.21739
0.316667	-0.001415	2.54535	-1.84108	2.36715	-1.94018
0.333333	-0.001452	2.72506	-1.62472	2.54535	-1.70249
0.35	-0.00163	2.90629	-1.46962	2.72506	-1.49818
0.366667	-0.001837	3.08902	-1.17075	2.90629	-1.32202
0.383333	-0.001775			3.08902	-1.16961
0.4	-0.001549
0.416667	-0.001183
0.433333	-0.000737
0.45	-0.000361
0.466667	4.5e-05
0.483333	0.000271
0.5	0.000423
0.516667	0.000425
0.533333	0.000317
0.55	0.000489
0.566667	0.000811
0.583333	0.001173
0.6	0.001483
0.616667	0.001584
0.633333	0.001564
0.65	0.001535
0.666667	0.001746
0.683333	0.001976
0.7	0.002247
0.716667	0.002448
0.733333	0.002559
0.75	0.00253
0.766667	0.002241
0.783333	0.002102
0.8	0.002254
0.816667	0.002237
0.833333	0.001859
0.85	0.001942
0.866667	0.002035
0.883333	0.001717
0.9	0.00208
0.916667	0.002544
0.933333	0.002178
0.95	0.001462
0.966667	0.000946
0.983333	0.00034
1	0.003464
1.01667	0.008638
1.03333	-0.002388
1.05	-0.056403
1.06667	-0.102709
1.08333	-0.148215
1.1	-0.174772
1.11667	-0.172849
1.13333	-0.155446
1.15	-0.122743
1.16667	-0.09125
1.18333	-0.063457
1.2	-0.045806
1.21667	-0.041536
1.23333	-0.035425
1.25	-0.032195
1.26667	-0.031804
1.28333	-0.032273
1.3	-0.032777
1.31667	-0.032261
1.33333	-0.031454
1.35	-0.030538
1.36667	-0.030141
1.38333	-0.029664
1.4	-0.028154
1.41667	-0.027292
1.43333	-0.025651
1.45	-0.02419
1.46667	-0.021939
1.48333	-0.019908
1.5	-0.017424
1.51667	-0.01478
1.53333	-0.012946
1.55	-0.012031
1.56667	-0.012097
1.58333	-0.011983
1.6	-0.011777
1.61667	-0.011212
1.63333	-0.010696
1.65	-0.01007
1.66667	-0.009284
1.68333	-0.008708
1.7	-0.008322
1.71667	-0.007746
1.73333	-0.00733
1.75	-0.006564
1.76667	-0.006098
1.78333	-0.005732
1.8	-0.005108
1.81667	-0.004233
1.83333	-0.003828
1.85	-0.003554
1.86667	-0.003659
1.88333	-0.003764
1.9	-0.003722
1.91667	-0.00345
1.93333	-0.003078
1.95	-0.002706
1.96667	-0.002894
1.98333	-0.002752
2	-0.002694
2.01667	-0.002426
2.03333	-0.002099
2.05	-0.002141
2.06667	-0.002303
2.08333	-0.002515
2.1	-0.002763
2.11667	-0.00267
2.13333	-0.002348
2.15	-0.001806
2.16667	-0.001453
2.18333	-0.001151
2.2	-0.000644
2.21667	-0.000258
2.23333	-0.000571
2.25	-0.001055
2.26667	-0.001428
2.28333	-0.001522
2.3	-0.00167
2.31667	-0.00177
2.33333	-0.001499
2.35	-0.001388
2.36667	-0.001497
2.38333	-0.001546
2.4	-0.001629
2.41667	-0.001543
2.43333	-0.001457
2.45	-0.001651
2.46667	-0.001555
2.48333	-0.001429
2.5	-0.001315
2.51667	-0.000982
2.53333	-0.000708
2.55	-0.000375
2.56667	-6.2e-05
2.58333	0.000211
2.6	0.000404
2.61667	0.000767
2.63333	0.001129
2.65	0.001372
2.66667	0.001174
2.68333	0.000727
2.7	0.000311
2.71667	5.5e-05
2.73333	0.000109
2.75	0.000273
2.76667	0.000457
2.78333	0.000641
2.8	0.000808
2.81667	0.000885
2.83333	0.001023
2.85	0.00122
2.86667	0.001218
2.88333	0.001055
2.9	0.001036
2.91667	0.001129
2.93333	0.001161
2.95	0.001094
2.96667	0.001076
2.98333	0.000948
3	0.001026
3.01667	0.001114
3.03333	0.001182
3.05	0.001411
3.06667	0.001569
3.08333	0.001427
3.1	0.001261
3.11667	0.001006
3.13333	0.000801
3.15	0.000665
3.16667	0.00065
3.18333	0.000575
3.2	0.000435
3.21667	8.6e-05
3.23333	-0.000113
3.25	-0.000252
3.26667	-0.000231
3.28333	-0.00023
3.3	-0.000144
3.31667	6.3e-05
3.33333	0.000281
3.35	0.000508
3.36667	0.000425
3.38333	0.000432
3.4	0.000524
3.41667	0.000357
3.43333	0.000739
3.45	0.002102
3.46667	0.003085
3.48333	0.003258
3.5	0.000185
3.51667	0.003253
3.53333	-0.035849
3.55	-0.227701
3.56667	-0.505073
3.58333	-0.851465
3.6	-1.19707
3.61667	-1.44398
3.63333	-1.54595
3.65	-1.48708
3.66667	-1.29319
3.68333	-1.04993
3.7	-0.824457
3.71667	-0.654741
3.73333	-0.544285
3.75	-0.478459
3.76667	-0.439783
3.78333	-0.408657
3.8	-0.389088
3.81667	-0.376079
3.83333	-0.36849
3.85	-0.359131
3.86667	-0.344632
3.88333	-0.329253
3.9	-0.306483
3.91667	-0.280131
3.93333	-0.25238
3.95	-0.211239
3.96667	-0.173088
3.98333	-0.147407
4	-0.130044
4.01667	-0.128811
4.03333	-0.129639
4.05	-0.122746
4.06667	-0.114983
4.08333	-0.10654
4.1	-0.089707
4.11667	-0.072304
4.13333	-0.06436
4.15	-0.062247
4.16667	-0.059403
4.18333	-0.055299
4.2	-0.051546
4.21667	-0.047362
4.23333	-0.043409
4.25	-0.040475
4.26667	-0.037482
4.28333	-0.034108
4.3	-0.030465
4.31667	-0.027542
4.33333	-0.024799
4.35	-0.022606
4.36667	-0.020653
4.38333	-0.01963
4.4	-0.018519
4.41667	-0.016437
4.43333	-0.014546
4.45	-0.013784
4.46667	-0.013143
4.48333	-0.013221
4.5	-0.011861
4.51667	-0.007222
4.53333	-0.000912
4.55	0.020017
4.56667	0.038317
4.58333	0.017746
4.6	-0.012627
4.61667	-0.02036
4.63333	-0.021734
4.65	-0.019077
4.66667	-0.015691
4.68333	-0.012944
4.7	-0.01089
4.71667	-0.009887
4.73333	-0.009304
4.75	-0.008581
4.76667	-0.007878
4.78333	-0.006895
4.8	-0.005725
4.81667	-0.004517
4.83333	-0.003608
4.85	-0.002659
4.86667	-0.002091
4.88333	-0.001752
4.9	-0.001457
4.91667	-0.001123
4.93333	-0.00105
4.95	-0.001136
4.96667	-0.001162
4.98333	-0.001419
5	-0.001589
5.01667	-0.001471
5.03333	-0.001253
5.05	-0.001305
5.06667	-0.001237
5.08333	-0.00122
5.1	-0.001596
5.11667	-0.002055
5.13333	-0.002193
5.15	-0.002792
5.16667	-0.00322
5.18333	-0.003079
5.2	-0.002782
5.21667	-0.003048
5.23333	-0.002563
5.25	-0.001319
5.26667	-0.001034
5.28333	-0.00154
5.3	-0.00093
5.31667	-0.001022
5.33333	1.6e-05
5.35	0.001245
5.36667	0.002183
5.38333	0.003191
5.4	0.002755
5.41667	0.001888
5.43333	0.001731
5.45	0.001383
5.46667	0.001886
5.48333	0.001348
5.5	-3.2e-05
5.51667	-0.000365
5.53333	-0.000398
5.55	-0.00051
5.56667	-0.001103
5.58333	-0.001685
5.6	-0.002221
5.61667	-0.001789
5.63333	-0.001697
5.65	-0.001895
5.66667	-0.001953
5.68333	-0.001681
5.7	-0.001292
5.71667	-0.000604
5.73333	-8.7e-05
5.75	0.00023
5.76667	0.000818
5.78333	0.000615
5.8	0.00059
5.81667	0.000684
5.83333	0.000897
5.85	0.001271
5.86667	0.001475
5.88333	0.001698
5.9	0.00154
5.91667	0.001631
5.93333	0.001501
5.95	0.000242
5.96667	0.000313
5.98333	0.000773
6	0.001772
6.01667	0.00294
6.03333	-0.018031
6.05	-0.141793
6.06667	-0.349665
6.08333	-0.632647
6.1	-0.940871
6.11667	-1.16618
6.13333	-1.26651
6.15	-1.22985
6.16667	-1.08999
6.18333	-0.916924
6.2	-0.74751
6.21667	-0.600157
6.23333	-0.485544
6.25	-0.416661
6.26667	-0.382618
6.28333	-0.364075
6.3	-0.359274
6.31667	-0.349494
6.33333	-0.342763
6.35	-0.326033
6.36667	-0.308652
6.38333	-0.286772
6.4	-0.260983
6.41667	-0.236244
6.43333	-0.214226
6.45	-0.193628
6.46667	-0.17543
6.48333	-0.159462
6.5	-0.143925
6.51667	-0.126179
6.53333	-0.120573
6.55	-0.112718
6.56667	-0.102362
6.58333	-0.093736
6.6	-0.082451
6.61667	-0.072938
6.63333	-0.061044
6.65	-0.05739
6.66667	-0.053467
6.68333	-0.048753
6.7	-0.044181
6.71667	-0.041069
6.73333	-0.038498
6.75	-0.035976
6.76667	-0.033285
6.78333	-0.030823
6.8	-0.028463
6.81667	-0.025713
6.83333	-0.023664
6.85	-0.021364
6.86667	-0.018505
6.88333	-0.016165
6.9	-0.013727
6.91667	-0.011229
6.93333	-0.009082
6.95	-0.006764
6.96667	-0.003897
6.98333	0.000671
7	0.002537
7.01667	0.002053
7.03333	0.002548
7.05	-0.000156
7.06667	-0.00072
7.08333	-0.001845
7.1	-0.00322
7.11667	-0.003726
7.13333	-0.003802
7.15	-0.003348
7.16667	-0.003295
7.18333	-0.004121
7.2	-0.003898
7.21667	-0.003646
7.23333	-0.003314
7.25	-0.003422
7.26667	-0.003329
7.28333	-0.003137
7.3	-0.002916
7.31667	-0.002496
7.33333	-0.002035
7.35	-0.001515
7.36667	-0.000924
7.38333	-0.000664
7.4	-0.000344
7.41667	0.000405
7.43333	0.000894
7.45	0.000973
7.46667	0.001372
7.48333	0.001571
7.5	0.001939
7.51667	0.002856
7.53333	0.003423
7.55	0.004261
7.56667	0.006848
7.58333	0.010536
7.6	0.009262
7.61667	0.008288
7.63333	0.006874
7.65	0.004181
7.66667	0.002217
7.68333	0.001523
7.7	0.001208
7.71667	0.001063
7.73333	0.000837
7.75	-0.000188
7.76667	-0.000943
7.78333	-0.001059
7.8	-0.001485
7.81667	-0.001761
7.83333	-0.001998
7.85	-0.002124
7.86667	-0.002081
7.88333	-0.001697
7.9	-0.001364
7.91667	-0.001122
7.93333	-0.00077
7.95	-0.000487
7.96667	-0.000425
7.98333	-0.000372
8	-0.0005
8.01667	-0.000518
8.03333	-0.000595
8.05	-0.000523
8.06667	-0.000661
8.08333	-0.000689
8.1	-0.000446
8.11667	-0.000273
8.13333	-0.0001
8.15	-0.000136
8.16667	-0.000143
8.18333	0.00022
8.2	0.000824
8.21667	0.001099
8.23333	0.001374
8.25	0.00133
8.26667	0.001565
8.28333	0.00192
8.3	0.002207
8.31667	0.002705
8.33333	0.002753
8.35	0.001832
8.36667	0.00139
8.38333	0.002608
8.4	0.001368
8.41667	3e-05
8.43333	-0.001289
8.45	-0.003427
8.46667	-0.004026
8.48333	-0.004804
8.5	-0.003832
8.51667	0.000983
8.53333	-0.007013
8.55	-0.112519
8.56667	-0.287564
8.58333	-0.52872
8.6	-0.791885
8.61667	-0.997708
8.63333	-1.11141
8.65	-1.10423
8.66667	-0.986087
8.68333	-0.81914
8.7	-0.661072
8.71667	-0.546343
8.73333	-0.466114
8.75	-0.412754
8.76667	-0.381425
8.78333	-0.358956
8.8	-0.343256
8.81667	-0.326624
8.83333	-0.307503
8.85	-0.291751
8.86667	-0.27522
8.88333	-0.252888
8.9	-0.234496
8.91667	-0.217932
8.93333	-0.199299
8.95	-0.181066
8.96667	-0.169722
8.98333	-0.154599
9	-0.141565
9.01667	-0.128959
9.03333	-0.115064
9.05	-0.104859
9.06667	-0.096364
9.08333	-0.081799
9.1	-0.072273
9.11667	-0.065226
9.13333	-0.058899
9.15	-0.048062
9.16667	-0.040826
9.18333	-0.032519
9.2	-0.028341
9.21667	-0.027933
9.23333	-0.027405
9.25	-0.025617
9.26667	-0.023479
9.28333	-0.021241
9.3	-0.019622
9.31667	-0.018603
9.33333	-0.017994
9.35	-0.016625
9.36667	-0.015115
9.38333	-0.013436
9.4	-0.011536
9.41667	-0.009876
9.43333	-0.008486
9.45	-0.007266
9.46667	-0.006106
9.48333	-0.004445
9.5	-0.003365
9.51667	-0.000704
9.53333	0.002117
9.55	0.004348
9.56667	0.006879
9.58333	0.00496
9.6	-0.005569
9.61667	-0.011748
9.63333	-0.012306
9.65	-0.010995
9.66667	-0.009193
9.68333	-0.007302
9.7	-0.00696
9.71667	-0.007569
9.73333	-0.007907
9.75	-0.007185
9.76667	-0.006443
9.78333	-0.006252
9.8	-0.00533
9.81667	-0.004008
9.83333	-0.004116
9.85	-0.004834
9.86667	-0.003732
9.88333	-0.00127
9.9	-0.001069
9.91667	-0.000727
9.93333	-9.5e-05
9.95	0.000807
9.96667	0.000428
9.98333	-1e-05
10	-0.000118
10.0167	-5.7e-05
10.0333	-0.000625
10.05	-0.001264
10.0667	-0.001242
10.0833	-0.001251
10.1	-0.00151
10.1167	-0.001789
10.1333	-0.001968
10.15	-0.002067
10.1667	-0.002556
10.1833	-0.002725
10.2	-0.002704
10.2167	-0.002664
10.2333	-0.002444
10.25	-0.001754
10.2667	-0.001114
10.2833	-0.001583
10.3	-0.003283
10.3167	-0.001984
10.3333	0.001745
10.35	0.015724
10.3667	0.027284
10.3833	0.003673
10.4	-0.011988
10.4167	-0.01702
10.4333	-0.000652
10.45	0.013606
10.4667	0.008334
10.4833	-0.016118
10.5	-0.01442
10.5167	-0.012723
10.5333	-0.011626
10.55	-0.0105
10.5667	-0.009033
10.5833	-0.007996
10.6	-0.00675
10.6167	-0.005675
10.6333	-0.005299
10.65	-0.005004
10.6667	-0.004399
10.6833	-0.003614
10.7	-0.003399
10.7167	-0.002906
10.7333	-0.002182
10.75	-0.001759
10.7667	-0.001385
10.7833	-0.000922
10.8	-0.000709
10.8167	-0.000667
10.8333	-0.000616
10.85	-0.000714
10.8667	-0.000903
10.8833	-0.001201
10.9	-0.00103
10.9167	-0.000721
10.9333	-0.000261
10.95	-0.000241
10.9667	-0.000882
10.9833	-0.002122
11	-0.003993
11.0167	-0.003265
11.0333	-0.003146
11.05	-0.061178
11.0667	-0.19318
11.0833	-0.384012
11.1	-0.612824
11.1167	-0.803807
11.1333	-0.91416
11.15	-0.921213
11.1667	-0.853206
11.1833	-0.734628
11.2	-0.604322
11.2167	-0.496745
11.2333	-0.419478
11.25	-0.370692
11.2667	-0.345735
11.2833	-0.329769
11.3	-0.313912
11.3167	-0.297596
11.3333	-0.280649
11.35	-0.264023
11.3667	-0.248807
11.3833	-0.23301
11.4	-0.218624
11.4167	-0.202127
11.4333	-0.18645
11.45	-0.166983
11.4667	-0.153347
11.4833	-0.13806
11.5	-0.127683
11.5167	-0.118345
11.5333	-0.109968
11.55	-0.0947
11.5667	-0.076673
11.5833	-0.065505
11.6	-0.055367
11.6167	-0.044569
11.6333	-0.04154
11.65	-0.038611
11.6667	-0.036212
11.6833	-0.033824
11.7	-0.032164
11.7167	-0.030524
11.7333	-0.028493
11.75	-0.026453
11.7667	-0.024402
11.7833	-0.022232
11.8	-0.020251
11.8167	-0.018398
11.8333	-0.017016
11.85	-0.015663
11.8667	-0.013981
11.8833	-0.012828
11.9	-0.011905
11.9167	-0.01123
11.9333	-0.010264
11.95	-0.008759
11.9667	-0.007634
11.9833	-0.007249
12	-0.006813
12.0167	-0.006165
12.0333	-0.005976
12.05	-0.006658
12.0667	-0.00684
12.0833	-0.006822
12.1	-0.006942
12.1167	-0.006881
12.1333	-0.007259
12.15	-0.007217
12.1667	-0.007046
12.1833	-0.006304
12.2	-0.005661
12.2167	-0.005605
12.2333	-0.00536
12.25	-0.004694
12.2667	-0.004238
12.2833	-0.003943
12.3	-0.003826
12.3167	-0.003716
12.3333	-0.003406
12.35	-0.002725
12.3667	-0.001995
12.3833	-0.001575
12.4	-0.001364
12.4167	-0.000969
12.4333	-0.000634
12.45	-0.000299
12.4667	-0.000214
12.4833	-0.000189
12.5	-0.000153
12.5167	-1.3e-05
12.5333	0.000198
12.55	-4.2e-05
12.5667	0.000258
12.5833	0.000359
12.6	0.00059
12.6167	0.000726
12.6333	0.000872
12.65	0.000959
12.6667	0.001205
12.6833	0.001501
12.7	0.001908
12.7167	0.00211
12.7333	0.001922
12.75	0.001644
12.7667	0.001446
12.7833	0.001268
12.8	0.001202
12.8167	0.001219
12.8333	0.001286
12.85	0.001294
12.8667	0.001661
12.8833	0.001699
12.9	0.001737
12.9167	0.001549
12.9333	0.00128
12.95	0.000892
12.9667	0.000874
12.9833	0.000575
13	-6.3e-05
13.0167	-0.000289
13.0333	-6.5e-05
13.05	-8.1e-05
13.0667	-0.000997
13.0833	-0.001683
13.1	-0.001899
13.1167	-0.001875
13.1333	-0.002071
13.15	-0.003247
13.1667	-0.003903
13.1833	-0.003699
13.2	-0.002875
13.2167	-0.002671
13.2333	-0.002728
13.25	-0.000595
13.2667	0.000938
13.2833	0.001091
13.3	0.000514
13.3167	0.000326
13.3333	0.000368
13.35	0.00077
13.3667	0.000863
13.3833	0.001425
13.4	0.001257
13.4167	0.000268
13.4333	-0.000542
13.45	-0.000741
13.4667	-0.00016
13.4833	-0.000349
13.5	-0.000368
13.5167	-0.001189
13.5333	0.001631
13.55	-0.02632
13.5667	-0.11861
13.5833	-0.255651
13.6	-0.433592
13.6167	-0.604984
13.6333	-0.724907
13.65	-0.775519
13.6667	-0.752942
13.6833	-0.669424
13.7	-0.561007
13.7167	-0.461661
13.7333	-0.393986
13.75	-0.34267
13.7667	-0.309375
13.7833	-0.28961
13.8	-0.271445
13.8167	-0.254522
13.8333	-0.246579
13.85	-0.245686
13.8667	-0.224273
13.8833	-0.19968
13.9	-0.185837
13.9167	-0.171997
13.9333	-0.158817
13.95	-0.144567
13.9667	-0.129037
13.9833	-0.111516
14	-0.082987
14.0167	-0.07677
14.0333	-0.092663
14.05	-0.090876
14.0667	-0.087329
14.0833	-0.076652
14.1	-0.059495
14.1167	-0.049651
14.1333	-0.041988
14.15	-0.032944
14.1667	-0.025261
14.1833	-0.017887
14.2	-0.018144
14.2167	-0.018474
14.2333	-0.018124
14.25	-0.016584
14.2667	-0.014864
14.2833	-0.013685
14.3	-0.012965
14.3167	-0.01196
14.3333	-0.010654
14.35	-0.009348
14.3667	-0.008062
14.3833	-0.007036
14.4	-0.005731
14.4167	-0.00457
14.4333	-0.003839
14.45	-0.002947
14.4667	-0.002496
14.4833	-0.001874
14.5	-0.001304
14.5167	-0.000677
14.5333	-0.00035
14.55	6e-06
14.5667	0.000413
14.5833	0.000929
14.6	0.001236
14.6167	0.001277
14.6333	0.001429
14.65	0.0014
14.6667	0.001172
14.6833	0.000803
14.7	0.000365
14.7167	1.1e-05
14.7333	-0.000463
14.75	-0.000627
14.7667	-0.000591
14.7833	-0.000464
14.8	-0.000389
14.8167	-0.000438
14.8333	-0.000548
14.85	-0.000777
14.8667	-0.000907
14.8833	-0.001106
14.9	-0.001506
14.9167	-0.001542
14.9333	-0.001317
14.95	-0.001392
14.9667	-0.001448
14.9833	-0.001423
15	-0.001299
15.0167	-0.00124
15.0333	-0.001161
15.05	-0.001052
15.0667	-0.000823
15.0833	-0.000734
15.1	-0.000716
15.1167	-0.000692
15.1333	-0.000627
15.15	-0.000553
15.1667	-0.000599
15.1833	-0.000555
15.2	-0.000461
15.2167	-0.000541
15.2333	-0.0008
15.25	-0.000889
15.2667	-0.000959
15.2833	-0.001418
15.3	-0.001798
15.3167	-0.001889
15.3333	-0.00185
15.35	-0.001762
15.3667	-0.001543
15.3833	-0.001284
15.4	-0.001256
15.4167	-0.001457
15.4333	-0.001788
15.45	-0.002088
15.4667	-0.002589
15.4833	-0.00242
15.5	-0.001951
15.5167	-0.001368
15.5333	-0.000966
15.55	-0.000883
15.5667	-0.00069
15.5833	-0.000658
15.6	-0.000325
15.6167	0.000625
15.6333	0.001535
15.65	0.002365
15.6667	0.002926
15.6833	0.003046
15.7	0.003436
15.7167	0.003887
15.7333	0.004229
15.75	0.00452
15.7667	0.005161
15.7833	0.004412
15.8	0.003474
15.8167	0.003739
15.8333	0.004653
15.85	0.004038
15.8667	0.003882
15.8833	0.004077
15.9	0.003792
15.9167	0.002499
15.9333	0.001587
15.95	0.002175
15.9667	0.003793
15.9833	0.003731
16	0.002619
16.0167	-0.004251
16.0333	-0.009321
16.05	-0.058271
16.0667	-0.148491
16.0833	-0.283541
16.1	-0.443031
16.1167	-0.57591
16.1333	-0.65955
16.15	-0.6681
16.1667	-0.613659
16.1833	-0.528699
16.2	-0.435618
16.2167	-0.360379
16.2333	-0.30877
16.25	-0.280481
16.2667	-0.261341
16.2833	-0.246762
16.3	-0.239153
16.3167	-0.227356
16.3333	-0.21713
16.35	-0.201753
16.3667	-0.193277
16.3833	-0.180711
16.4	-0.171154
16.4167	-0.156482
16.4333	-0.14528
16.45	-0.129078
16.4667	-0.111686
16.4833	-0.102464
16.5	-0.092702
16.5167	-0.083796
16.5333	-0.07771
16.55	-0.068004
16.5667	-0.059938
16.5833	-0.050392
16.6	-0.046256
16.6167	-0.041717
16.6333	-0.036239
16.65	-0.030431
16.6667	-0.027472
16.6833	-0.024724
16.7	-0.022386
16.7167	-0.020207
16.7333	-0.017797
16.75	-0.016038
16.7667	-0.014539
16.7833	-0.01222
16.8	-0.010571
16.8167	-0.009033
16.8333	-0.007915
16.85	-0.007586
16.8667	-0.006918
16.8833	-0.00585
16.9	-0.004812
16.9167	-0.004256
16.9333	-0.00405
16.95	-0.003475
16.9667	-0.003309
16.9833	-0.003143
17	-0.002518
17.0167	-0.002226
17.0333	-0.002124
17.05	-0.001873
17.0667	-0.001771
17.0833	-0.001829
17.1	-0.002058
17.1167	-0.002382
17.1333	-0.002556
17.15	-0.0023
17.1667	-0.001994
17.1833	-0.002148
17.2	-0.001873
17.2167	-0.001594
17.2333	-0.001545
17.25	-0.001327
17.2667	-0.000948
17.2833	-0.000299
17.3	-9.1e-05
17.3167	-0.00028
17.3333	-6e-05
17.35	0.00023
17.3667	0.000801
17.3833	0.001541
17.4	0.002281
17.4167	0.003713
17.4333	0.003064
17.45	0.002755
17.4667	0.002285
17.4833	0.001156
17.5	0.000517
17.5167	7.8e-05
17.5333	-0.000452
17.55	-0.002272
17.5667	-0.003732
17.5833	-0.004842
17.6	-0.006052
17.6167	-0.007014
17.6333	-0.006717
17.65	-0.00485
17.6667	-0.003822
17.6833	-0.004145
17.7	-0.002628
17.7167	-0.001542
17.7333	-0.000588
17.75	0.000327
17.7667	0.000772
17.7833	0.000806
17.8	0.000461
17.8167	0.000756
17.8333	0.001139
17.85	0.000303
17.8667	0.000187
17.8833	-0.0003
17.9	-0.000886
17.9167	-0.001551
17.9333	-0.003077
17.95	-0.004943
17.9667	-0.007799
17.9833	-0.011024
18	-0.01286
18.0167	-0.007682
18.0333	0.003285
18.05	0.012132
18.0667	0.024279
18.0833	0.027356
18.1	0.005083
18.1167	-0.012293
18.1333	-0.00925
18.15	-0.006797
18.1667	-0.005294
18.1833	-0.00377
18.2	-0.001827
18.2167	-0.001096
18.2333	-0.000495
18.25	-0.000124
18.2667	0.000287
18.2833	0.000628
18.3	0.001519
18.3167	0.00224
18.3333	0.002862
18.35	0.003383
18.3667	0.003114
18.3833	0.003046
18.4	0.003157
18.4167	0.003331
18.4333	0.004114
18.45	0.008258
18.4667	0.011852
18.4833	0.010386
18.5	0.00781
18.5167	0.003376
18.5333	0.006303
18.55	-0.034801
18.5667	-0.119354
18.5833	-0.229517
18.6	-0.370161
18.6167	-0.493351
18.6333	-0.566892
18.65	-0.588992
18.6667	-0.551823
18.6833	-0.471253
18.7	-0.386443
18.7167	-0.315882
18.7333	-0.263999
18.75	-0.239117
18.7667	-0.232255
18.7833	-0.220672
18.8	-0.2076
18.8167	-0.198875
18.8333	-0.19164
18.85	-0.182375
18.8667	-0.17412
18.8833	-0.164085
18.9	-0.1581
18.9167	-0.151973
18.9333	-0.137306
18.95	-0.124958
18.9667	-0.11171
18.9833	-0.101773
19	-0.098075
19.0167	-0.094516
19.0333	-0.082886
19.05	-0.068386
19.0667	-0.057806
19.0833	-0.047356
19.1	-0.042546
19.1167	-0.039154
19.1333	-0.037941
19.15	-0.037239
19.1667	-0.036516
19.1833	-0.037434
19.2	-0.033562
19.2167	-0.021937
19.2333	-0.013423
19.25	-0.009698
19.2667	-0.007513
19.2833	-0.005409
19.3	-0.004564
19.3167	-0.003007
19.3333	-0.001701
19.35	-0.001084
19.3667	0.000243
19.3833	0.0007
19.4	0.001287
19.4167	0.001686
19.4333	0.002835
19.45	0.001783
19.4667	0.000362
19.4833	0.003571
19.5	-0.0068
19.5167	-0.026879
19.5333	-0.026228
19.55	-0.010657
19.5667	0.011314
19.5833	0.017815
19.6	0.022906
19.6167	0.001718
19.6333	-0.008249
19.65	-0.007806
19.6667	-0.004883
19.6833	-0.00248
19.7	-0.000537
19.7167	-0.000133
19.7333	-0.000138
19.75	8.6e-05
19.7667	0.000851
19.7833	0.002346
19.8	0.00318
19.8167	0.004176
19.8333	0.005053
19.85	0.005439
19.8667	0.005395
19.8833	0.006002
19.9	0.006568
19.9167	0.007026
19.9333	0.008474
19.95	0.009332
19.9667	0.00877
19.9833	0.007368
20	0.005566
20.0167	0.006605
20.0333	0.007805
20.05	0.001544
20.0667	-0.019116
20.0833	-0.026827
20.1	-0.018897
20.1167	-0.007087
20.1333	-0.002716
20.15	-0.003435
20.1667	-0.004924
20.1833	-0.005593
20.2	-0.004982
20.2167	-0.00382
20.2333	-0.003548
20.25	-0.003195
20.2667	-0.003133
20.2833	-0.003371
20.3	-0.003618
20.3167	-0.003455
20.3333	-0.003022
20.35	-0.002488
20.3667	-0.001715
20.3833	-0.000861
20.4	-0.000468
20.4167	-0.000333
20.4333	-0.000628
20.45	-0.000974
20.4667	-0.001419
20.4833	-0.001794
20.5	-0.00174
20.5167	-0.001864
20.5333	-0.001439
20.55	-0.001033
20.5667	-0.000787
20.5833	-0.000831
20.6	-0.001316
20.6167	-0.001519
20.6333	-0.001553
20.65	-0.001346
20.6667	-0.001659
20.6833	-0.002192
20.7	-0.002196
20.7167	-0.001678
20.7333	-0.00122
20.75	-0.000732
20.7667	-0.000375
20.7833	7.3e-05
20.8	0.000331
20.8167	0.000441
20.8333	0.00059
20.85	0.00066
20.8667	0.00083
20.8833	0.00137
20.9	0.00217
20.9167	0.002392
20.9333	0.002574
20.95	0.002667
20.9667	0.002659
20.9833	0.002082
21	0.002535
21.0167	0.003989
21.0333	0.006474
21.05	-0.00991
21.0667	-0.076985
21.0833	-0.167579
21.1	-0.291264
21.1167	-0.413927
21.1333	-0.502859
21.15	-0.542371
21.1667	-0.513583
21.1833	-0.438435
21.2	-0.347207
21.2167	-0.272288
21.2333	-0.215727
21.25	-0.185757
21.2667	-0.171436
21.2833	-0.160216
21.3	-0.167316
21.3167	-0.162914
21.3333	-0.157711
21.35	-0.168249
21.3667	-0.164856
21.3833	-0.155714
21.4	-0.149361
21.4167	-0.140867
21.4333	-0.127732
21.45	-0.115138
21.4667	-0.108333
21.4833	-0.097929
21.5	-0.088594
21.5167	-0.078768
21.5333	-0.072422
21.55	-0.067915
21.5667	-0.060319
21.5833	-0.049802
21.6	-0.042396
21.6167	-0.038388
21.6333	-0.03358
21.65	-0.030152
21.6667	-0.026634
21.6833	-0.023616
21.7	-0.020668
21.7167	-0.018499
21.7333	-0.016999
21.75	-0.01502
21.7667	-0.01305
21.7833	-0.01237
21.8	-0.011561
21.8167	-0.01087
21.8333	-0.00999
21.85	-0.008799
21.8667	-0.007598
21.8833	-0.006567
21.9	-0.005766
21.9167	-0.005135
21.9333	-0.004763
21.95	-0.004711
21.9667	-0.004469
21.9833	-0.004067
22	-0.003805
22.0167	-0.003412
22.0333	-0.0025
22.05	-0.001027
22.0667	0.000286
22.0833	0.001769
22.1	0.001952
22.1167	0.002115
22.1333	0.005249
22.15	0.007312
22.1667	-0.001914
22.1833	-0.012801
22.2	-0.014107
22.2167	-0.010703
22.2333	-0.003189
22.25	0.006345
22.2667	0.009129
22.2833	0.002403
22.3	-0.019743
22.3167	-0.014789
22.3333	-0.002974
22.35	0.0017
22.3667	0.004775
22.3833	0.004839
22.4	0.004193
22.4167	0.003728
22.4333	0.003122
22.45	0.001327
22.4667	0.000422
22.4833	-0.000734
22.5	-0.002019
22.5167	-0.003365
22.5333	-0.00546
22.55	-0.009556
22.5667	-0.011571
22.5833	-0.002307
22.6	0.008118
22.6167	0.008932
22.6333	0.007476
22.65	0.009421
22.6667	0.031705
22.6833	0.043779
22.7	0.023134
22.7167	-0.008732
22.7333	-0.022849
22.75	-0.017225
22.7667	-0.010641
22.7833	-0.005917
22.8	-0.003013
22.8167	-0.00175
22.8333	-0.002046
22.85	-0.002983
22.8667	-0.00255
22.8833	-0.001387
22.9	-0.001333
22.9167	-0.00062
22.9333	0.000452
22.95	7.4e-05
22.9667	-0.000193
22.9833	0.000869
23	0.001742
23.0167	0.002364
23.0333	0.002765
23.05	0.002777
23.0667	0.002758
23.0833	0.00303
23.1	0.003671
23.1167	0.004462
23.1333	0.005052
23.15	0.005183
23.1667	0.004833
23.1833	0.004363
23.2	0.003954
23.2167	0.003523
23.2333	0.003122
23.25	0.002731
23.2667	0.00222
23.2833	0.001709
23.3	0.001708
23.3167	0.000966
23.3333	0.000513
23.35	0.001211
23.3667	0.001168
23.3833	0.000686
23.4	-0.000347
23.4167	-8.1e-05
23.4333	-0.000805
23.45	-0.001499
23.4667	-0.000564
23.4833	-0.001108
23.5	-0.005202
23.5167	-0.009978
23.5333	-0.013024
23.55	-0.02721
23.5667	-0.076126
23.5833	-0.156592
23.6	-0.264608
23.6167	-0.376735
23.6333	-0.448363
23.65	-0.477791
23.6667	-0.447459
23.6833	-0.368347
23.7	-0.277565
23.7167	-0.198184
23.7333	-0.160774
23.75	-0.154703
23.7667	-0.135093
23.7833	-0.120113
23.8	-0.156753
23.8167	-0.169553
23.8333	-0.161855
23.85	-0.156266
23.8667	-0.156337
23.8833	-0.150209
23.9	-0.14565
23.9167	-0.140263
23.9333	-0.130946
23.95	-0.122319
23.9667	-0.110442
23.9833	-0.103395
24	-0.092178
24.0167	-0.075592
24.0333	-0.060687
24.05	-0.052742
24.0667	-0.049897
24.0833	-0.045862
24.1	-0.042347
24.1167	-0.039242
24.1333	-0.036219
24.15	-0.033715
24.1667	-0.030932
24.1833	-0.027948
24.2	-0.025685
24.2167	-0.023142
24.2333	-0.02052
24.25	-0.018228
24.2667	-0.016036
24.2833	-0.014184
24.3	-0.011772
24.3167	-0.009451
24.3333	-0.007311
24.35	-0.005101
24.3667	-0.00376
24.3833	-0.00059
24.4	0.00313
24.4167	0.00474
24.4333	-0.002032
24.45	-0.012033
24.4667	-0.010594
24.4833	-0.007255
24.5	-0.005427
24.5167	-0.004479
24.5333	-0.003891
24.55	-0.003014
24.5667	-0.002377
24.5833	-0.00201
24.6	-0.001483
24.6167	-0.000556
24.6333	0.000689
24.65	0.001575
24.6667	0.002191
24.6833	0.002737
24.7	0.002772
24.7167	0.002827
24.7333	0.003171
24.75	0.003696
24.7667	0.00376
24.7833	0.003664
24.8	0.003708
24.8167	0.003802
24.8333	0.004264
24.85	0.004517
24.8667	0.00415
24.8833	0.003503
24.9	0.002455
24.9167	0.001667
24.9333	0.001339
24.95	0.00082
24.9667	0.000361
24.9833	-0.000327
25	-0.001076
25.0167	-0.001255
25.0333	-0.001376
25.05	-0.001546
25.0667	-0.001346
25.0833	-0.001536
25.1	-0.001406
25.1167	-0.001657
25.1333	-0.001708
25.15	-0.001769
25.1667	-0.001891
25.1833	-0.001682
25.2	-0.001254
25.2167	-0.000655
25.2333	-8e-06
25.25	7e-05
25.2667	0.000138
25.2833	0.000216
25.3	0.000274
25.3167	0.000432
25.3333	0.00054
25.35	0.000308
25.3667	0.000106
25.3833	1.4e-05
25.4	0.000112
25.4167	0.00018
25.4333	0.00041
25.45	0.000689
25.4667	0.000598
25.4833	0.000467
25.5	0.000516
25.5167	0.000446
25.5333	0.000267
25.55	0.000178
25.5667	0.000319
25.5833	0.00085
25.6	0.000161
25.6167	2.3e-05
25.6333	0.000166
25.65	0.000179
25.6667	0.000203
25.6833	0.000586
25.7	0.001359
25.7167	0.002123
25.7333	0.007979
25.75	0.018845
25.7667	0.029761
25.7833	0.011467
25.8	-0.016347
25.8167	-0.024581
25.8333	-0.014965
25.85	-0.006989
25.8667	-0.004512
25.8833	-0.002486
25.9	-0.0009
25.9167	0.000677
25.9333	0.000672
25.95	0.001598
25.9667	0.002444
25.9833	0.003009
26	0.001475
26.0167	-0.002339
26.0333	-0.004614
26.05	-0.015129
26.0667	-0.073814
26.0833	-0.155099
26.1	-0.259124
26.1167	-0.35463
26.1333	-0.408336
26.15	-0.421431
26.1667	-0.388747
26.1833	-0.320833
26.2	-0.241309
26.2167	-0.173555
26.2333	-0.132672
26.25	-0.109859
26.2667	-0.101586
26.2833	-0.107853
26.3	-0.11626
26.3167	-0.122877
26.3333	-0.128375
26.35	-0.133693
26.3667	-0.132372
26.3833	-0.12706
26.4	-0.121658
26.4167	-0.113476
26.4333	-0.106096
26.45	-0.096986
26.4667	-0.094465
26.4833	-0.082855
26.5	-0.071684
26.5167	-0.056564
26.5333	-0.040206
26.55	-0.033777
26.5667	-0.043928
26.5833	-0.050969
26.6	-0.05194
26.6167	-0.058742
26.6333	-0.041495
26.65	-0.032178
26.6667	-0.035591
26.6833	-0.034534
26.7	-0.031347
26.7167	-0.02957
26.7333	-0.025695
26.75	-0.02098
26.7667	-0.016885
26.7833	-0.01233
26.8	-0.009865
26.8167	-0.00855
26.8333	-0.007978
26.85	-0.007515
26.8667	-0.006792
26.8833	-0.005989
26.9	-0.005766
26.9167	-0.005374
26.9333	-0.004583
26.95	-0.003862
26.9667	-0.003552
26.9833	-0.003381
27	-0.003321
27.0167	-0.003411
27.0333	-0.003423
27.05	-0.003425
27.0667	-0.003537
27.0833	-0.003428
27.1	-0.00318
27.1167	-0.002993
27.1333	-0.002758
27.15	-0.002292
27.1667	-0.002167
27.1833	-0.001942
27.2	-0.001716
27.2167	-0.001462
27.2333	-0.001179
27.25	-0.000927
27.2667	-0.000684
27.2833	-0.000731
27.3	-0.000789
27.3167	-0.000717
27.3333	-0.000577
27.35	-0.000237
27.3667	0.000283
27.3833	0.000123
27.4	-0.000427
27.4167	-0.000548
27.4333	-0.00032
27.45	7.8e-05
27.4667	4.6e-05
27.4833	-0.000156
27.5	-0.000168
27.5167	-0.000331
27.5333	-0.000384
27.55	-0.000388
27.5667	-0.000261
27.5833	-9.5e-05
27.6	-0.000239
27.6167	-0.000342
27.6333	-0.000467
27.65	-0.000651
27.6667	-0.000585
27.6833	-0.000569
27.7	-0.000414
27.7167	-5.8e-05
27.7333	0.000238
27.75	0.000464
27.7667	0.00041
27.7833	0.000176
27.8	-0.000108
27.8167	-0.000272
27.8333	-0.000564
27.85	-0.000637
27.8667	-0.00046
27.8833	-0.000403
27.9	-0.000306
27.9167	-6.8e-05
27.9333	2e-06
27.95	0.000161
27.9667	8e-05
27.9833	-5e-05
28	3.9e-05
28.0167	0.00052
28.0333	0.001003
28.05	0.000945
28.0667	0.000728
28.0833	0.000521
28.1	0.000714
28.1167	0.000938
28.1333	0.000885
28.15	0.000753
28.1667	0.00077
28.1833	0.001077
28.2	0.001364
28.2167	0.001223
28.2333	0.001055
28.25	0.000827
28.2667	0.000659
28.2833	0.000431
28.3	0.000533
28.3167	0.000797
28.3333	0.000844
28.35	0.000651
28.3667	0.000358
28.3833	0.000395
28.4	7.2e-05
28.4167	-0.000359
28.4333	-0.000477
28.45	-0.000566
28.4667	-0.000414
28.4833	-0.000212
28.5	0.00087
28.5167	0.001903
28.5333	0.00452
28.55	-0.006544
28.5667	-0.056428
28.5833	-0.132611
28.6	-0.230725
28.6167	-0.325617
28.6333	-0.376497
28.65	-0.391366
28.6667	-0.352175
28.6833	-0.278864
28.7	-0.187964
28.7167	-0.115722
28.7333	-0.088947
28.75	-0.089792
28.7667	-0.091287
28.7833	-0.093992
28.8	-0.102477
28.8167	-0.109121
28.8333	-0.110633
28.85	-0.110484
28.8667	-0.109705
28.8833	-0.114236
28.9	-0.113087
28.9167	-0.102517
28.9333	-0.091675
28.95	-0.088182
28.9667	-0.087339
28.9833	-0.090736
29	-0.102454
29.0167	-0.08743
29.0333	-0.066794
29.05	-0.068168
29.0667	-0.063491
29.0833	-0.044685
29.1	-0.020969
29.1167	-0.009112
29.1333	-0.005852
29.15	-0.016302
29.1667	-0.027343
29.1833	-0.035093
29.2	-0.035243
29.2167	-0.032293
29.2333	-0.02443
29.25	-0.015387
29.2667	-0.002524
29.2833	0.002309
29.3	-0.014118
29.3167	-0.024384
29.3333	-0.019608
29.35	-0.014652
29.3667	-0.011816
29.3833	-0.0107
29.4	-0.009044
29.4167	-0.006517
29.4333	-0.004679
29.45	-0.00417
29.4667	-0.002851
29.4833	0.000438
29.5	-0.007393
29.5167	-0.020983
29.5333	-0.019472
29.55	-0.01458
29.5667	-0.010429
29.5833	-0.006157
29.6	-0.004205
29.6167	-0.002243
29.6333	-0.000829
29.65	-0.000315
29.6667	-3.1e-05
29.6833	0.000203
29.7	0.000467
29.7167	0.000962
29.7333	0.001708
29.75	0.002005
29.7667	0.002121
29.7833	0.002098
29.8	0.002034
29.8167	0.002051
29.8333	0.001859
29.85	0.001718
29.8667	0.001607
29.8833	0.001375
29.9	0.001204
29.9167	0.001073
29.9333	0.001003
29.95	0.000984
29.9667	0.000934
29.9833	0.000835
30	0.000635
30.0167	0.000486
30.0333	0.000468
30.05	0.00055
30.0667	0.000743
30.0833	0.001045
30.1	0.001197
30.1167	0.001089
30.1333	0.001042
30.15	0.001176
30.1667	0.000809
30.1833	0.000292
30.2	3.5e-05
30.2167	-0.000132
30.2333	-0.000139
30.25	-0.000326
30.2667	-0.000473
30.2833	-0.00058
30.3	-0.000326
30.3167	-8.4e-05
30.3333	-0.000132
30.35	-0.0001
30.3667	-0.000348
30.3833	-0.000456
30.4	-0.000714
30.4167	-0.001103
30.4333	-0.001263
30.45	-0.000973
30.4667	-0.000563
30.4833	-0.000414
30.5	-0.000314
30.5167	-0.000154
30.5333	-0.000108
30.55	0.000259
30.5667	0.000496
30.5833	0.000413
30.6	0.0002
30.6167	0.000257
30.6333	0.00047
30.65	0.000844
30.6667	0.000657
30.6833	0.000581
30.7	0.000484
30.7167	0.000188
30.7333	0.000257
30.75	-0.000134
30.7667	-0.000424
30.7833	-0.000485
30.8	-0.000265
30.8167	-0.000406
30.8333	-0.000822
30.85	-0.000847
30.8667	-0.000933
30.8833	-0.001008
30.9	-0.001394
30.9167	-0.00217
30.9333	-0.002041
30.95	-0.001752
30.9667	-0.001473
30.9833	-0.001194
31	-0.001295
31.0167	-0.000856
31.0333	0.000608
31.05	-0.004639
31.0667	-0.047825
31.0833	-0.110912
31.1	-0.194128
31.1167	-0.279775
31.1333	-0.339326
31.15	-0.351258
31.1667	-0.308759
31.1833	-0.238731
31.2	-0.156893
31.2167	-0.110514
31.2333	-0.088161
31.25	-0.072697
31.2667	-0.063754
31.2833	-0.06708
31.3	-0.081047
31.3167	-0.096204
31.3333	-0.100705
31.35	-0.103006
31.3667	-0.102587
31.3833	-0.094458
31.4	-0.094399
31.4167	-0.089491
31.4333	-0.089816
31.45	-0.086842
31.4667	-0.079077
31.4833	-0.068043
31.5	-0.062738
31.5167	-0.055114
31.5333	-0.046054
31.55	-0.042463
31.5667	-0.038443
31.5833	-0.032563
31.6	-0.028872
31.6167	-0.027762
31.6333	-0.026686
31.65	-0.025019
31.6667	-0.023093
31.6833	-0.020726
31.7	-0.0187
31.7167	-0.017143
31.7333	-0.01617
31.75	-0.014547
31.7667	-0.013195
31.7833	-0.012282
31.8	-0.011169
31.8167	-0.010436
31.8333	-0.010507
31.85	-0.009887
31.8667	-0.008797
31.8833	-0.007808
31.9	-0.007488
31.9167	-0.007689
31.9333	-0.007592
31.95	-0.007186
31.9667	-0.00776
31.9833	-0.010283
32	-0.012377
32.0167	-0.00741
32.0333	0.000663
32.05	0.018917
32.0667	0.027791
32.0833	0.015304
32.1	-0.002682
32.1167	-0.009588
32.1333	-0.008987
32.15	-0.007106
32.1667	-0.005325
32.1833	-0.004594
32.2	-0.003793
32.2167	-0.002982
32.2333	-0.002523
32.25	-0.002174
32.2667	-0.001856
32.2833	-0.001427
32.3	-0.000878
32.3167	-0.000549
32.3333	-0.000323
32.35	-9.6e-05
32.3667	0.000101
32.3833	0.000138
32.4	0.000284
32.4167	0.000231
32.4333	0.000146
32.45	1.1e-05
32.4667	-0.000394
32.4833	-0.000679
32.5	-0.000754
32.5167	-0.000789
32.5333	-0.000716
32.55	-0.000332
32.5667	-0.000339
32.5833	-0.000295
32.6	-0.000412
32.6167	-0.000488
32.6333	-0.000316
32.65	-0.000553
32.6667	-0.000731
32.6833	-0.000639
32.7	-0.000276
32.7167	-0.000604
32.7333	-0.000922
32.75	-0.00098
32.7667	-0.001068
32.7833	-0.000956
32.8	-0.000594
32.8167	-0.000712
32.8333	-0.00131
32.85	-0.001657
32.8667	-0.001474
32.8833	-0.000442
32.9	0.000341
32.9167	0.000353
32.9333	0.000388
32.95	0.000402
32.9667	-2.3e-05
32.9833	0.000392
33	0.000676
33.0167	0.000741
33.0333	0.001439
33.05	0.001977
33.0667	0.001395
33.0833	0.001383
33.1	0.001921
33.1167	0.001999
33.1333	0.002132
33.15	0.001984
33.1667	0.001307
33.1833	0.000929
33.2	0.001302
33.2167	0.001225
33.2333	0.000952
33.25	0.000789
33.2667	0.000776
33.2833	0.000624
33.3	0.000521
33.3167	0.000258
33.3333	9e-05
33.35	0.000201
[truncated: 911 more rows]

## Sheet: SGBP_lev - FOS DP8
Titration of 1 mM FOS DP~8 into 50 µM SGBP_lev
Raw injection heats		Integrated heats		Fitted curve
Time (min)	DP (µcal/s)	Molar ratio	ΔH (kcal/mol)	Molar ratio	ΔH (kcal/mol)
0.083333	0.000491	0.234148	-6.03122	0.038835	-6.38423
0.1	-0.000265	0.431343	-5.44751	0.234148	-6.03529
0.116667	-0.000171	0.63042	-4.93209	0.431343	-5.45966
0.133333	-0.000117	0.831378	-4.34373	0.63042	-4.90201
0.15	0.000107	1.03422	-3.94483	0.831378	-4.37421
0.166667	0.000221	1.23894	-3.44198	1.03422	-3.88503
0.183333	-2.5e-05	1.44554	-3.02414	1.23894	-3.4398
0.2	-0.000191	1.65403	-2.57261	1.44554	-3.04053
0.216667	-5.7e-05	1.8644	-2.39107	1.65403	-2.68663
0.233333	0.000277	2.07665	-2.09693	1.8644	-2.37563
0.25	0.000621	2.29078	-1.98429	2.07665	-2.10398
0.266667	0.000955	2.50679	-1.66212	2.29078	-1.86757
0.283333	0.001459	2.72468	-1.50347	2.50679	-1.66222
0.3	0.001873	2.94446	-1.32985	2.72468	-1.48394
0.316667	0.002227	3.16612	-1.10435	2.94446	-1.32906
0.333333	0.002541	3.38965	-1.11028	3.16612	-1.19431
0.35	0.002845	3.61508	-0.953579	3.38965	-1.07682
0.366667	0.003359	3.84238	-0.900817	3.61508	-0.97411
0.383333	0.003503			3.84238	-0.884075
0.4	0.003685
0.416667	0.004038
0.433333	0.004381
0.45	0.004434
0.466667	0.004496
0.483333	0.004199
0.5	0.003948
0.516667	0.003967
0.533333	0.003965
0.55	0.003884
0.566667	0.003603
0.583333	0.003421
0.6	0.003111
0.616667	0.00239
0.633333	0.00161
0.65	0.000809
0.666667	3.8e-05
0.683333	-0.000692
0.7	-0.001349
0.716667	-0.001876
0.733333	-0.002273
0.75	-0.00282
0.766667	-0.003286
0.783333	-0.003543
0.8	-0.004072
0.816667	-0.004572
0.833333	-0.005222
0.85	-0.005732
0.866667	-0.006331
0.883333	-0.006761
0.9	-0.007277
0.916667	-0.007704
0.933333	-0.007811
0.95	-0.007878
0.966667	-0.008255
0.983333	-0.010913
1	-0.012176
1.01667	-0.008651
1.03333	-0.007327
1.05	-0.041462
1.06667	-0.079457
1.08333	-0.113942
1.1	-0.140822
1.11667	-0.147594
1.13333	-0.141545
1.15	-0.127427
1.16667	-0.109508
1.18333	-0.09424
1.2	-0.077744
1.21667	-0.064879
1.23333	-0.054615
1.25	-0.044691
1.26667	-0.036286
1.28333	-0.028042
1.3	-0.023318
1.31667	-0.020825
1.33333	-0.017103
1.35	-0.01389
1.36667	-0.011678
1.38333	-0.009525
1.4	-0.009351
1.41667	-0.008108
1.43333	-0.006425
1.45	-0.004872
1.46667	-0.00345
1.48333	-0.001747
1.5	-0.00054
1.51667	-0.000375
1.53333	-0.00107
1.55	-0.001534
1.56667	-0.001949
1.58333	-0.001484
1.6	-0.000363
1.61667	4.7e-05
1.63333	-0.000303
1.65	-6.3e-05
1.66667	0.000167
1.68333	0.000737
1.7	0.001055
1.71667	0.001341
1.73333	0.001248
1.75	0.001225
1.76667	0.001182
1.78333	0.001128
1.8	0.001565
1.81667	0.002261
1.83333	0.002836
1.85	0.003402
1.86667	0.004028
1.88333	0.004703
1.9	0.005631
1.91667	0.006208
1.93333	0.006365
1.95	0.006082
1.96667	0.005899
1.98333	0.005965
2	0.005826
2.01667	0.005737
2.03333	0.005887
2.05	0.005897
2.06667	0.005707
2.08333	0.005367
2.1	0.002544
2.11667	0.000349
2.13333	-0.000395
2.15	-0.000879
2.16667	-0.000534
2.18333	-3.8e-05
2.2	0.000256
2.21667	0.000229
2.23333	-0.000377
2.25	-0.001234
2.26667	-0.001091
2.28333	-0.000687
2.3	-0.000194
2.31667	0.000419
2.33333	0.000883
2.35	0.001216
2.36667	0.001399
2.38333	0.001582
2.4	0.001817
2.41667	0.001942
2.43333	0.001778
2.45	0.001443
2.46667	0.001148
2.48333	0.000883
2.5	0.000761
2.51667	0.00089
2.53333	0.001188
2.55	0.001576
2.56667	0.001785
2.58333	0.001793
2.6	0.001475
2.61667	0.001237
2.63333	0.00102
2.65	0.000702
2.66667	0.000534
2.68333	0.000396
2.7	0.000302
2.71667	0.000298
2.73333	0.000534
2.75	0.00045
2.76667	0.000336
2.78333	0.000442
2.8	0.000561
2.81667	0.00071
2.83333	0.000719
2.85	0.000599
2.86667	0.000358
2.88333	-0.000103
2.9	-8.2e-05
2.91667	6e-05
2.93333	0.000302
2.95	0.000394
2.96667	0.000375
2.98333	0.000327
3	0.00035
3.01667	0.000453
3.03333	0.000457
3.05	0.00035
3.06667	0.000393
3.08333	0.000317
3.1	0.00012
3.11667	0.000264
3.13333	0.000407
3.15	0.000371
3.16667	0.000335
3.18333	0.000209
3.2	1.1e-05
3.21667	-0.000206
3.23333	-0.000663
3.25	-0.00089
3.26667	-0.001018
3.28333	-0.001235
3.3	-0.001294
3.31667	-0.001263
3.33333	-0.001353
3.35	-0.001422
3.36667	-0.001411
3.38333	-0.001381
3.4	-0.001843
3.41667	-0.002345
3.43333	-0.002617
3.45	-0.002079
3.46667	-0.002362
3.48333	-0.002024
3.5	-0.001958
3.51667	0.002417
3.53333	-0.008568
3.55	-0.076683
3.56667	-0.196048
3.58333	-0.374163
3.6	-0.579099
3.61667	-0.774676
3.63333	-0.921583
3.65	-0.98775
3.66667	-0.988997
3.68333	-0.940794
3.7	-0.867352
3.71667	-0.77445
3.73333	-0.673768
3.75	-0.576597
3.76667	-0.487645
3.78333	-0.408253
3.8	-0.340372
3.81667	-0.286501
3.83333	-0.243301
3.85	-0.20577
3.86667	-0.172429
3.88333	-0.149978
3.9	-0.132737
3.91667	-0.115237
3.93333	-0.095236
3.95	-0.080185
3.96667	-0.069405
3.98333	-0.060054
4	-0.052383
4.01667	-0.044972
4.03333	-0.039801
4.05	-0.03533
4.06667	-0.031779
4.08333	-0.028718
4.1	-0.026246
4.11667	-0.023824
4.13333	-0.021382
4.15	-0.019359
4.16667	-0.017327
4.18333	-0.015255
4.2	-0.013602
4.21667	-0.011968
4.23333	-0.010664
4.25	-0.009111
4.26667	-0.007787
4.28333	-0.006823
4.3	-0.005778
4.31667	-0.004762
4.33333	-0.004186
4.35	-0.0042
4.36667	-0.003764
4.38333	-0.003328
4.4	-0.003269
4.41667	-0.00337
4.43333	-0.002992
4.45	-0.002653
4.46667	-0.002754
4.48333	-0.002425
4.5	-0.002173
4.51667	-0.001711
4.53333	-0.001119
4.55	-0.000606
4.56667	-0.000594
4.58333	-0.000902
4.6	-0.001166
4.61667	-0.00088
4.63333	-0.000563
4.65	-0.000577
4.66667	-0.00037
4.68333	4.6e-05
4.7	0.000216
4.71667	0.000257
4.73333	0.000348
4.75	0.00021
4.76667	7.1e-05
4.78333	0.000152
4.8	0.000387
4.81667	0.000833
4.83333	0.00159
4.85	0.002586
4.86667	0.002873
4.88333	0.003539
4.9	0.004019
4.91667	0.004151
4.93333	0.004943
4.95	0.006084
4.96667	0.008096
4.98333	0.010588
5	0.014951
5.01667	0.018666
5.03333	0.01089
5.05	-0.005665
5.06667	-0.013061
5.08333	-0.013616
5.1	-0.011304
5.11667	-0.009922
5.13333	-0.008721
5.15	-0.007229
5.16667	-0.006227
5.18333	-0.004906
5.2	-0.003829
5.21667	-0.003423
5.23333	-0.002988
5.25	-0.002123
5.26667	-0.001168
5.28333	-0.000682
5.3	-0.000401
5.31667	-0.000142
5.33333	-0.000244
5.35	-0.000135
5.36667	4e-06
5.38333	9.3e-05
5.4	0.000108
5.41667	9.1e-05
5.43333	4e-06
5.45	3.7e-05
5.46667	-0.00015
5.48333	-0.000457
5.5	-0.000777
5.51667	-0.000799
5.53333	-0.000661
5.55	-0.000504
5.56667	-0.000456
5.58333	-0.000518
5.6	-0.000573
5.61667	-0.000569
5.63333	-0.000336
5.65	-2.2e-05
5.66667	0.000231
5.68333	0.000335
5.7	0.000456
5.71667	0.000436
5.73333	0.000457
5.75	0.000527
5.76667	0.000707
5.78333	0.000698
5.8	0.000766
5.81667	0.000944
5.83333	0.000972
5.85	0.00076
5.86667	0.000518
5.88333	0.000626
5.9	0.000623
5.91667	0.00039
5.93333	0.000366
5.95	0.000532
5.96667	0.000449
5.98333	0.000335
6	-0.00177
6.01667	-0.003925
6.03333	-0.01109
6.05	-0.069195
6.06667	-0.17897
6.08333	-0.340935
6.1	-0.528391
6.11667	-0.701568
6.13333	-0.825384
6.15	-0.88427
6.16667	-0.881057
6.18333	-0.841113
6.2	-0.78179
6.21667	-0.704718
6.23333	-0.614945
6.25	-0.526903
6.26667	-0.44583
6.28333	-0.372478
6.3	-0.311756
6.31667	-0.265744
6.33333	-0.226923
6.35	-0.190131
6.36667	-0.160569
6.38333	-0.137668
6.4	-0.120007
6.41667	-0.104276
6.43333	-0.088265
6.45	-0.076554
6.46667	-0.066334
6.48333	-0.055973
6.5	-0.048862
6.51667	-0.037182
6.53333	-0.031022
6.55	-0.026942
6.56667	-0.024802
6.58333	-0.022441
6.6	-0.020692
6.61667	-0.018372
6.63333	-0.016512
6.65	-0.014542
6.66667	-0.012952
6.68333	-0.010793
6.7	-0.009443
6.71667	-0.009354
6.73333	-0.008854
6.75	-0.007865
6.76667	-0.006605
6.78333	-0.005626
6.8	-0.004696
6.81667	-0.004237
6.83333	-0.003427
6.85	-0.003118
6.86667	-0.002999
6.88333	-0.003119
6.9	-0.00322
6.91667	-0.00327
6.93333	-0.003541
6.95	-0.003841
6.96667	-0.003182
6.98333	-0.002713
7	-0.002043
7.01667	-0.001403
7.03333	-0.001054
7.05	-0.000704
7.06667	-0.000934
7.08333	-0.001184
7.1	-0.001055
7.11667	-0.000934
7.13333	-0.000934
7.15	-0.000654
7.16667	-0.000514
7.18333	-0.000374
7.2	6e-06
7.21667	0.000427
7.23333	0.001028
7.25	0.001648
7.26667	0.001679
7.28333	0.00143
7.3	0.001201
7.31667	0.001012
7.33333	0.000814
7.35	0.000865
7.36667	0.000996
7.38333	0.001078
7.4	0.00099
7.41667	0.001142
7.43333	0.001224
7.45	0.001026
7.46667	0.000838
7.48333	0.0008
7.5	0.000653
7.51667	0.000475
7.53333	0.000207
7.55	0.00015
7.56667	-6.8e-05
7.58333	-0.000375
7.6	-0.000423
7.61667	-0.000431
7.63333	-0.00032
7.65	-0.000178
7.66667	-0.000106
7.68333	-0.000294
7.7	-0.000443
7.71667	-0.000553
7.73333	-0.000522
7.75	-0.000502
7.76667	-0.000611
7.78333	-0.000571
7.8	-0.000551
7.81667	-0.000623
7.83333	-0.000604
7.85	-0.000606
7.86667	-0.000547
7.88333	-0.000508
7.9	-0.000301
7.91667	-0.000165
7.93333	-0.000328
7.95	-0.000322
7.96667	-0.000305
7.98333	-0.000479
8	-0.000674
8.01667	-0.000689
8.03333	-0.000795
8.05	-0.000821
8.06667	-0.000807
8.08333	-0.000792
8.1	-0.000719
8.11667	-0.000567
8.13333	-0.000274
8.15	-3.2e-05
8.16667	1.1e-05
8.18333	5.3e-05
8.2	0.000185
8.21667	0.000136
8.23333	-0.000142
8.25	-0.000261
8.26667	-5e-05
8.28333	1.2e-05
8.3	5.3e-05
8.31667	0.000224
8.33333	0.000465
8.35	0.000675
8.36667	0.000906
8.38333	0.000987
8.4	0.000998
8.41667	0.000609
8.43333	0.00067
8.45	0.000501
8.46667	0.001292
8.48333	0.001263
8.5	0.001774
8.51667	0.002545
8.53333	-0.002053
8.55	-0.047672
8.56667	-0.133971
8.58333	-0.264459
8.6	-0.424488
8.61667	-0.587396
8.63333	-0.721974
8.65	-0.793572
8.66667	-0.80713
8.68333	-0.776869
8.7	-0.718857
8.71667	-0.648964
8.73333	-0.569252
8.75	-0.487289
8.76667	-0.413157
8.78333	-0.348774
8.8	-0.290422
8.81667	-0.245748
8.83333	-0.208525
8.85	-0.175622
8.86667	-0.152449
8.88333	-0.131446
8.9	-0.111262
8.91667	-0.099638
8.93333	-0.083814
8.95	-0.07196
8.96667	-0.058066
8.98333	-0.051872
9	-0.044857
9.01667	-0.035202
9.03333	-0.030167
9.05	-0.029172
9.06667	-0.027337
9.08333	-0.025052
9.1	-0.022426
9.11667	-0.02082
9.13333	-0.019364
9.15	-0.017298
9.16667	-0.015752
9.18333	-0.014406
9.2	-0.013249
9.21667	-0.011941
9.23333	-0.010464
9.25	-0.008747
9.26667	-0.007929
9.28333	-0.007142
9.3	-0.006104
9.31667	-0.005095
9.33333	-0.004266
9.35	-0.003837
9.36667	-0.003528
9.38333	-0.00301
9.4	-0.00258
9.41667	-0.00185
9.43333	-0.00143
9.45	-0.001209
9.46667	-0.000939
9.48333	-0.001029
9.5	-0.001098
9.51667	-0.000916
9.53333	-0.000854
9.55	-0.000782
9.56667	-0.00077
9.58333	-0.000488
9.6	-0.000525
9.61667	-0.000391
9.63333	-0.000378
9.65	-0.000484
9.66667	9e-05
9.68333	0.000363
9.7	0.000198
9.71667	0.000823
9.73333	0.001459
9.75	0.001915
9.76667	0.00398
9.78333	0.008046
9.8	-0.001728
9.81667	-0.02029
9.83333	-0.027322
9.85	-0.012135
9.86667	0.001053
9.88333	0.00173
9.9	0.001219
9.91667	9.9e-05
9.93333	-0.000902
9.95	-0.000622
9.96667	-0.000382
9.98333	-0.000142
10	0.000128
10.0167	0.00031
10.0333	-8e-06
10.05	-0.000226
10.0667	-0.000244
10.0833	-0.000382
10.1	-0.000309
10.1167	-0.000274
10.1333	0
10.15	0.000465
10.1667	0.000909
10.1833	0.001153
10.2	0.001089
10.2167	0.000856
10.2333	0.000873
10.25	0.00081
10.2667	0.000507
10.2833	0.000274
10.3	1e-06
10.3167	-0.000259
10.3333	-0.00025
10.35	0.000379
10.3667	0.001398
10.3833	0.001948
10.4	0.002058
10.4167	0.001929
10.4333	0.00203
10.45	0.001881
10.4667	0.001732
10.4833	0.002233
10.5	0.001914
10.5167	0.000905
10.5333	0.000517
10.55	0.000798
10.5667	-7.1e-05
10.5833	-0.000599
10.6	-0.000488
10.6167	-0.000399
10.6333	-0.000469
10.65	-0.000709
10.6667	-0.001319
10.6833	-0.00237
10.7	-0.003521
10.7167	-0.003645
10.7333	-0.003189
10.75	-0.002883
10.7667	-0.002647
10.7833	-0.002221
10.8	-0.001866
10.8167	-0.001634
10.8333	-0.001382
10.85	-0.000771
10.8667	-0.000439
10.8833	-0.000367
10.9	-0.000157
10.9167	0.000311
10.9333	0.001179
10.95	0.001147
10.9667	0.001445
10.9833	0.001253
11	0.00262
11.0167	0.004404
11.0333	-0.001171
11.05	-0.042857
11.0667	-0.122512
11.0833	-0.240958
11.1	-0.389624
11.1167	-0.535102
11.1333	-0.648141
11.15	-0.702919
11.1667	-0.707167
11.1833	-0.677815
11.2	-0.624565
11.2167	-0.563895
11.2333	-0.496826
11.25	-0.427607
11.2667	-0.361387
11.2833	-0.304148
11.3	-0.255439
11.3167	-0.213962
11.3333	-0.186145
11.35	-0.157257
11.3667	-0.13374
11.3833	-0.116612
11.4	-0.103096
11.4167	-0.09016
11.4333	-0.079844
11.45	-0.069228
11.4667	-0.049922
11.4833	-0.043276
11.5	-0.03878
11.5167	-0.035685
11.5333	-0.032041
11.55	-0.028526
11.5667	-0.025041
11.5833	-0.022646
11.6	-0.020481
11.6167	-0.017847
11.6333	-0.016012
11.65	-0.014718
11.6667	-0.013594
11.6833	-0.012109
11.7	-0.010665
11.7167	-0.00913
11.7333	-0.007966
11.75	-0.007162
11.7667	-0.006298
11.7833	-0.005603
11.8	-0.004999
11.8167	-0.004554
11.8333	-0.004049
11.85	-0.003485
11.8667	-0.00293
11.8833	-0.002465
11.9	-0.00203
11.9167	-0.001875
11.9333	-0.001749
11.95	-0.001544
11.9667	-0.001218
11.9833	-0.000892
12	-0.000536
12.0167	-0.000299
12.0333	-8.3e-05
12.05	-1.6e-05
12.0667	0.000201
12.0833	0.000628
12.1	0.000856
12.1167	0.001114
12.1333	0.001013
12.15	0.000792
12.1667	0.00077
12.1833	0.000629
12.2	0.000438
12.2167	0.000559
12.2333	0.00069
12.25	0.000621
12.2667	0.000492
12.2833	0.000303
12.3	0.000195
12.3167	0.000198
12.3333	1e-06
12.35	-0.000105
12.3667	-0.000112
12.3833	-0.000139
12.4	8.5e-05
12.4167	6.1e-05
12.4333	-0.000113
12.45	-0.000358
12.4667	-0.000622
12.4833	-0.000606
12.5	-0.00057
12.5167	-0.000542
12.5333	-0.000654
12.55	-0.001035
12.5667	-0.000937
12.5833	-0.000519
12.6	-0.00028
12.6167	-0.000129
12.6333	-0.000108
12.65	-0.000217
12.6667	-0.000236
12.6833	0.000265
12.7	0.000687
12.7167	0.000942
12.7333	0.001316
12.75	0.001521
12.7667	0.001266
12.7833	0.00193
12.8	0.002326
12.8167	0.002884
12.8333	0.002732
12.85	0.00165
12.8667	0.001709
12.8833	0.001897
12.9	0.001766
12.9167	0.001607
12.9333	0.001108
12.95	0.00027
12.9667	1e-06
12.9833	0.000112
13	-0.000127
13.0167	-0.001194
13.0333	-0.001772
13.05	-0.001769
13.0667	-0.001857
13.0833	-0.001484
13.1	-0.000982
13.1167	-0.000689
13.1333	-0.000487
13.15	-0.000375
13.1667	-0.000402
13.1833	-0.00046
13.2	-0.000468
13.2167	-0.000227
13.2333	1.5e-05
13.25	9.6e-05
13.2667	0.000107
13.2833	-0.000111
13.3	-0.00047
13.3167	-0.000631
13.3333	-0.000551
13.35	-0.000451
13.3667	-0.000532
13.3833	-0.000812
13.4	-0.001253
13.4167	-0.001495
13.4333	-0.001828
13.45	-0.00232
13.4667	-0.002493
13.4833	-0.001855
13.5	-0.000138
13.5167	-0.000202
13.5333	0.000723
13.55	-0.030361
13.5667	-0.097086
13.5833	-0.20289
13.6	-0.335405
13.6167	-0.462481
13.6333	-0.568017
13.65	-0.623453
13.6667	-0.634439
13.6833	-0.609946
13.7	-0.566082
13.7167	-0.512829
13.7333	-0.450407
13.75	-0.388584
13.7667	-0.330592
13.7833	-0.281389
13.8	-0.235957
13.8167	-0.199285
13.8333	-0.166384
13.85	-0.141362
13.8667	-0.12064
13.8833	-0.105699
13.9	-0.090547
13.9167	-0.077916
13.9333	-0.070925
13.95	-0.063044
13.9667	-0.056403
13.9833	-0.049182
14	-0.042611
14.0167	-0.036551
14.0333	-0.03161
14.05	-0.028349
14.0667	-0.026168
14.0833	-0.024258
14.1	-0.022347
14.1167	-0.020726
14.1333	-0.018855
14.15	-0.016455
14.1667	-0.014234
14.1833	-0.012333
14.2	-0.010742
14.2167	-0.009671
14.2333	-0.008789
14.25	-0.007978
14.2667	-0.007067
14.2833	-0.006276
14.3	-0.005894
14.3167	-0.005422
14.3333	-0.00472
14.35	-0.004028
14.3667	-0.003316
14.3833	-0.002704
14.4	-0.002172
14.4167	-0.001368
14.4333	-0.000925
14.45	-0.000822
14.4667	-0.001179
14.4833	-0.001575
14.5	-0.001592
14.5167	-0.001707
14.5333	-0.001523
14.55	-0.001718
14.5667	-0.001693
14.5833	-0.001488
14.6	-0.001133
14.6167	-0.000917
14.6333	-0.00039
14.65	-1.4e-05
14.6667	6.3e-05
14.6833	7e-05
14.7	-0.000214
14.7167	-0.000645
14.7333	-0.000406
14.75	-0.001317
14.7667	-0.000698
14.7833	-0.00014
14.8	0.00051
14.8167	0.000591
14.8333	-0.000538
14.85	-0.002996
14.8667	-0.005195
14.8833	0.002286
14.9	0.015158
14.9167	0.015442
14.9333	0.015397
14.95	0.013711
14.9667	-0.002385
14.9833	-0.01388
15	-0.013426
15.0167	-0.009278
15.0333	-0.006421
15.05	-0.005623
15.0667	-0.005216
15.0833	-0.004468
15.1	-0.00339
15.1167	-0.002219
15.1333	-0.002398
15.15	-0.002257
15.1667	-0.001415
15.1833	-0.000464
15.2	-0.000353
15.2167	-0.000377
15.2333	6.8e-05
15.25	0.000583
15.2667	0.000858
15.2833	0.000883
15.3	0.001019
15.3167	0.000728
15.3333	0.000508
15.35	0.000137
15.3667	-0.000284
15.3833	-0.000704
15.4	-0.001255
15.4167	-0.001881
15.4333	-0.002037
15.45	-0.001804
15.4667	-0.0013
15.4833	-0.000756
15.5	-0.000292
15.5167	0.000556
15.5333	0.001304
15.55	0.001133
15.5667	0.001331
15.5833	0.00179
15.6	0.002428
15.6167	0.004022
15.6333	0.006276
15.65	0.009399
15.6667	0.013113
15.6833	0.016526
15.7	0.00764
15.7167	-0.008513
15.7333	-0.011466
15.75	-0.009699
15.7667	-0.007242
15.7833	-0.005025
15.8	-0.004258
15.8167	-0.00365
15.8333	-0.002923
15.85	-0.002325
15.8667	-0.002007
15.8833	-0.00106
15.9	9.8e-05
15.9167	0.000575
15.9333	0.000543
15.95	0.000501
15.9667	0.001148
15.9833	0.001156
16	0.000323
16.0167	-0.000809
16.0333	-0.003141
16.05	-0.025163
16.0667	-0.083266
16.0833	-0.170638
16.1	-0.29092
16.1167	-0.410602
16.1333	-0.507135
16.15	-0.555767
16.1667	-0.560889
16.1833	-0.538511
16.2	-0.501403
16.2167	-0.459745
16.2333	-0.404207
16.25	-0.343059
16.2667	-0.294121
16.2833	-0.248003
16.3	-0.210745
16.3167	-0.179117
16.3333	-0.145269
16.35	-0.127221
16.3667	-0.111743
16.3833	-0.097305
16.4	-0.086067
16.4167	-0.075639
16.4333	-0.0578
16.45	-0.046042
16.4667	-0.040864
16.4833	-0.038795
16.5	-0.035727
16.5167	-0.032219
16.5333	-0.02895
16.55	-0.025212
16.5667	-0.022013
16.5833	-0.019335
16.6	-0.016356
16.6167	-0.012958
16.6333	-0.010519
16.65	-0.009571
16.6667	-0.008632
16.6833	-0.007873
16.7	-0.007295
16.7167	-0.006196
16.7333	-0.005017
16.75	-0.004018
16.7667	-0.002889
16.7833	-0.00222
16.8	-0.001701
16.8167	-0.001592
16.8333	-0.001653
16.85	-0.001464
16.8667	-0.001185
16.8833	-0.001016
16.9	-0.000797
16.9167	-0.000728
16.9333	-0.000638
16.95	-0.000709
16.9667	-0.00066
16.9833	-0.00051
17	-0.000661
17.0167	-0.001061
17.0333	-0.000762
17.05	-0.000692
17.0667	-0.000732
17.0833	-0.000503
17.1	-0.000303
17.1167	-0.000283
17.1333	6e-06
17.15	0.000296
17.1667	0.000586
17.1833	0.000366
17.2	0.000356
17.2167	0.000166
17.2333	-0.000173
17.25	-0.000213
17.2667	-8.3e-05
17.2833	-8.3e-05
17.3	-0.000142
17.3167	0.000188
17.3333	0.000879
17.35	0.001359
17.3667	0.00156
17.3833	0.00147
17.4	0.001211
17.4167	0.001092
17.4333	0.000952
17.45	0.000523
17.4667	0.000184
17.4833	4.4e-05
17.5	1.5e-05
17.5167	1.5e-05
17.5333	2.5e-05
17.55	5.5e-05
17.5667	7.5e-05
17.5833	4.5e-05
17.6	0.000185
17.6167	0.000424
17.6333	0.000562
17.65	0.00053
17.6667	0.000269
17.6833	-7.3e-05
17.7	-0.000524
17.7167	-0.000948
17.7333	-0.001413
17.75	-0.001517
17.7667	-0.001391
17.7833	-0.001135
17.8	-0.000589
17.8167	-0.000207
17.8333	-1.4e-05
17.85	4.8e-05
17.8667	0.000331
17.8833	0.000473
17.9	0.000176
17.9167	7.5e-05
17.9333	0.001383
17.95	0.004722
17.9667	0.007011
17.9833	0.005309
18	0.000578
18.0167	-0.017058
18.0333	-0.019364
18.05	-0.0146
18.0667	-0.009536
18.0833	-0.004562
18.1	-0.000968
18.1167	0.001533
18.1333	0.002284
18.15	0.002425
18.1667	0.002366
18.1833	0.003586
18.2	0.004497
18.2167	0.006288
18.2333	0.007028
18.25	0.007259
18.2667	0.00657
18.2833	0.00664
18.3	0.007481
18.3167	0.009972
18.3333	0.010784
18.35	0.002665
18.3667	-0.005594
18.3833	-0.012603
18.4	-0.011111
18.4167	-0.007631
18.4333	-0.003842
18.45	-0.001582
18.4667	0.002118
18.4833	0.006038
18.5	0.009138
18.5167	0.009706
18.5333	0.012744
18.55	0.000892
18.5667	-0.0411
18.5833	-0.117442
18.6	-0.225444
18.6167	-0.336367
18.6333	-0.432321
18.65	-0.487794
18.6667	-0.506477
18.6833	-0.492991
18.7	-0.460594
18.7167	-0.414139
18.7333	-0.367723
18.75	-0.318748
18.7667	-0.271713
18.7833	-0.230157
18.8	-0.189362
18.8167	-0.158067
18.8333	-0.135613
18.85	-0.115958
18.8667	-0.101304
18.8833	-0.088949
18.9	-0.080715
18.9167	-0.0685
18.9333	-0.061337
18.95	-0.055043
18.9667	-0.052109
18.9833	-0.049445
19	-0.043521
19.0167	-0.030267
19.0333	-0.018793
19.05	-0.016539
19.0667	-0.016755
19.0833	-0.014402
19.1	-0.011888
19.1167	-0.009864
19.1333	-0.00865
19.15	-0.007276
19.1667	-0.007133
19.1833	-0.006689
19.2	-0.005605
19.2167	-0.004621
19.2333	-0.003367
19.25	-0.002102
19.2667	-0.001758
19.2833	-0.001564
19.3	-0.00161
19.3167	-0.001825
19.3333	-0.00167
19.35	-0.002375
19.3667	-0.00195
19.3833	-0.000875
19.4	-0.00191
19.4167	-0.002464
19.4333	-0.000428
19.45	0.023068
19.4667	0.025014
19.4833	0.00961
19.5	-0.015104
19.5167	-0.013987
19.5333	-0.00705
19.55	-0.005893
19.5667	-0.005265
19.5833	-0.003658
19.6	-0.001821
19.6167	-0.000342
19.6333	-3.3e-05
19.65	0.000436
19.6667	0.000135
19.6833	0.000264
19.7	0.000713
19.7167	0.000753
19.7333	0.001304
19.75	0.000835
19.7667	0.000896
19.7833	0.000797
19.8	0.000868
19.8167	0.001081
19.8333	0.001094
19.85	0.000457
19.8667	-0.0003
19.8833	-0.000576
19.9	-0.001263
19.9167	-0.002358
19.9333	-0.002972
19.95	-0.002326
19.9667	-0.002081
19.9833	-0.002045
20	-0.001429
20.0167	-0.001961
20.0333	-0.003272
20.05	-0.004694
20.0667	-0.003335
20.0833	-0.000556
20.1	-0.000477
20.1167	-0.001096
20.1333	-0.001104
20.15	-0.000842
20.1667	-0.000291
20.1833	0.000321
20.2	0.000983
20.2167	0.001918
20.2333	0.002643
20.25	0.002899
20.2667	0.002504
20.2833	0.00177
20.3	0.001275
20.3167	0.000934
20.3333	0.000873
20.35	0.001172
20.3667	0.001491
20.3833	0.001721
20.4	0.00154
20.4167	0.001052
20.4333	0.000555
20.45	0.001039
20.4667	0.001552
20.4833	0.001655
20.5	0.000828
20.5167	7.4e-05
20.5333	-8.9e-05
20.55	-0.000222
20.5667	-0.000546
20.5833	0.000421
20.6	0.001528
20.6167	0.002136
20.6333	0.002515
20.65	0.002214
20.6667	0.001244
20.6833	0.000553
20.7	-0.000128
20.7167	0.000452
20.7333	0.000872
20.75	0.001992
20.7667	0.002382
20.7833	0.001302
20.8	0.000803
20.8167	7.2e-05
20.8333	-0.001159
20.85	-0.00192
20.8667	-0.001491
20.8833	-0.002232
20.9	-0.003403
20.9167	-0.003536
20.9333	-0.004351
20.95	-0.006105
20.9667	-0.005339
20.9833	-0.004894
21	-0.003588
21.0167	0.000755
21.0333	0.005087
21.05	-0.006991
21.0667	-0.04322
21.0833	-0.110248
21.1	-0.207346
21.1167	-0.299057
21.1333	-0.377199
21.15	-0.421331
21.1667	-0.444023
21.1833	-0.427694
21.2	-0.395646
21.2167	-0.356611
21.2333	-0.317566
21.25	-0.268671
21.2667	-0.221917
21.2833	-0.179692
21.3	-0.147987
21.3167	-0.125255
21.3333	-0.106514
21.35	-0.094482
21.3667	-0.084731
21.3833	-0.076379
21.4	-0.068168
21.4167	-0.058518
21.4333	-0.04455
21.45	-0.037231
21.4667	-0.035183
21.4833	-0.032484
21.5	-0.029566
21.5167	-0.027369
21.5333	-0.024993
21.55	-0.022727
21.5667	-0.020552
21.5833	-0.018386
21.6	-0.01625
21.6167	-0.014426
21.6333	-0.013042
21.65	-0.011389
21.6667	-0.009546
21.6833	-0.007882
21.7	-0.006479
21.7167	-0.004937
21.7333	-0.003266
21.75	-0.001795
21.7667	-0.000713
21.7833	9.8e-05
21.8	0.000889
21.8167	0.001159
21.8333	0.001208
21.85	0.001778
21.8667	0.001367
21.8833	0.001236
21.9	0.000325
21.9167	-0.000116
21.9333	-0.000159
21.95	-0.000221
21.9667	-0.000264
21.9833	-0.000976
22	-0.003268
22.0167	-0.005072
22.0333	-0.005586
22.05	-0.003379
22.0667	0.002037
22.0833	0.008073
22.1	0.008729
22.1167	0.006324
22.1333	0.004379
22.15	0.003924
22.1667	0.002579
22.1833	0.002264
22.2	0.002879
22.2167	0.003254
22.2333	0.003338
22.25	0.002522
22.2667	0.001116
22.2833	0.00072
22.3	0.000814
22.3167	0.000568
22.3333	0.000271
22.35	0.000275
22.3667	0.000598
22.3833	0.001231
22.4	0.001985
22.4167	0.002768
22.4333	0.002781
22.45	0.002784
22.4667	0.002477
22.4833	0.00196
22.5	0.001413
22.5167	0.000936
22.5333	0.001159
22.55	0.001962
22.5667	0.001964
22.5833	0.001707
22.6	0.0012
22.6167	0.001093
22.6333	0.001336
22.65	0.001679
22.6667	0.001392
22.6833	0.001385
22.7	0.001168
22.7167	0.000681
22.7333	0.000144
22.75	-8.3e-05
22.7667	0.00015
22.7833	0.000474
22.8	0.000797
22.8167	0.001081
22.8333	0.001074
22.85	0.001158
22.8667	0.001262
22.8833	0.001346
22.9	0.00114
22.9167	0.000964
22.9333	0.000869
22.95	0.000463
22.9667	0.000188
22.9833	3.2e-05
23	6.7e-05
23.0167	5.1e-05
23.0333	0.000186
23.05	0.000131
23.0667	-5.4e-05
23.0833	-0.00019
23.1	-0.000425
23.1167	-0.00063
23.1333	-0.000775
23.15	-0.000771
23.1667	-0.000966
23.1833	-0.001082
23.2	-0.001057
23.2167	-0.001013
23.2333	-0.000728
23.25	-0.000614
23.2667	-0.00066
23.2833	-0.000546
23.3	-0.000311
23.3167	2.3e-05
23.3333	8.7e-05
23.35	1e-06
23.3667	5.5e-05
23.3833	0.000199
23.4	0.000543
23.4167	0.000608
23.4333	0.001122
23.45	0.001237
23.4667	0.000851
23.4833	0.000905
23.5	0.00044
23.5167	0.000514
23.5333	0.001689
23.55	-0.006956
23.5667	-0.037391
23.5833	-0.095227
23.6	-0.179452
23.6167	-0.264397
23.6333	-0.335672
23.65	-0.382046
23.6667	-0.392121
23.6833	-0.381836
23.7	-0.356251
23.7167	-0.321415
23.7333	-0.28309
23.75	-0.246924
23.7667	-0.208259
23.7833	-0.180843
23.8	-0.150028
23.8167	-0.126902
23.8333	-0.108986
23.85	-0.09421
23.8667	-0.079394
23.8833	-0.065128
23.9	-0.057022
23.9167	-0.051126
23.9333	-0.04511
23.95	-0.039623
23.9667	-0.035107
23.9833	-0.031801
24	-0.028995
24.0167	-0.026458
24.0333	-0.023851
24.05	-0.021655
24.0667	-0.019718
24.0833	-0.017562
24.1	-0.015285
24.1167	-0.012668
24.1333	-0.010401
24.15	-0.008514
24.1667	-0.006867
24.1833	-0.00532
24.2	-0.003813
24.2167	-0.002396
24.2333	-0.001699
24.25	-0.001002
24.2667	0.003235
24.2833	0.007863
24.3	0.01232
24.3167	0.008247
24.3333	-0.006575
24.35	-0.011738
24.3667	-0.01002
24.3833	-0.007283
24.4	-0.006245
24.4167	-0.005517
24.4333	-0.00544
24.45	-0.004612
24.4667	-0.004114
24.4833	-0.003746
24.5	-0.002848
24.5167	-0.0023
24.5333	-0.001752
24.55	-0.000834
24.5667	0.000284
24.5833	0.000682
24.6	0.00091
24.6167	0.001118
24.6333	0.001407
24.65	0.002285
24.6667	0.002843
24.6833	0.003252
24.7	0.00344
24.7167	0.002848
24.7333	0.003377
24.75	0.003845
24.7667	0.002434
24.7833	0.001602
24.8	0.000881
24.8167	0.00042
24.8333	0.000628
24.85	0.001217
24.8667	0.000956
24.8833	0.000435
24.9	-0.000607
24.9167	-0.001088
24.9333	-0.001239
24.95	-0.0009
24.9667	-0.000451
24.9833	-0.000812
25	-0.000923
25.0167	-0.001154
25.0333	-0.001105
25.05	-0.000995
25.0667	-0.001096
25.0833	-0.000887
25.1	-0.000628
25.1167	-0.000499
25.1333	-0.000419
25.15	-0.00073
25.1667	-0.001341
25.1833	-0.001632
25.2	-0.001652
25.2167	-0.001523
25.2333	-0.001473
25.25	-0.001504
25.2667	-0.001504
25.2833	-0.001335
25.3	-0.001235
25.3167	-0.000975
25.3333	-0.000505
25.35	-0.000215
25.3667	-2.5e-05
25.3833	0.000245
25.4	0.000455
25.4167	0.000376
25.4333	0.000258
25.45	0.000439
25.4667	0.000561
25.4833	0.000673
25.5	0.000884
25.5167	0.000967
25.5333	0.000981
25.55	0.000985
25.5667	0.001129
25.5833	0.001433
25.6	0.001387
25.6167	0.001261
25.6333	0.001148
25.65	0.001164
25.6667	0.000731
25.6833	0.000237
25.7	-0.000246
25.7167	-0.000489
25.7333	-0.00045
25.75	-0.000551
25.7667	-0.001023
25.7833	-0.000874
25.8	-0.000495
25.8167	-0.000416
25.8333	-0.000525
25.85	-0.000424
25.8667	-0.000203
25.8833	-0.000243
25.9	-0.000202
25.9167	0.000329
25.9333	0.000592
25.95	0.001415
25.9667	0.001437
25.9833	0.00099
26	0.001363
26.0167	0.001956
26.0333	0.002541
26.05	-0.006155
26.0667	-0.03531
26.0833	-0.085856
26.1	-0.158391
26.1167	-0.232026
26.1333	-0.29643
26.15	-0.335504
26.1667	-0.347158
26.1833	-0.335032
26.2	-0.308096
26.2167	-0.280979
26.2333	-0.251492
26.25	-0.218114
26.2667	-0.187867
26.2833	-0.162699
26.3	-0.138032
26.3167	-0.113034
26.3333	-0.093996
26.35	-0.086007
26.3667	-0.071829
26.3833	-0.0611
26.4	-0.063152
26.4167	-0.064943
26.4333	-0.057534
26.45	-0.036775
26.4667	-0.012545
26.4833	-0.003856
26.5	-0.008477
26.5167	-0.013197
26.5333	-0.013448
26.55	-0.012148
26.5667	-0.012508
26.5833	-0.008818
26.6	-0.007409
26.6167	-0.007989
26.6333	-0.008329
26.65	-0.008529
26.6667	-0.008739
26.6833	-0.008979
26.7	-0.008559
26.7167	-0.007419
26.7333	-0.005899
26.75	-0.004729
26.7667	-0.004499
26.7833	-0.004599
26.8	-0.004649
26.8167	-0.004049
26.8333	-0.003199
26.85	-0.00225
26.8667	-0.00106
26.8833	-0.00079
26.9	-0.000301
26.9167	0.000249
26.9333	0.001208
26.95	0.001417
26.9667	0.000886
26.9833	0.000575
27	0.000955
27.0167	0.001243
27.0333	0.001142
27.05	0.00091
27.0667	0.000678
27.0833	0.000257
27.1	0.000165
27.1167	8.3e-05
27.1333	0.00022
27.15	0.000367
27.1667	0.000525
27.1833	0.000452
27.2	0.000119
27.2167	-0.000174
27.2333	-0.000218
27.25	0.000497
27.2667	0.000673
27.2833	0.000889
27.3	0.001105
27.3167	0.00065
27.3333	0.000754
27.35	0.000509
27.3667	-0.000637
27.3833	0.001517
27.4	0.012561
27.4167	0.017695
27.4333	0.016127
27.45	0.007549
27.4667	-0.001638
27.4833	-0.004436
27.5	-0.003174
27.5167	-0.001482
27.5333	0.000698
27.55	0.003708
27.5667	0.004788
27.5833	0.005909
27.6	0.008109
27.6167	0.008628
27.6333	0.010026
27.65	0.011524
27.6667	0.011171
27.6833	0.007339
27.7	0.003797
27.7167	-0.007716
27.7333	-0.015051
27.75	-0.015666
27.7667	-0.014201
27.7833	-0.011866
27.8	-0.010561
27.8167	-0.009517
27.8333	-0.007405
27.85	-0.005693
27.8667	-0.004271
27.8833	-0.002409
27.9	-0.000367
27.9167	0.001034
27.9333	0.000563
27.95	-0.000659
27.9667	-0.00166
27.9833	-0.001281
28	-0.000462
28.0167	-0.001484
28.0333	-0.002729
28.05	-0.002644
28.0667	-0.001839
28.0833	-0.000803
28.1	-0.000838
28.1167	-0.001624
28.1333	-0.002562
28.15	-0.002721
28.1667	-0.002659
28.1833	-0.002668
28.2	-0.002776
28.2167	-0.001886
28.2333	-0.001078
28.25	-0.00143
28.2667	-0.001462
28.2833	-0.000825
28.3	-0.000407
28.3167	0.00042
28.3333	0.000995
28.35	0.00078
28.3667	0.000135
28.3833	-0.00058
28.4	-0.000625
28.4167	-0.000501
28.4333	0.000342
28.45	0.001725
28.4667	0.003488
28.4833	0.004232
28.5	0.003655
28.5167	-0.003802
28.5333	-0.00522
28.55	-0.008818
28.5667	-0.032086
28.5833	-0.072064
28.6	-0.134482
28.6167	-0.20225
28.6333	-0.266648
28.65	-0.298176
28.6667	-0.311714
28.6833	-0.302793
28.7	-0.279651
28.7167	-0.253569
28.7333	-0.222287
28.75	-0.192085
28.7667	-0.163773
28.7833	-0.139701
28.8	-0.120259
28.8167	-0.100797
28.8333	-0.083644
28.85	-0.070471
28.8667	-0.063878
28.8833	-0.062695
28.9	-0.061412
28.9167	-0.053749
28.9333	-0.040915
28.95	-0.03165
28.9667	-0.032906
28.9833	-0.043172
29	-0.052837
29.0167	-0.037322
29.0333	-0.012236
29.05	0.00198
29.0667	0.009087
29.0833	0.004173
29.1	-0.00032
29.1167	-0.003783
29.1333	-0.006924
29.15	-0.002605
29.1667	0.008634
29.1833	0.014143
29.2	0.009232
29.2167	-0.002358
29.2333	-0.023726
29.25	-0.036854
29.2667	-0.026781
29.2833	-0.003549
29.3	0.005333
29.3167	0.004017
29.3333	-0.002227
29.35	-0.005491
29.3667	-0.005245
29.3833	-0.005179
29.4	-0.005502
29.4167	-0.005735
29.4333	-0.005765
29.45	-0.005814
29.4667	-0.005903
29.4833	-0.006582
29.5	-0.007072
29.5167	-0.00723
29.5333	-0.007074
29.55	-0.006889
29.5667	-0.006733
29.5833	-0.007077
29.6	-0.007271
29.6167	-0.007325
29.6333	-0.007353
29.65	-0.007302
29.6667	-0.00708
29.6833	-0.006849
29.7	-0.006307
29.7167	-0.005495
29.7333	-0.005047
29.75	-0.004669
29.7667	-0.004061
29.7833	-0.003514
29.8	-0.003036
29.8167	-0.002447
29.8333	-0.001663
29.85	-0.000408
29.8667	-0.000153
29.8833	-0.000439
29.9	-0.000294
29.9167	0.000342
29.9333	0.000994
29.95	0.001406
29.9667	0.001448
29.9833	0.00199
30	0.001872
30.0167	0.001786
30.0333	0.002396
30.05	0.002156
30.0667	0.002156
30.0833	0.001926
30.1	0.001806
30.1167	0.002288
30.1333	0.002995
30.15	0.003313
30.1667	0.003341
30.1833	0.002239
30.2	0.001117
30.2167	0.000785
30.2333	0.000469
30.25	0.000423
30.2667	0.000907
30.2833	0.000641
30.3	0.000535
30.3167	0.000579
30.3333	0.000227
30.35	-0.000345
30.3667	-0.000688
30.3833	-0.00085
30.4	-0.001082
30.4167	-0.001265
30.4333	-0.001396
30.45	-0.001177
30.4667	-0.000598
30.4833	-0.000159
30.5	0.000159
30.5167	0.000538
30.5333	0.000726
30.55	0.000764
30.5667	0.000872
30.5833	0.000769
30.6	0.000497
30.6167	0.000125
30.6333	-9e-05
30.65	-0.000226
30.6667	-0.000311
30.6833	-0.000476
30.7	-0.000642
30.7167	-0.000717
30.7333	-0.000978
30.75	-0.001209
30.7667	-0.001459
30.7833	-0.00152
30.8	-0.001871
30.8167	-0.002062
30.8333	-0.00216
30.85	-0.002288
30.8667	-0.002346
30.8833	-0.002674
30.9	-0.002582
30.9167	-0.00225
30.9333	-0.002016
30.95	-0.001932
30.9667	-0.001198
30.9833	-0.000684
31	-0.000209
31.0167	0.001864
31.0333	0.001431
31.05	0.000137
31.0667	-0.021826
31.0833	-0.062499
31.1	-0.120403
31.1167	-0.185307
31.1333	-0.238107
31.15	-0.270967
31.1667	-0.277698
31.1833	-0.267288
31.2	-0.242168
31.2167	-0.218969
31.2333	-0.192706
31.25	-0.167132
31.2667	-0.135729
31.2833	-0.108996
31.3	-0.094752
31.3167	-0.085479
31.3333	-0.070572
31.35	-0.053204
31.3667	-0.035956
31.3833	-0.018239
31.4	-0.011411
31.4167	-0.038874
31.4333	-0.066001
31.45	-0.058539
31.4667	-0.049506
31.4833	-0.037494
31.5	-0.028071
31.5167	-0.019719
31.5333	-0.018641
31.55	-0.018443
31.5667	-0.016865
31.5833	-0.013377
31.6	-0.011648
31.6167	-0.009601
31.6333	-0.005236
31.65	0.001188
31.6667	0.002452
31.6833	0.000706
31.7	6e-05
31.7167	-0.000216
31.7333	-0.001115
31.75	-0.001724
31.7667	-0.001923
31.7833	-0.001512
31.8	-0.000951
31.8167	-0.00068
31.8333	-0.000842
31.85	-0.001373
31.8667	-0.001975
31.8833	-0.002297
31.9	-0.002118
31.9167	-0.00177
31.9333	-0.001634
31.95	-0.002107
31.9667	-0.002551
31.9833	-0.002475
32	-0.002028
32.0167	-0.001692
32.0333	-0.001267
32.05	-0.001312
32.0667	-0.002007
32.0833	-0.002982
32.1	-0.003487
32.1167	-0.002722
32.1333	-0.002198
32.15	-0.002294
32.1667	-0.00161
32.1833	-0.001296
32.2	-0.001111
32.2167	-0.001057
32.2333	-0.001203
32.25	-0.001459
32.2667	-0.001425
32.2833	-0.001051
32.3	-0.000507
32.3167	-0.000253
32.3333	-0.000179
32.35	-9.4e-05
32.3667	3e-05
32.3833	0.000295
32.4	0.000549
32.4167	0.000554
32.4333	0.000309
32.45	-5e-06
32.4667	-0.000289
32.4833	-0.000394
32.5	-0.000298
32.5167	-0.000143
32.5333	9.5e-05
32.55	0.000552
32.5667	0.000999
32.5833	0.001416
32.6	0.001544
32.6167	0.001261
32.6333	0.001141
32.65	0.00099
32.6667	0.001059
32.6833	0.001029
32.7	0.000728
32.7167	0.000158
32.7333	-0.000271
32.75	-0.000449
32.7667	-0.000167
32.7833	0.000154
32.8	0.000316
32.8167	0.000347
32.8333	8.1e-05
32.85	-0.000116
32.8667	-0.000303
32.8833	-0.000549
32.9	-0.000386
32.9167	-4.2e-05
32.9333	0.000252
32.95	0.000127
32.9667	-0.000258
32.9833	-0.000663
33	-0.000898
33.0167	-0.000913
33.0333	-0.000677
33.05	-0.000401
33.0667	-0.000435
33.0833	-0.000398
33.1	-0.000102
33.1167	-3.6e-05
33.1333	-0.000229
33.15	-0.000241
33.1667	1.7e-05
33.1833	0.000384
33.2	-4.8e-05
33.2167	-0.000241
33.2333	-0.000501
33.25	-0.000852
33.2667	-0.000533
33.2833	0.000186
33.3	0.000496
33.3167	0.000385
33.3333	0.000206
33.35	0.000237
[truncated: 911 more rows]

## Sheet: SGBP_lev - FOS DP7
Titration of 1 mM FOS DP~7 into 50 µM SGBP_lev
Raw injection heats		Integrated heats		Fitted curve
Time (min)	DP (µcal/s)	Molar ratio	ΔH (kcal/mol)	Molar ratio	ΔH (kcal/mol)
0.083333	0.003983	0.234148	-3.01882	0.038835	-3.13426
0.1	0.00346	0.431343	-2.86579	0.234148	-3.04968
0.116667	0.002998	0.63042	-2.6026	0.431343	-2.89212
0.133333	0.002566	0.831378	-2.74741	0.63042	-2.71313
0.15	0.002184	1.03422	-2.51002	0.831378	-2.5174
0.166667	0.001772	1.23894	-2.13834	1.03422	-2.31296
0.183333	0.001359	1.44554	-1.50259	1.23894	-2.10986
0.2	0.001315	1.65403	-1.50414	1.44554	-1.91793
0.216667	0.00152	1.8644	-1.78712	1.65403	-1.74456
0.233333	0.001295	2.07665	-1.59851	1.8644	-1.59366
0.25	0.00089	2.29078	-1.38896	2.07665	-1.46589
0.266667	0.000515	2.50679	-1.35175	2.29078	-1.35972
0.283333	0.000191	2.72468	-1.26005	2.50679	-1.27243
0.3	-0.000301	2.94446	-1.14998	2.72468	-1.20102
0.316667	-0.000653	3.16612	-1.11466	2.94446	-1.14263
0.333333	-0.001075	3.38965	-1.06317	3.16612	-1.09476
0.35	-0.001637	3.61508	-0.971724	3.38965	-1.05535
0.366667	-0.001979	3.84238	-0.885689	3.61508	-1.02272
0.383333	-0.002371			3.84238	-0.995526
0.4	-0.002754
0.416667	-0.002988
0.433333	-0.002901
0.45	-0.002525
0.466667	-0.002248
0.483333	-0.002112
0.5	-0.001949
0.516667	-0.001776
0.533333	-0.001633
0.55	-0.00166
0.566667	-0.001827
0.583333	-0.001934
0.6	-0.001924
0.616667	-0.001564
0.633333	-0.001284
0.65	-0.001004
0.666667	-0.000914
0.683333	-0.000824
0.7	-0.000593
0.716667	-0.000343
0.733333	-0.000153
0.75	-0.000133
0.766667	-0.000163
0.783333	-0.000202
0.8	-0.000128
0.816667	0.000196
0.833333	0.00036
0.85	0.000425
0.866667	0.000609
0.883333	0.001203
0.9	0.001405
0.916667	0.001358
0.933333	0.00165
0.95	0.001752
0.966667	0.002384
0.983333	0.003437
1	0.00241
1.01667	0.001682
1.03333	-0.009315
1.05	-0.026662
1.06667	-0.041049
1.08333	-0.055506
1.1	-0.062241
1.11667	-0.059507
1.13333	-0.054432
1.15	-0.049527
1.16667	-0.042642
1.18333	-0.035998
1.2	-0.03213
1.21667	-0.029143
1.23333	-0.026825
1.25	-0.024628
1.26667	-0.02298
1.28333	-0.021483
1.3	-0.020341
1.31667	-0.01906
1.33333	-0.017469
1.35	-0.015897
1.36667	-0.014646
1.38333	-0.013505
1.4	-0.012349
1.41667	-0.011243
1.43333	-0.010397
1.45	-0.00949
1.46667	-0.008694
1.48333	-0.007968
1.5	-0.007297
1.51667	-0.006785
1.53333	-0.006213
1.55	-0.005441
1.56667	-0.004889
1.58333	-0.004397
1.6	-0.003899
1.61667	-0.00357
1.63333	-0.003271
1.65	-0.003023
1.66667	-0.002564
1.68333	-0.002065
1.7	-0.00168
1.71667	-0.001263
1.73333	-0.000877
1.75	-0.00071
1.76667	-0.000374
1.78333	-6.7e-05
1.8	0.000297
1.81667	0.000722
1.83333	0.001077
1.85	0.001472
1.86667	0.001838
1.88333	0.001933
1.9	0.002077
1.91667	0.002302
1.93333	0.002666
1.95	0.003211
1.96667	0.003536
1.98333	0.003881
2	0.004075
2.01667	0.004201
2.03333	0.004116
2.05	0.004062
2.06667	0.003958
2.08333	0.003793
2.1	0.003707
2.11667	0.003712
2.13333	0.003638
2.15	0.003203
2.16667	0.002658
2.18333	0.002213
2.2	0.001882
2.21667	0.001732
2.23333	0.001512
2.25	0.001301
2.26667	0.000971
2.28333	0.000511
2.3	0.000277
2.31667	-0.000117
2.33333	-0.000471
2.35	-0.000795
2.36667	-0.001119
2.38333	-0.001434
2.4	-0.001849
2.41667	-0.002045
2.43333	-0.002032
2.45	-0.002139
2.46667	-0.002176
2.48333	-0.002033
2.5	-0.001807
2.51667	-0.001764
2.53333	-0.001821
2.55	-0.001827
2.56667	-0.001884
2.58333	-0.002021
2.6	-0.001999
2.61667	-0.002021
2.63333	-0.001902
2.65	-0.001914
2.66667	-0.001836
2.68333	-0.001717
2.7	-0.001632
2.71667	-0.0015
2.73333	-0.001559
2.75	-0.001698
2.76667	-0.001997
2.78333	-0.002205
2.8	-0.002417
2.81667	-0.002532
2.83333	-0.002538
2.85	-0.002254
2.86667	-0.00199
2.88333	-0.001895
2.9	-0.001801
2.91667	-0.001692
2.93333	-0.001462
2.95	-0.001312
2.96667	-0.001332
2.98333	-0.001152
3	-0.001118
3.01667	-0.001127
3.03333	-0.001047
3.05	-0.000926
3.06667	-0.000456
3.08333	-0.000135
3.1	0.000106
3.11667	0.000404
3.13333	0.000582
3.15	0.00085
3.16667	0.001168
3.18333	0.001406
3.2	0.001359
3.21667	0.001341
3.23333	0.001394
3.25	0.001556
3.26667	0.001618
3.28333	0.00165
3.3	0.001762
3.31667	0.001914
3.33333	0.002166
3.35	0.002007
3.36667	0.002189
3.38333	0.002421
3.4	0.002515
3.41667	0.002329
3.43333	0.001464
3.45	0.001088
3.46667	0.000692
3.48333	0.000187
3.5	-0.000516
3.51667	0.000581
3.53333	-0.014391
3.55	-0.077193
3.56667	-0.162276
3.58333	-0.263788
3.6	-0.357358
3.61667	-0.417747
3.63333	-0.443686
3.65	-0.432215
3.66667	-0.398614
3.68333	-0.356973
3.7	-0.316569
3.71667	-0.285905
3.73333	-0.260361
3.75	-0.238366
3.76667	-0.222422
3.78333	-0.204168
3.8	-0.185971
3.81667	-0.169074
3.83333	-0.151056
3.85	-0.135599
3.86667	-0.119031
3.88333	-0.103474
3.9	-0.093144
3.91667	-0.082663
3.93333	-0.071462
3.95	-0.063362
3.96667	-0.056651
3.98333	-0.04875
4	-0.042817
4.01667	-0.037584
4.03333	-0.0329
4.05	-0.028366
4.06667	-0.024512
4.08333	-0.021268
4.1	-0.019012
4.11667	-0.016785
4.13333	-0.013658
4.15	-0.011891
4.16667	-0.010574
4.18333	-0.009468
4.2	-0.007778
4.21667	-0.006328
4.23333	-0.004988
4.25	-0.003848
4.26667	-0.002938
4.28333	-0.002348
4.3	-0.001986
4.31667	-0.001693
4.33333	-0.00169
4.35	-0.001597
4.36667	-0.001264
4.38333	-0.000791
4.4	-0.000586
4.41667	-0.00042
4.43333	-0.000324
4.45	-0.000108
4.46667	-3.2e-05
4.48333	-0.000145
4.5	3.3e-05
4.51667	0.000152
4.53333	0.000121
4.55	6e-05
4.56667	0.000119
4.58333	8.8e-05
4.6	2.9e-05
4.61667	5.1e-05
4.63333	-5.7e-05
4.65	2.5e-05
4.66667	0.000166
4.68333	0.000258
4.7	0.000242
4.71667	-3.3e-05
4.73333	-0.000228
4.75	-0.000453
4.76667	-0.000659
4.78333	-0.000654
4.8	-0.000697
4.81667	-0.000809
4.83333	-0.000832
4.85	-0.000854
4.86667	-0.000646
4.88333	-0.000599
4.9	-0.000779
4.91667	-0.000837
4.93333	-0.000536
4.95	-0.000125
4.96667	0.000406
4.98333	0.000618
5	0.000892
5.01667	0.001089
5.03333	0.001075
5.05	0.001341
5.06667	0.001587
5.08333	0.001563
5.1	0.001514
5.11667	0.001256
5.13333	0.001127
5.15	0.001319
5.16667	0.001611
5.18333	0.001673
5.2	0.001538
5.21667	0.001235
5.23333	0.001142
5.25	0.001009
5.26667	0.000715
5.28333	0.000462
5.3	0.00019
5.31667	0.000229
5.33333	2.8e-05
5.35	-0.000223
5.36667	-0.000305
5.38333	-0.000356
5.4	-0.000448
5.41667	-0.00057
5.43333	-0.000652
5.45	-0.000665
5.46667	-0.000797
5.48333	-0.001009
5.5	-0.001224
5.51667	-0.00123
5.53333	-0.001257
5.55	-0.001143
5.56667	-0.000879
5.58333	-0.000575
5.6	-0.000425
5.61667	-0.000427
5.63333	-0.000599
5.65	-0.000841
5.66667	-0.001062
5.68333	-0.001194
5.7	-0.00124
5.71667	-0.001288
5.73333	-0.001186
5.75	-0.000824
5.76667	-0.000382
5.78333	-0.000109
5.8	-0.000111
5.81667	0.000116
5.83333	0.000222
5.85	0.000189
5.86667	0.000336
5.88333	2.2e-05
5.9	-0.000294
5.91667	0.000148
5.93333	0.0006
5.95	0.001153
5.96667	0.000795
5.98333	0.000747
6	0.001197
6.01667	0.000555
6.03333	-0.013306
6.05	-0.063408
6.06667	-0.135809
6.08333	-0.230541
6.1	-0.317424
6.11667	-0.375648
6.13333	-0.406753
6.15	-0.403587
6.16667	-0.378472
6.18333	-0.341816
6.2	-0.303872
6.21667	-0.273399
6.23333	-0.250336
6.25	-0.230133
6.26667	-0.20922
6.28333	-0.194527
6.3	-0.175545
6.31667	-0.157484
6.33333	-0.142753
6.35	-0.124091
6.36667	-0.10782
6.38333	-0.097219
6.4	-0.085198
6.41667	-0.077238
6.43333	-0.065588
6.45	-0.059178
6.46667	-0.052778
6.48333	-0.046758
6.5	-0.040749
6.51667	-0.035709
6.53333	-0.03148
6.55	-0.02864
6.56667	-0.025841
6.58333	-0.023311
6.6	-0.021222
6.61667	-0.019423
6.63333	-0.016483
6.65	-0.014604
6.66667	-0.013425
6.68333	-0.012215
6.7	-0.010885
6.71667	-0.009645
6.73333	-0.008715
6.75	-0.008036
6.76667	-0.007446
6.78333	-0.006736
6.8	-0.006185
6.81667	-0.005694
6.83333	-0.005453
6.85	-0.005262
6.86667	-0.005
6.88333	-0.004599
6.9	-0.004217
6.91667	-0.003854
6.93333	-0.003761
6.95	-0.003678
6.96667	-0.003625
6.98333	-0.003532
7	-0.003298
7.01667	-0.003033
7.03333	-0.002827
7.05	-0.002612
7.06667	-0.002357
7.08333	-0.002642
7.1	-0.002745
7.11667	-0.002506
7.13333	-0.002078
7.15	-0.0017
7.16667	-0.001201
7.18333	-0.000653
7.2	-0.000233
7.21667	-0.000111
7.23333	-0.000159
7.25	-0.000277
7.26667	-0.000215
7.28333	-0.000223
7.3	-7.9e-05
7.31667	3.8e-05
7.33333	9.4e-05
7.35	8e-05
7.36667	0.000317
7.38333	0.000853
7.4	0.000893
7.41667	0.001084
7.43333	0.001256
7.45	0.001058
7.46667	0.00087
7.48333	0.000711
7.5	0.000536
7.51667	0.000253
7.53333	2e-05
7.55	-6.2e-05
7.56667	5.5e-05
7.58333	0.000292
7.6	0.000442
7.61667	0.000604
7.63333	0.000616
7.65	0.000478
7.66667	0.00032
7.68333	0.000302
7.7	0.000106
7.71667	-5.9e-05
7.73333	-0.000133
7.75	-0.000317
7.76667	-0.000402
7.78333	-0.000346
7.8	-0.000369
7.81667	-0.000381
7.83333	-0.000393
7.85	-0.000245
7.86667	-0.000147
7.88333	-8.9e-05
7.9	-0.00014
7.91667	-0.00034
7.93333	-0.000541
7.95	-0.000631
7.96667	-0.000711
7.98333	-0.000652
8	-0.000251
8.01667	7.9e-05
8.03333	0.00044
8.05	0.00077
8.06667	0.000931
8.08333	0.000802
8.1	0.000893
8.11667	0.000884
8.13333	0.000945
8.15	0.000977
8.16667	0.000448
8.18333	-2.1e-05
8.2	-0.00025
8.21667	-0.000319
8.23333	-0.000248
8.25	-0.000198
8.26667	-1.7e-05
8.28333	-2.6e-05
8.3	-2.6e-05
8.31667	-9.8e-05
8.33333	-0.000619
8.35	-0.00077
8.36667	-0.001021
8.38333	-0.001043
8.4	-0.001245
8.41667	-0.00098
8.43333	-0.000154
8.45	-0.000248
8.46667	-0.000913
8.48333	-0.000557
8.5	-0.001053
8.51667	-0.00097
8.53333	-0.013288
8.55	-0.058146
8.56667	-0.130703
8.58333	-0.218451
8.6	-0.29891
8.61667	-0.353331
8.63333	-0.380952
8.65	-0.378003
8.66667	-0.349773
8.68333	-0.317084
8.7	-0.281857
8.71667	-0.252361
8.73333	-0.227195
8.75	-0.21191
8.76667	-0.197784
8.78333	-0.177838
8.8	-0.161104
8.81667	-0.144722
8.83333	-0.129489
8.85	-0.114267
8.86667	-0.102965
8.88333	-0.089102
8.9	-0.076322
8.91667	-0.069233
8.93333	-0.061144
8.95	-0.051055
8.96667	-0.044686
8.98333	-0.038807
9	-0.03481
9.01667	-0.031454
9.03333	-0.028039
9.05	-0.024683
9.06667	-0.021478
9.08333	-0.018792
9.1	-0.015719
9.11667	-0.013947
9.13333	-0.011965
9.15	-0.010893
9.16667	-0.010121
9.18333	-0.008849
9.2	-0.007638
9.21667	-0.0063
9.23333	-0.005092
9.25	-0.004183
9.26667	-0.003535
9.28333	-0.002906
9.3	-0.00244
9.31667	-0.002155
9.33333	-0.00203
9.35	-0.001875
9.36667	-0.00156
9.38333	-0.001225
9.4	-0.001062
9.41667	-0.000921
9.43333	-0.00063
9.45	-0.000468
9.46667	-0.000497
9.48333	-0.000306
9.5	-0.000196
9.51667	-1.9e-05
9.53333	5.9e-05
9.55	0.000207
9.56667	0.000334
9.58333	0.000342
9.6	0.000648
9.61667	0.000722
9.63333	0.000736
9.65	0.00086
9.66667	0.001043
9.68333	0.001007
9.7	0.00075
9.71667	0.00045
9.73333	0.00035
9.75	0.0004
9.76667	0.00024
9.78333	0.00011
9.8	0.000319
9.81667	0.000315
9.83333	0.00025
9.85	0.000176
9.86667	0.000252
9.88333	0.000338
9.9	0.000421
9.91667	0.000372
9.93333	0.000132
9.95	-8.7e-05
9.96667	-0.000197
9.98333	-0.000386
10	-0.000588
10.0167	-0.000564
10.0333	-0.00063
10.05	-0.000576
10.0667	-0.000702
10.0833	-0.000708
10.1	-0.000487
10.1167	-0.00018
10.1333	-7.3e-05
10.15	-2.6e-05
10.1667	5.1e-05
10.1833	2.7e-05
10.2	7.1e-05
10.2167	-0.000209
10.2333	-0.00055
10.25	-0.000731
10.2667	-0.000792
10.2833	-0.000662
10.3	-0.000666
10.3167	-0.000614
10.3333	-0.000582
10.35	-0.00046
10.3667	-0.000258
10.3833	-0.000297
10.4	-0.000277
10.4167	-0.000172
10.4333	-0.000217
10.45	-0.000262
10.4667	-0.000227
10.4833	-0.000212
10.5	-4.8e-05
10.5167	-3.9e-05
10.5333	-0.000179
10.55	-0.0001
10.5667	0.00016
10.5833	0.000419
10.6	0.000558
10.6167	0.000663
10.6333	0.000748
10.65	0.000623
10.6667	0.000579
10.6833	0.000664
10.7	0.000638
10.7167	0.00077
10.7333	0.000732
10.75	0.000644
10.7667	0.000566
10.7833	0.000438
10.8	0.000138
10.8167	7e-06
10.8333	-0.000145
10.85	-0.000186
10.8667	-0.000228
10.8833	-0.00044
10.9	-0.000572
10.9167	-0.000498
10.9333	-0.000693
10.95	-0.001218
10.9667	-0.001574
10.9833	-0.002399
11	-0.001986
11.0167	-0.002014
11.0333	-0.010163
11.05	-0.051602
11.0667	-0.112141
11.0833	-0.19335
11.1	-0.27443
11.1167	-0.327002
11.1333	-0.356644
11.15	-0.356676
11.1667	-0.333198
11.1833	-0.30175
11.2	-0.269703
11.2167	-0.241428
11.2333	-0.224203
11.25	-0.204708
11.2667	-0.188262
11.2833	-0.172087
11.3	-0.161693
11.3167	-0.14571
11.3333	-0.127267
11.35	-0.116714
11.3667	-0.105971
11.3833	-0.097598
11.4	-0.092526
11.4167	-0.088275
11.4333	-0.083564
11.45	-0.073802
11.4667	-0.065411
11.4833	-0.05919
11.5	-0.05595
11.5167	-0.05286
11.5333	-0.04942
11.55	-0.045531
11.5667	-0.042781
11.5833	-0.038971
11.6	-0.034742
11.6167	-0.024733
11.6333	-0.018115
11.65	-0.012866
11.6667	-0.011427
11.6833	-0.010369
11.7	-0.00929
11.7167	-0.008322
11.7333	-0.007414
11.75	-0.006786
11.7667	-0.006168
11.7833	-0.00602
11.8	-0.005802
11.8167	-0.005434
11.8333	-0.005356
11.85	-0.005138
11.8667	-0.00488
11.8833	-0.004442
11.9	-0.004264
11.9167	-0.003916
11.9333	-0.003667
11.95	-0.003559
11.9667	-0.003441
11.9833	-0.003483
12	-0.003574
12.0167	-0.003695
12.0333	-0.003976
12.05	-0.003807
12.0667	-0.003178
12.0833	-0.002299
12.1	-0.00204
12.1167	-0.00211
12.1333	-0.002949
12.15	-0.003519
12.1667	-0.016689
12.1833	-0.028329
12.2	-0.027728
12.2167	-0.025846
12.2333	-0.017055
12.25	-0.005833
12.2667	-0.000971
12.2833	0.001171
12.3	0.002013
12.3167	0.000597
12.3333	-0.000939
12.35	-0.001895
12.3667	-0.002482
12.3833	-0.002328
12.4	-0.001513
12.4167	-0.001177
12.4333	-0.00126
12.45	-0.001814
12.4667	-0.002668
12.4833	-0.002801
12.5	-0.002374
12.5167	-0.002033
12.5333	-0.001682
12.55	-0.001092
12.5667	-0.000551
12.5833	-0.00011
12.6	0.000392
12.6167	0.001061
12.6333	0.0018
12.65	0.002418
12.6667	0.002527
12.6833	0.002086
12.7	0.001427
12.7167	0.000708
12.7333	0.000218
12.75	-2e-06
12.7667	7.9e-05
12.7833	4.9e-05
12.8	-7.8e-05
12.8167	-0.000574
12.8333	-0.00099
12.85	-0.001606
12.8667	-0.002431
12.8833	-0.003177
12.9	-0.00347
12.9167	-0.003859
12.9333	-0.004189
12.95	-0.004548
12.9667	-0.004808
12.9833	-0.004477
13	-0.004082
13.0167	-0.003988
13.0333	-0.003684
13.05	-0.003661
13.0667	-0.003217
13.0833	-0.001953
13.1	0.000558
13.1167	0.002726
13.1333	0.006335
13.15	0.015943
13.1667	0.022472
13.1833	0.02912
13.2	0.031576
13.2167	0.028015
13.2333	0.018434
13.25	0.011093
13.2667	0.000672
13.2833	-0.01063
13.3	-0.015246
13.3167	-0.012391
13.3333	-0.007976
13.35	-0.006751
13.3667	-0.007226
13.3833	-0.007441
13.4	-0.006523
13.4167	-0.006144
13.4333	-0.005365
13.45	-0.006537
13.4667	-0.008498
13.4833	-0.008589
13.5	-0.007919
13.5167	-0.009981
13.5333	-0.017353
13.55	-0.049175
13.5667	-0.103057
13.5833	-0.174009
13.6	-0.25523
13.6167	-0.310915
13.6333	-0.340471
13.65	-0.341236
13.6667	-0.322521
13.6833	-0.287287
13.7	-0.255401
13.7167	-0.229982
13.7333	-0.211694
13.75	-0.215585
13.7667	-0.220936
13.7833	-0.218667
13.8	-0.196307
13.8167	-0.166587
13.8333	-0.133496
13.85	-0.108005
13.8667	-0.089264
13.8833	-0.075083
13.9	-0.066862
13.9167	-0.060612
13.9333	-0.056602
13.95	-0.051301
13.9667	-0.046211
13.9833	-0.04223
14	-0.03799
14.0167	-0.034533
14.0333	-0.032146
14.05	-0.029698
14.0667	-0.026501
14.0833	-0.023353
14.1	-0.019906
14.1167	-0.016724
14.1333	-0.014152
14.15	-0.01184
14.1667	-0.009738
14.1833	-0.008175
14.2	-0.007864
14.2167	-0.008
14.2333	-0.007905
14.25	-0.007811
14.2667	-0.007826
14.2833	-0.007382
14.3	-0.006468
14.3167	-0.005694
14.3333	-0.005039
14.35	-0.004715
14.3667	-0.004701
14.3833	-0.005006
14.4	-0.005093
14.4167	-0.005061
14.4333	-0.004919
14.45	-0.004867
14.4667	-0.004605
14.4833	-0.004153
14.5	-0.003613
14.5167	-0.003096
14.5333	-0.002479
14.55	-0.001622
14.5667	-0.000735
14.5833	0.000122
14.6	0.000837
14.6167	0.001337
14.6333	0.001647
14.65	0.002177
14.6667	0.002757
14.6833	0.003346
14.7	0.003544
14.7167	0.003564
14.7333	0.003494
14.75	0.003585
14.7667	0.003855
14.7833	0.004615
14.8	0.005153
14.8167	0.005121
14.8333	0.004589
14.85	0.003637
14.8667	0.002995
14.8833	0.002183
14.9	0.000639
14.9167	-0.001338
14.9333	-0.001956
14.95	-0.002743
14.9667	-0.0043
14.9833	-0.005547
15	-0.006127
15.0167	-0.007361
15.0333	-0.009216
15.05	-0.011151
15.0667	-0.010636
15.0833	-0.004081
15.1	0.003143
15.1167	0.005155
15.1333	0.004706
15.15	0.003588
15.1667	0.00269
15.1833	0.001852
15.2	0.001183
15.2167	-9.3e-05
15.2333	-0.000618
15.25	-0.000403
15.2667	-6.8e-05
15.2833	-0.000293
15.3	-0.001439
15.3167	-0.002265
15.3333	-0.002332
15.35	-0.001859
15.3667	-0.001946
15.3833	-0.001603
15.4	-0.00121
15.4167	-0.001382
15.4333	-0.000994
15.45	-0.000737
15.4667	-0.000769
15.4833	-0.000501
15.5	0.000497
15.5167	0.000567
15.5333	0.001348
15.55	0.001948
15.5667	0.002599
15.5833	0.002819
15.6	0.00257
15.6167	0.002271
15.6333	0.002571
15.65	0.003332
15.6667	0.003503
15.6833	0.003213
15.7	0.003045
15.7167	0.00299
15.7333	0.002645
15.75	0.002381
15.7667	0.002026
15.7833	0.001821
15.8	0.001847
15.8167	0.002038
15.8333	0.002019
15.85	0.001589
15.8667	0.00081
15.8833	2.1e-05
15.9	-0.000288
15.9167	-0.000653
15.9333	-0.001238
15.95	-0.001474
15.9667	-0.001679
15.9833	-0.001354
16	-0.000979
16.0167	-0.000632
16.0333	-0.003375
16.05	-0.039768
16.0667	-0.103751
16.0833	-0.170404
16.1	-0.235827
16.1167	-0.27151
16.1333	-0.293462
16.15	-0.295494
16.1667	-0.278697
16.1833	-0.254479
16.2	-0.224242
16.2167	-0.194455
16.2333	-0.177668
16.25	-0.161971
16.2667	-0.150794
16.2833	-0.142867
16.3	-0.13209
16.3167	-0.121196
16.3333	-0.109511
16.35	-0.094907
16.3667	-0.086272
16.3833	-0.073747
16.4	-0.062513
16.4167	-0.059152
16.4333	-0.062331
16.45	-0.0624
16.4667	-0.06455
16.4833	-0.061129
16.5	-0.056988
16.5167	-0.041112
16.5333	-0.021197
16.55	-0.015911
16.5667	-0.014526
16.5833	-0.01274
16.6	-0.011334
16.6167	-0.010405
16.6333	-0.008917
16.65	-0.007318
16.6667	-0.005989
16.6833	-0.00495
16.7	-0.004011
16.7167	-0.00311
16.7333	-0.00235
16.75	-0.001579
16.7667	-0.000718
16.7833	0.000153
16.8	0.000743
16.8167	0.001384
16.8333	0.002075
16.85	0.002626
16.8667	0.002907
16.8833	0.002639
16.9	0.0021
16.9167	0.0014
16.9333	9e-06
16.95	-0.000841
16.9667	-0.001291
16.9833	-0.001801
17	-0.002571
17.0167	-0.003414
17.0333	-0.005056
17.05	-0.007239
17.0667	-0.007342
17.0833	-0.007345
17.1	-0.009567
17.1167	-0.010324
17.1333	-0.008641
17.15	-0.005758
17.1667	-0.004265
17.1833	-0.001531
17.2	0.000762
17.2167	0.00082
17.2333	0.000577
17.25	0.000805
17.2667	0.000152
17.2833	-0.00037
17.3	-0.000693
17.3167	-0.000752
17.3333	-0.000291
17.35	-0.000331
17.3667	-0.00127
17.3833	-0.00144
17.4	-0.000759
17.4167	-0.000166
17.4333	0.000496
17.45	0.000828
17.4667	0.00077
17.4833	0.000832
17.5	0.001454
17.5167	0.002588
17.5333	0.003911
17.55	0.005883
17.5667	0.008846
17.5833	0.011499
17.6	0.012421
17.6167	0.002601
17.6333	-0.013471
17.65	-0.019192
17.6667	-0.019604
17.6833	-0.015675
17.7	-0.012147
17.7167	-0.007985
17.7333	-0.005694
17.75	-0.002964
17.7667	-0.001034
17.7833	-0.001873
17.8	-0.002593
17.8167	-0.002372
17.8333	-0.001623
17.85	-0.000643
17.8667	0.000357
17.8833	0.001096
17.9	0.001796
17.9167	0.001445
17.9333	0.000644
17.95	0.000683
17.9667	0.001203
17.9833	0.001452
18	0.001731
18.0167	0.001769
18.0333	0.002108
18.05	0.002617
18.0667	0.003256
18.0833	0.003925
18.1	0.004513
18.1167	0.004897
18.1333	0.004983
18.15	0.004789
18.1667	0.004495
18.1833	0.00399
18.2	0.003486
18.2167	0.002969
18.2333	0.002464
18.25	0.002129
18.2667	0.001885
18.2833	0.00164
18.3	0.001305
18.3167	0.001015
18.3333	0.000808
18.35	0.000341
18.3667	3e-06
18.3833	-0.000544
18.4	-0.001471
18.4167	-0.002367
18.4333	-0.00317
18.45	-0.003313
18.4667	-0.003227
18.4833	-0.0038
18.5	-0.005003
18.5167	-0.005416
18.5333	-0.001268
18.55	-0.0286
18.5667	-0.074791
18.5833	-0.137313
18.6	-0.203604
18.6167	-0.253107
18.6333	-0.282358
18.65	-0.28209
18.6667	-0.261371
18.6833	-0.233193
18.7	-0.207744
18.7167	-0.185148
18.7333	-0.170311
18.75	-0.160413
18.7667	-0.151176
18.7833	-0.139319
18.8	-0.124141
18.8167	-0.112208
18.8333	-0.098773
18.85	-0.090219
18.8667	-0.079004
18.8833	-0.07237
18.9	-0.064415
18.9167	-0.054976
18.9333	-0.049006
18.95	-0.042746
18.9667	-0.035476
18.9833	-0.032965
19	-0.029995
19.0167	-0.026632
19.0333	-0.023877
19.05	-0.021823
19.0667	-0.019189
19.0833	-0.016274
19.1	-0.01421
19.1167	-0.012584
19.1333	-0.010527
19.15	-0.00805
19.1667	-0.005863
19.1833	-0.004676
19.2	-0.003659
19.2167	-0.003111
19.2333	-0.003243
19.25	-0.002515
19.2667	-0.002107
19.2833	-0.001679
19.3	-0.001141
19.3167	-0.000263
19.3333	-0.000136
19.35	-0.000598
19.3667	-0.000701
19.3833	-0.000353
19.4	-0.000125
19.4167	-0.000239
19.4333	-0.000944
19.45	-0.000748
19.4667	0.000158
19.4833	0.000303
19.5	0.001479
19.5167	0.005252
19.5333	0.019304
19.55	0.024566
19.5667	0.030508
19.5833	0.034521
19.6	0.042173
19.6167	0.058621
19.6333	0.070498
19.65	0.068065
19.6667	0.059203
19.6833	0.04138
19.7	0.016487
19.7167	-0.005431
19.7333	-0.02085
19.75	-0.025279
19.7667	-0.045219
19.7833	-0.058218
19.8	-0.052337
19.8167	-0.041443
19.8333	-0.03312
19.85	-0.018957
19.8667	-0.006584
19.8833	-0.004232
19.9	-0.008829
19.9167	-0.016234
19.9333	-0.01926
19.95	-0.019157
19.9667	-0.010054
19.9833	-0.002091
20	0.003682
20.0167	0.006767
20.0333	0.007749
20.05	0.007541
20.0667	0.007713
20.0833	0.008026
20.1	0.009168
20.1167	0.0111
20.1333	0.01195
20.15	0.012039
20.1667	0.012249
20.1833	0.013568
20.2	0.015658
20.2167	0.019147
20.2333	0.025562
20.25	0.025538
20.2667	0.025983
20.2833	0.021309
20.3	0.018354
20.3167	0.018628
20.3333	0.017928
20.35	0.016208
20.3667	0.016268
20.3833	0.016078
20.4	0.014287
20.4167	0.008235
20.4333	-0.005853
20.45	-0.00999
20.4667	-0.008507
20.4833	-0.005334
20.5	-0.002062
20.5167	0.001997
20.5333	0.006212
20.55	0.021566
20.5667	0.03769
20.5833	0.058084
20.6	0.083328
20.6167	0.095707
20.6333	0.087061
20.65	0.070525
20.6667	0.056749
20.6833	0.045493
20.7	0.036607
20.7167	0.028105
20.7333	0.021617
20.75	0.01872
20.7667	-0.010458
20.7833	-0.043926
20.8	-0.055443
20.8167	-0.052888
20.8333	-0.038479
20.85	-0.027
20.8667	-0.016671
20.8833	-0.011582
20.9	-0.007053
20.9167	-0.00355
20.9333	-0.001625
20.95	0.000551
20.9667	0.003396
20.9833	0.005052
21	0.005287
21.0167	0.005988
21.0333	0.008462
21.05	0.004997
21.0667	-0.024969
21.0833	-0.077464
21.1	-0.14127
21.1167	-0.201028
21.1333	-0.233092
21.15	-0.247596
21.1667	-0.241569
21.1833	-0.220043
21.2	-0.191197
21.2167	-0.166391
21.2333	-0.147911
21.25	-0.13648
21.2667	-0.125619
21.2833	-0.113688
21.3	-0.104547
21.3167	-0.097245
21.3333	-0.088787
21.35	-0.080849
21.3667	-0.069801
21.3833	-0.061343
21.4	-0.054924
21.4167	-0.048763
21.4333	-0.039935
21.45	-0.024066
21.4667	-0.015688
21.4833	-0.01098
21.5	-0.007011
21.5167	-0.002748
21.5333	0.002254
21.55	0.011795
21.5667	0.014996
21.5833	0.011497
21.6	0.009119
21.6167	0.004497
21.6333	0.001024
21.65	-0.009479
21.6667	-0.020142
21.6833	-0.019085
21.7	-0.005558
21.7167	0.001538
21.7333	-0.000767
21.75	-0.004801
21.7667	-0.008286
21.7833	-0.01345
21.8	-0.007745
21.8167	0.009172
21.8333	0.013558
21.85	0.009545
21.8667	0.010862
21.8833	0.011659
21.9	0.013795
21.9167	0.019535
21.9333	0.017406
21.95	-0.011223
21.9667	-0.023883
21.9833	-0.018962
22	-0.011971
22.0167	-0.011826
22.0333	-0.012168
22.05	-0.01112
22.0667	-0.010022
22.0833	-0.008245
22.1	-0.006717
22.1167	-0.006063
22.1333	-0.005416
22.15	-0.004749
22.1667	-0.004241
22.1833	-0.002864
22.2	-0.001186
22.2167	-4.1e-05
22.2333	0.001109
22.25	0.001178
22.2667	0.000588
22.2833	0.001938
22.3	0.002478
22.3167	0.001557
22.3333	0.001062
22.35	0.000917
22.3667	0.001182
22.3833	0.001677
22.4	0.002662
22.4167	0.003538
22.4333	0.003561
22.45	0.003163
22.4667	0.002776
22.4833	0.002459
22.5	0.003342
22.5167	0.004405
22.5333	0.004206
22.55	0.002926
22.5667	0.003327
22.5833	0.003007
22.6	0.001238
22.6167	0.000666
22.6333	0.000561
22.65	0.000445
22.6667	6.9e-05
22.6833	-0.000847
22.7	-0.001613
22.7167	-0.002284
22.7333	-0.002991
22.75	-0.003949
22.7667	-0.003687
22.7833	-0.003145
22.8	-0.003263
22.8167	-0.004068
22.8333	-0.005442
22.85	-0.007026
22.8667	-0.00372
22.8833	0.003247
22.9	0.015053
22.9167	0.032391
22.9333	0.012781
22.95	-0.0087
22.9667	-0.01191
22.9833	-0.010851
23	-0.009461
23.0167	-0.009283
23.0333	-0.008364
23.05	-0.008366
23.0667	-0.007628
23.0833	-0.00703
23.1	-0.007051
23.1167	-0.006252
23.1333	-0.007422
23.15	-0.001672
23.1667	0.006227
23.1833	0.012757
23.2	0.008677
23.2167	0.004883
23.2333	0.000632
23.25	-0.003188
23.2667	-0.000488
23.2833	0.009242
23.3	0.024242
23.3167	0.032359
23.3333	0.008361
23.35	-0.016606
23.3667	-0.019594
23.3833	-0.016951
23.4	-0.014108
23.4167	-0.01023
23.4333	0.001004
23.45	0.010797
23.4667	0.02487
23.4833	0.023843
23.5	-0.003683
23.5167	-0.022934
23.5333	-0.030489
23.55	-0.054245
23.5667	-0.08875
23.5833	-0.141605
23.6	-0.201941
23.6167	-0.239711
23.6333	-0.255807
23.65	-0.247842
23.6667	-0.227918
23.6833	-0.201584
23.7	-0.17036
23.7167	-0.147192
23.7333	-0.13803
23.75	-0.133089
23.7667	-0.129077
23.7833	-0.120736
23.8	-0.116144
23.8167	-0.10337
23.8333	-0.090063
23.85	-0.077576
23.8667	-0.074849
23.8833	-0.066252
23.9	-0.059775
23.9167	-0.053736
23.9333	-0.048056
23.95	-0.043406
23.9667	-0.038166
23.9833	-0.032756
24	-0.027575
24.0167	-0.022945
24.0333	-0.016863
24.05	-0.011502
24.0667	-0.011981
24.0833	-0.011919
24.1	-0.009468
24.1167	-0.006787
24.1333	-0.005787
24.15	-0.005936
24.1667	-0.005866
24.1833	-0.003385
24.2	-0.001875
24.2167	-0.005806
24.2333	-0.008488
24.25	-0.008161
24.2667	-0.008724
24.2833	-0.008996
24.3	-0.009589
24.3167	-0.008484
24.3333	-0.008811
24.35	-0.007649
24.3667	-0.003277
24.3833	0.008896
24.4	0.023558
24.4167	0.023907
24.4333	0.007722
24.45	0.002457
24.4667	0.001032
24.4833	-0.002842
24.5	-0.003767
24.5167	-0.002697
24.5333	-0.002431
24.55	-0.003275
24.5667	-0.004609
24.5833	-0.005763
24.6	-0.007017
24.6167	-0.007386
24.6333	-0.007102
24.65	-0.006847
24.6667	-0.006103
24.6833	-0.004868
24.7	-0.004393
24.7167	-0.004915
24.7333	-0.005724
24.75	-0.005773
24.7667	-0.005442
24.7833	-0.00561
24.8	-0.005389
24.8167	-0.004565
24.8333	-0.004959
24.85	-0.004653
24.8667	-0.003917
24.8833	-0.003861
24.9	-0.004475
24.9167	-0.006436
24.9333	-0.007684
24.95	-0.009242
24.9667	-0.00988
24.9833	-0.003348
25	0.001344
25.0167	0.003053
25.0333	0.001889
25.05	0.002305
25.0667	0.00283
25.0833	0.002886
25.1	0.003162
25.1167	0.003299
25.1333	0.003318
25.15	0.003137
25.1667	0.003106
25.1833	0.002955
25.2	0.002704
25.2167	0.002286
25.2333	0.001864
25.25	0.001902
25.2667	0.00191
25.2833	0.001758
25.3	0.001325
25.3167	0.000928
25.3333	0.000567
25.35	0.000317
25.3667	0.000236
25.3833	0.000395
25.4	0.000484
25.4167	0.000579
25.4333	0.000731
25.45	0.000813
25.4667	0.001105
25.4833	0.001426
25.5	0.001458
25.5167	0.001406
25.5333	0.00115
25.55	0.000385
25.5667	0.000549
25.5833	0.000844
25.6	0.001148
25.6167	0.001738
25.6333	0.001854
25.65	0.00109
25.6667	-0.000364
25.6833	-0.001208
25.7	0.000258
25.7167	0.001507
25.7333	0.001132
25.75	0.000168
25.7667	-0.000947
25.7833	-0.001842
25.8	-0.001227
25.8167	-5.9e-05
25.8333	0.000322
25.85	0.000304
25.8667	-0.000124
25.8833	-0.000433
25.9	-0.000721
25.9167	-0.002158
25.9333	-0.002852
25.95	-0.001916
25.9667	-0.00102
25.9833	-0.001424
26	-0.001258
26.0167	0.001479
26.0333	0.003208
26.05	-0.015382
26.0667	-0.051233
26.0833	-0.099024
26.1	-0.159994
26.1167	-0.207914
26.1333	-0.220501
26.15	-0.229499
26.1667	-0.218596
26.1833	-0.193764
26.2	-0.168762
26.2167	-0.149168
26.2333	-0.133263
26.25	-0.124628
26.2667	-0.118013
26.2833	-0.106597
26.3	-0.097812
26.3167	-0.089656
26.3333	-0.079669
26.35	-0.072551
26.3667	-0.066423
26.3833	-0.060746
26.4	-0.055318
26.4167	-0.05002
26.4333	-0.04517
26.45	-0.04083
26.4667	-0.03689
26.4833	-0.032531
26.5	-0.029171
26.5167	-0.02608
26.5333	-0.023369
26.55	-0.021147
26.5667	-0.019546
26.5833	-0.017184
26.6	-0.014343
26.6167	-0.011811
26.6333	-0.010378
26.65	-0.009494
26.6667	-0.008541
26.6833	-0.007408
26.7	-0.006515
26.7167	-0.005702
26.7333	-0.004988
26.75	-0.004213
26.7667	-0.004039
26.7833	-0.003765
26.8	-0.003761
26.8167	-0.003826
26.8333	-0.003751
26.85	-0.003566
26.8667	-0.003501
26.8833	-0.003126
26.9	-0.002751
26.9167	-0.002485
26.9333	-0.00231
26.95	-0.002294
26.9667	-0.002268
26.9833	-0.002023
27	-0.001837
27.0167	-0.001701
27.0333	-0.001606
27.05	-0.00165
27.0667	-0.001804
27.0833	-0.001838
27.1	-0.001852
27.1167	-0.001756
27.1333	-0.00138
27.15	-0.001035
27.1667	-0.000809
27.1833	-0.000553
27.2	-0.000347
27.2167	-0.000181
27.2333	-5e-06
27.25	0.000152
27.2667	0.000168
27.2833	5.5e-05
27.3	-0.000259
27.3167	-0.000462
27.3333	-0.000555
27.35	-0.000637
27.3667	-0.000539
27.3833	-0.000341
27.4	-1.3e-05
27.4167	0.000585
27.4333	0.000996
27.45	0.001136
27.4667	0.001047
27.4833	0.000887
27.5	0.000828
27.5167	0.000559
27.5333	0.000424
27.55	0.000508
27.5667	0.000692
27.5833	0.000826
27.6	0.00107
27.6167	0.001375
27.6333	0.001503
27.65	0.00158
27.6667	0.001568
27.6833	0.001505
27.7	0.001493
27.7167	0.000781
27.7333	0.000451
27.75	0.00032
27.7667	0.00014
27.7833	0.000229
27.8	-0.000392
27.8167	-0.000842
27.8333	-0.001043
27.85	-0.001115
27.8667	-0.001556
27.8833	-0.002457
27.9	-0.002608
27.9167	-0.00322
27.9333	-0.003214
27.95	-0.002608
27.9667	-0.002171
27.9833	-0.001575
28	-0.001029
28.0167	-0.000363
28.0333	0.000422
28.05	0.000807
28.0667	0.000992
28.0833	0.001047
28.1	0.001082
28.1167	0.001426
28.1333	0.002192
28.15	0.002457
28.1667	0.002312
28.1833	0.002407
28.2	0.002262
28.2167	0.001967
28.2333	0.001822
28.25	0.001697
28.2667	0.001512
28.2833	0.001308
28.3	0.000833
28.3167	0.000167
28.3333	-0.00044
28.35	-0.000987
28.3667	-0.001334
28.3833	-0.001771
28.4	-0.002118
28.4167	-0.002487
28.4333	-0.002769
28.45	-0.002581
28.4667	-0.002863
28.4833	-0.003525
28.5	-0.002797
28.5167	-0.000261
28.5333	0.002981
28.55	-0.006397
28.5667	-0.039794
28.5833	-0.081872
28.6	-0.13317
28.6167	-0.187119
28.6333	-0.218542
28.65	-0.223935
28.6667	-0.207989
28.6833	-0.175522
28.7	-0.147745
28.7167	-0.122369
28.7333	-0.110327
28.75	-0.102956
28.7667	-0.096134
28.7833	-0.090902
28.8	-0.0861
28.8167	-0.08061
28.8333	-0.067003
28.85	-0.053676
28.8667	-0.041849
28.8833	-0.040742
28.9	-0.043184
28.9167	-0.054808
28.9333	-0.061066
28.95	-0.050993
28.9667	-0.036411
28.9833	-0.025448
29	-0.026106
29.0167	-0.023044
29.0333	-0.018596
29.05	-0.013727
29.0667	-0.012189
29.0833	-0.01146
29.1	-0.010342
29.1167	-0.009384
29.1333	-0.00856
29.15	-0.007675
29.1667	-0.006921
29.1833	-0.006106
29.2	-0.004842
29.2167	-0.004118
29.2333	-0.003757
29.25	-0.003366
29.2667	-0.003215
29.2833	-0.002934
29.3	-0.002693
29.3167	-0.002473
29.3333	-0.002165
29.35	-0.001888
29.3667	-0.00161
29.3833	-0.001402
29.4	-0.001175
29.4167	-0.001097
29.4333	-0.001103
29.45	-0.001168
29.4667	-0.001293
29.4833	-0.001418
29.5	-0.001393
29.5167	-0.001418
29.5333	-0.001494
29.55	-0.00138
29.5667	-0.001276
29.5833	-0.001332
29.6	-0.001238
29.6167	-0.000964
29.6333	-0.000697
29.65	-0.000291
29.6667	8.6e-05
29.6833	0.000282
29.7	0.000388
29.7167	0.000606
29.7333	0.000809
29.75	0.000843
29.7667	0.001046
29.7833	0.001349
29.8	0.001662
29.8167	0.002017
29.8333	0.002201
29.85	0.002325
29.8667	0.002319
29.8833	0.002203
29.9	0.002217
29.9167	0.002523
29.9333	0.002789
29.95	0.002715
29.9667	0.002761
29.9833	0.002717
30	0.002613
30.0167	0.00231
30.0333	0.001977
30.05	0.001603
30.0667	0.00135
30.0833	0.001246
30.1	0.001093
30.1167	0.00057
30.1333	2.3e-05
30.15	-0.000445
30.1667	-0.000762
30.1833	-0.00078
30.2	-0.000727
30.2167	-0.000905
30.2333	-0.001191
30.25	-0.001697
30.2667	-0.002054
30.2833	-0.00237
30.3	-0.002687
30.3167	-0.002393
30.3333	-0.002192
30.35	-0.002201
30.3667	-0.00221
30.3833	-0.002389
30.4	-0.002478
30.4167	-0.002588
30.4333	-0.00239
30.45	-0.001842
30.4667	-0.001305
30.4833	-0.001097
30.5	-0.000989
30.5167	-0.000872
30.5333	-0.000666
30.55	-0.000369
30.5667	-1.3e-05
30.5833	-5.7e-05
30.6	0.000239
30.6167	0.000175
30.6333	-4.7e-05
30.65	-6.9e-05
30.6667	1.8e-05
30.6833	0.000256
30.7	0.000674
30.7167	0.001212
30.7333	0.001594
30.75	0.001826
30.7667	0.001998
30.7833	0.00181
30.8	0.001632
30.8167	0.001635
30.8333	0.001563
30.85	0.001322
30.8667	0.00099
30.8833	0.000668
30.9	0.000537
30.9167	0.000835
30.9333	0.00127
30.95	0.000854
30.9667	3.8e-05
30.9833	-0.000828
31	-0.001253
31.0167	-0.001749
31.0333	-0.00164
31.05	-0.003801
31.0667	-0.033382
31.0833	-0.078033
31.1	-0.129643
31.1167	-0.173294
31.1333	-0.202012
31.15	-0.208689
31.1667	-0.195137
31.1833	-0.169194
31.2	-0.143132
31.2167	-0.121439
31.2333	-0.108805
31.25	-0.10236
31.2667	-0.099705
31.2833	-0.082541
31.3	-0.072196
31.3167	-0.070942
31.3333	-0.068106
31.35	-0.064641
31.3667	-0.059076
31.3833	-0.049011
31.4	-0.023936
31.4167	-0.00592
31.4333	-0.006416
31.45	-0.032531
31.4667	-0.054857
31.4833	-0.054782
31.5	-0.043218
31.5167	-0.026883
31.5333	-0.015781
31.55	-0.015228
31.5667	-0.014166
31.5833	-0.013083
31.6	-0.012781
31.6167	-0.012138
31.6333	-0.011609
31.65	-0.01115
31.6667	-0.010311
31.6833	-0.009782
31.7	-0.009373
31.7167	-0.008934
31.7333	-0.00831
31.75	-0.007696
31.7667	-0.007172
31.7833	-0.006627
31.8	-0.006253
31.8167	-0.005989
31.8333	-0.005511
31.85	-0.004943
31.8667	-0.004555
31.8833	-0.004287
31.9	-0.003799
31.9167	-0.003391
31.9333	-0.00327
31.95	-0.00306
31.9667	-0.003009
31.9833	-0.003049
32	-0.002838
32.0167	-0.002388
32.0333	-0.002175
32.05	-0.001972
32.0667	-0.001849
32.0833	-0.001576
32.1	-0.001603
32.1167	-0.00164
32.1333	-0.001522
32.15	-0.001174
32.1667	-0.001046
32.1833	-0.000888
32.2	-0.0007
32.2167	-0.000702
32.2333	-0.000954
32.25	-0.000906
32.2667	-0.000559
32.2833	-0.000221
32.3	0.000637
32.3167	0.001345
32.3333	0.001748
32.35	0.001651
32.3667	0.001874
32.3833	0.002087
32.4	0.0025
32.4167	0.002793
32.4333	0.002156
32.45	0.001619
32.4667	0.001652
32.4833	0.001845
32.5	0.002647
32.5167	0.00225
32.5333	0.001914
32.55	0.002149
32.5667	0.002323
32.5833	0.002127
32.6	0.001731
32.6167	0.000996
32.6333	0.000121
32.65	-0.000265
32.6667	-0.00047
32.6833	-0.000245
32.7	0.00015
32.7167	0.000465
32.7333	0.000518
32.75	0.000552
32.7667	0.000515
32.7833	0.000219
32.8	-0.000308
32.8167	-0.000634
32.8333	-0.000685
32.85	-0.000895
32.8667	-0.001096
32.8833	-0.001196
32.9	-0.001257
32.9167	-0.001207
32.9333	-0.000973
32.95	-0.000539
32.9667	-8.5e-05
32.9833	1.8e-05
33	3.2e-05
33.0167	0.000126
33.0333	0.000134
33.05	0.000161
33.0667	4.8e-05
33.0833	0.000196
33.1	0.000223
33.1167	-0.00015
33.1333	-0.00018
33.15	-0.00014
33.1667	-8e-05
33.1833	2e-05
33.2	0.00013
33.2167	0
33.2333	-8e-06
33.25	-2.6e-05
33.2667	-1.4e-05
33.2833	-8.2e-05
33.3	0.00021
33.3167	0.000432
33.3333	0.000335
33.35	-2e-06
[truncated: 911 more rows]

## Sheet: SGBP_lev - FOS DP5
Titration of 1 mM FOS DP~5 into 50 µM SGBP_lev
Raw injection heats		Integrated heats
Time (min)	DP (µcal/s)	Molar ratio	ΔH (kcal/mol)
0.083333	0.000362	0.234148	-0.656447
0.1	0.00035	0.431343	-0.440191
0.116667	0.000379	0.63042	-0.457688
0.133333	0.000437	0.831378	-0.336517
0.15	0.000665	1.03422	-0.503449
0.166667	0.000853	1.23894	-0.42299
0.183333	0.000731	1.44554	-0.444536
0.2	0.000519	1.65403	-0.438339
0.216667	0.000627	1.8644	-0.416799
0.233333	0.000644	2.07665	-0.386761
0.25	0.000172	2.29078	-0.34693
0.266667	0.00013	2.50679	-0.36952
0.283333	-1.3e-05	2.72468	-0.339299
0.3	-7.7e-05	2.94446	-0.33982
0.316667	0.000139	3.16612	-0.395633
0.333333	0.000134	3.38965	-0.490731
0.35	0.00013	3.61508	-0.31332
0.366667	1.6e-05	3.84238	-0.34894
0.383333	-3.8e-05
0.4	-7.6e-05
0.416667	-0.000314
0.433333	-0.000542
0.45	-0.00053
0.466667	-0.000338
0.483333	-0.000586
0.5	-0.000778
0.516667	-0.000711
0.533333	-0.000674
0.55	-0.000407
0.566667	-0.00015
0.583333	-0.000233
0.6	-0.000112
0.616667	0.000119
0.633333	0.00026
0.65	-0.000268
0.666667	-0.000957
0.683333	-0.000986
0.7	-0.001031
0.716667	-0.001795
0.733333	-0.00201
0.75	-0.002565
0.766667	-0.003579
0.783333	-0.003244
0.8	-0.003272
0.816667	-0.004011
0.833333	-0.00272
0.85	-0.000648
0.866667	0.000953
0.883333	0.009525
0.9	0.009067
0.916667	0.00743
0.933333	0.005202
0.95	0.003635
0.966667	-0.000983
0.983333	-0.00846
1	-0.006866
1.01667	0.006079
1.03333	0.006764
1.05	-0.001742
1.06667	-0.014187
1.08333	-0.016313
1.1	-0.013826
1.11667	-0.01207
1.13333	-0.009784
1.15	-0.007118
1.16667	-0.004941
1.18333	-0.003735
1.2	-0.002467
1.21667	-0.003009
1.23333	-0.003242
1.25	-0.002744
1.26667	-0.002446
1.28333	-0.002538
1.3	-0.003419
1.31667	-0.00426
1.33333	-0.004181
1.35	-0.003682
1.36667	-0.003362
1.38333	-0.002803
1.4	-0.003073
1.41667	-0.003523
1.43333	-0.003362
1.45	-0.003012
1.46667	-0.003401
1.48333	-0.003581
1.5	-0.004179
1.51667	-0.004808
1.53333	-0.004766
1.55	-0.004575
1.56667	-0.004863
1.58333	-0.005111
1.6	-0.005419
1.61667	-0.006076
1.63333	-0.006324
1.65	-0.006221
1.66667	-0.006159
1.68333	-0.006046
1.7	-0.005833
1.71667	-0.005539
1.73333	-0.005526
1.75	-0.005172
1.76667	-0.004859
1.78333	-0.004915
1.8	-0.004551
1.81667	-0.004067
1.83333	-0.004033
1.85	-0.003659
1.86667	-0.003195
1.88333	-0.00252
1.9	-0.002166
1.91667	-0.002221
1.93333	-0.002966
1.95	-0.003711
1.96667	-0.003906
1.98333	-0.003822
2	-0.003456
2.01667	-0.003151
2.03333	-0.003826
2.05	-0.00472
2.06667	-0.005095
2.08333	-0.00427
2.1	-0.002484
2.11667	-0.001958
2.13333	-0.002663
2.15	-0.003237
2.16667	-0.003071
2.18333	-0.002576
2.2	-0.0025
2.21667	-0.002224
2.23333	-0.002348
2.25	-0.002532
2.26667	-0.002816
2.28333	-0.00334
2.3	-0.003564
2.31667	-0.003428
2.33333	-0.003602
2.35	-0.003636
2.36667	-0.00366
2.38333	-0.003494
2.4	-0.003328
2.41667	-0.003342
2.43333	-0.003636
2.45	-0.00392
2.46667	-0.004524
2.48333	-0.004818
2.5	-0.005412
2.51667	-0.006186
2.53333	-0.00673
2.55	-0.007104
2.56667	-0.007768
2.58333	-0.008553
2.6	-0.009307
2.61667	-0.009981
2.63333	-0.010946
2.65	-0.01198
2.66667	-0.013204
2.68333	-0.015169
2.7	-0.016474
2.71667	-0.017218
2.73333	-0.008383
2.75	-0.002388
2.76667	-0.000273
2.78333	0.000412
2.8	0.001037
2.81667	0.000542
2.83333	0.000307
2.85	0.000401
2.86667	0.000286
2.88333	-0.000669
2.9	-0.000755
2.91667	-0.000301
2.93333	0.006653
2.95	0.015237
2.96667	0.022211
2.98333	0.016905
3	0.009148
3.01667	-0.000498
3.03333	-0.003645
3.05	-0.005252
3.06667	-0.005079
3.08333	-0.004055
3.1	-0.003453
3.11667	-0.00366
3.13333	-0.003638
3.15	-0.003626
3.16667	-0.003353
3.18333	-0.003161
3.2	-0.0032
3.21667	-0.003258
3.23333	-0.003177
3.25	-0.002876
3.26667	-0.002884
3.28333	-0.003033
3.3	-0.003293
3.31667	-0.003102
3.33333	-0.003002
3.35	-0.002892
3.36667	-0.003412
3.38333	-0.003832
3.4	-0.003762
3.41667	-0.003643
3.43333	-0.001543
3.45	0.015436
3.46667	0.026456
3.48333	0.024405
3.5	0.007736
3.51667	-0.010834
3.53333	-0.022853
3.55	-0.046623
3.56667	-0.082672
3.58333	-0.120752
3.6	-0.14333
3.61667	-0.151518
3.63333	-0.147436
3.65	-0.122505
3.66667	-0.081283
3.68333	-0.034301
3.7	-0.001918
3.71667	0.014245
3.73333	0.020688
3.75	0.019972
3.76667	0.012545
3.78333	0.006488
3.8	-0.003718
3.81667	-0.011453
3.83333	-0.020068
3.85	-0.023794
3.86667	-0.025979
3.88333	-0.025704
3.9	-0.024918
3.91667	-0.023392
3.93333	-0.022056
3.95	-0.02099
3.96667	-0.019273
3.98333	-0.017907
4	-0.016439
4.01667	-0.014912
4.03333	-0.014644
4.05	-0.014486
4.06667	-0.013058
4.08333	-0.01277
4.1	-0.012191
4.11667	-0.012721
4.13333	-0.012991
4.15	-0.014022
4.16667	-0.014492
4.18333	-0.014002
4.2	-0.014451
4.21667	-0.01455
4.23333	-0.014348
4.25	-0.013817
4.26667	-0.012215
4.28333	-0.008754
4.3	-0.006151
4.31667	-0.004317
4.33333	-0.003564
4.35	-0.0026
4.36667	-0.001616
4.38333	-0.001643
4.4	-0.000786
4.41667	0.000291
4.43333	0.000679
4.45	0.000357
4.46667	0.000114
4.48333	0.000222
4.5	-0.000325
4.51667	-3.9e-05
4.53333	4.6e-05
4.55	-0.000428
4.56667	-0.001343
4.58333	-0.001057
4.6	0.000417
4.61667	0.000785
4.63333	0.000602
4.65	0.00711
4.66667	0.013658
4.68333	0.012745
4.7	0.008522
4.71667	0.002113
4.73333	-0.000306
4.75	-0.001295
4.76667	-0.000674
4.78333	-0.001603
4.8	-0.002237
4.81667	-0.002679
4.83333	-0.002771
4.85	-0.002213
4.86667	-0.001785
4.88333	-0.001637
4.9	-0.001498
4.91667	-0.001139
4.93333	-0.000909
4.95	-0.00085
4.96667	-0.00103
4.98333	-0.001151
5	-0.000952
5.01667	-0.000494
5.03333	-9.5e-05
5.05	-0.000127
5.06667	-0.000119
5.08333	-6.1e-05
5.1	0.000176
5.11667	0.000541
5.13333	0.000617
5.15	0.000673
5.16667	0.000898
5.18333	0.000934
5.2	0.000687
5.21667	0.000198
5.23333	-3e-05
5.25	5.1e-05
5.26667	0.000202
5.28333	0.000314
5.3	0.000401
5.31667	0.000555
5.33333	0.00072
5.35	0.000615
5.36667	0.00025
5.38333	-6.6e-05
5.4	0.000182
5.41667	0.000517
5.43333	0.000842
5.45	0.000937
5.46667	0.001472
5.48333	0.002217
5.5	0.002563
5.51667	0.002884
5.53333	0.003295
5.55	0.004166
5.56667	0.006617
5.58333	0.000948
5.6	-0.014704
5.61667	-0.028873
5.63333	-0.035043
5.65	-0.022742
5.66667	-0.006631
5.68333	0.002319
5.7	0.004221
5.71667	0.005038
5.73333	0.005304
5.75	0.005421
5.76667	0.004838
5.78333	0.004304
5.8	0.004001
5.81667	0.004319
5.83333	0.004846
5.85	0.004973
5.86667	0.004911
5.88333	0.004788
5.9	0.004581
5.91667	0.004756
5.93333	0.005071
5.95	0.005177
5.96667	0.006152
5.98333	0.005437
6	0.002568
6.01667	-0.000459
6.03333	-0.002016
6.05	-0.021563
6.06667	-0.044789
6.08333	-0.075796
6.1	-0.110099
6.11667	-0.124361
6.13333	-0.124732
6.15	-0.108574
6.16667	-0.084635
6.18333	-0.050306
6.2	-0.017036
6.21667	0.003225
6.23333	0.013136
6.25	0.014708
6.26667	0.012489
6.28333	0.00731
6.3	0.002951
6.31667	-0.001287
6.33333	-0.004836
6.35	-0.008665
6.36667	-0.011064
6.38333	-0.011253
6.4	-0.010633
6.41667	-0.010875
6.43333	-0.010586
6.45	-0.010608
6.46667	-0.01071
6.48333	-0.010501
6.5	-0.010336
6.51667	-0.009933
6.53333	-0.00946
6.55	-0.008957
6.56667	-0.008544
6.58333	-0.008381
6.6	-0.007893
6.61667	-0.007108
6.63333	-0.006604
6.65	-0.005899
6.66667	-0.004984
6.68333	-0.004499
6.7	-0.003761
6.71667	-0.002976
6.73333	-0.002352
6.75	-0.001447
6.76667	-0.000953
6.78333	-0.000679
6.8	-0.00015
6.81667	0.000325
6.83333	0.000829
6.85	0.001324
6.86667	0.001598
6.88333	0.001723
6.9	0.002022
6.91667	0.002418
6.93333	0.002554
6.95	0.00231
6.96667	0.001926
6.98333	0.001852
7	0.002123
7.01667	0.001089
7.03333	-0.001795
7.05	-0.004489
7.06667	-0.004773
7.08333	-0.004137
7.1	-0.004288
7.11667	-0.005243
7.13333	-0.005509
7.15	-0.005195
7.16667	-0.005391
7.18333	-0.008007
7.2	-0.008367
7.21667	-0.00088
7.23333	0.004017
7.25	0.003484
7.26667	0.00318
7.28333	0.001947
7.3	0.001035
7.31667	0.001545
7.33333	0.001454
7.35	0.001113
7.36667	0.000663
7.38333	0.001322
7.4	0.001677
7.41667	0.001667
7.43333	0.001417
7.45	0.001686
7.46667	0.001706
7.48333	0.001736
7.5	0.001474
7.51667	0.00188
7.53333	0.001866
7.55	0.001751
7.56667	0.001557
7.58333	0.001223
7.6	0.001098
7.61667	0.001092
7.63333	0.001507
7.65	0.001491
7.66667	0.001215
7.68333	0.001209
7.7	0.001093
7.71667	0.000966
7.73333	0.000758
7.75	0.000961
7.76667	0.001134
7.78333	0.001207
7.8	0.000858
7.81667	-0.000112
7.83333	-0.000263
7.85	-0.000463
7.86667	-0.000183
7.88333	0.000386
7.9	-0.000217
7.91667	-0.000383
7.93333	-0.00014
7.95	0.000524
7.96667	0.001627
7.98333	0.002791
8	0.00389
8.01667	0.003724
8.03333	0.002649
8.05	0.001743
8.06667	0.002058
8.08333	0.000792
8.1	-0.001312
8.11667	-0.001683
8.13333	-0.001454
8.15	-0.002045
8.16667	-0.002206
8.18333	-0.001777
8.2	-0.00192
8.21667	-0.001513
8.23333	-0.001617
8.25	-0.00111
8.26667	-0.000734
8.28333	-0.000767
8.3	-0.001163
8.31667	-0.001263
8.33333	-0.001133
8.35	-0.001363
8.36667	-0.001232
8.38333	-0.000842
8.4	-0.000836
8.41667	-0.001104
8.43333	-0.001592
8.45	-0.00211
8.46667	-0.002338
8.48333	-0.001437
8.5	-0.002009
8.51667	-0.002605
8.53333	-0.000382
8.55	-0.017879
8.56667	-0.044645
8.58333	-0.080572
8.6	-0.109272
8.61667	-0.117317
8.63333	-0.117042
8.65	-0.101766
8.66667	-0.073521
8.68333	-0.043596
8.7	-0.017064
8.71667	-0.003916
8.73333	0.005952
8.75	0.00808
8.76667	0.006228
8.78333	0.003016
8.8	-4.9e-05
8.81667	-0.007658
8.83333	-0.014317
8.85	-0.013266
8.86667	-0.013105
8.88333	-0.013434
8.9	-0.013645
8.91667	-0.012991
8.93333	-0.012326
8.95	-0.011511
8.96667	-0.010966
8.98333	-0.010211
9	-0.009609
9.01667	-0.00904
9.03333	-0.008481
9.05	-0.007662
9.06667	-0.007433
9.08333	-0.006743
9.1	-0.005827
9.11667	-0.004843
9.13333	-0.004139
9.15	-0.003435
9.16667	-0.003191
9.18333	-0.002757
9.2	-0.002254
9.21667	-0.001605
9.23333	-0.000455
9.25	0.000105
9.26667	0.000235
9.28333	-6e-06
9.3	-7e-06
9.31667	0.000301
9.33333	0.000468
9.35	0.001116
9.36667	0.001564
9.38333	0.001541
9.4	0.001219
9.41667	0.001186
9.43333	0.000954
9.45	0.000721
9.46667	0.000389
9.48333	0.000216
9.5	0.000443
9.51667	0.000801
9.53333	0.000329
9.55	-0.000164
9.56667	-0.000176
9.58333	-0.000219
9.6	-0.000121
9.61667	-0.000114
9.63333	-0.000197
9.65	-0.00057
9.66667	-0.000853
9.68333	-0.001256
9.7	-0.001509
9.71667	-0.001432
9.73333	-0.001436
9.75	-0.001559
9.76667	-0.001602
9.78333	-0.001466
9.8	-0.001389
9.81667	-0.001171
9.83333	-0.001263
9.85	-0.001375
9.86667	-0.001168
9.88333	-0.00099
9.9	-0.00105
9.91667	-0.000937
9.93333	-0.000964
9.95	-0.000931
9.96667	-0.000719
9.98333	-0.000616
10	-0.000378
10.0167	-4.4e-05
10.0333	0.000309
10.05	0.000493
10.0667	0.000457
10.0833	0.000781
10.1	0.000392
10.1167	-0.000107
10.1333	-0.000405
10.15	-0.000584
10.1667	0.006717
10.1833	0.019739
10.2	0.025798
10.2167	0.022599
10.2333	0.01907
10.25	0.013842
10.2667	-0.000667
10.2833	-0.027385
10.3	-0.031321
10.3167	-0.027142
10.3333	-0.018323
10.35	-0.010543
10.3667	-0.002844
10.3833	0.006605
10.4	0.006597
10.4167	0.004843
10.4333	0.003919
10.45	0.002956
10.4667	0.002142
10.4833	0.001568
10.5	0.001248
10.5167	0.000835
10.5333	0.000582
10.55	0.000398
10.5667	0.000135
10.5833	-6.8e-05
10.6	0.000103
10.6167	0.000581
10.6333	0.000359
10.65	0.000377
10.6667	0.000615
10.6833	0.000963
10.7	0.001294
10.7167	0.002193
10.7333	0.003452
10.75	0.005591
10.7667	0.00891
10.7833	0.011728
10.8	0.012079
10.8167	0.007874
10.8333	-0.003011
10.85	-0.013476
10.8667	-0.016582
10.8833	-0.021317
10.9	-0.009953
10.9167	0.00164
10.9333	0.004282
10.95	0.005694
10.9667	0.006217
10.9833	0.006659
11	0.00645
11.0167	0.005269
11.0333	0.005668
11.05	-0.007253
11.0667	-0.027774
11.0833	-0.054325
11.1	-0.092577
11.1167	-0.108792
11.1333	-0.116697
11.15	-0.109202
11.1667	-0.082177
11.1833	-0.054772
11.2	-0.030078
11.2167	-0.008658
11.2333	0.001482
11.25	0.005122
11.2667	0.003623
11.2833	0.001323
11.3	-0.001009
11.3167	-0.003744
11.3333	-0.007699
11.35	-0.011245
11.3667	-0.01209
11.3833	-0.011875
11.4	-0.011902
11.4167	-0.011194
11.4333	-0.010296
11.45	-0.009607
11.4667	-0.009379
11.4833	-0.00863
11.5	-0.007744
11.5167	-0.006763
11.5333	-0.005231
11.55	-0.00438
11.5667	-0.003479
11.5833	0.000483
11.6	0.009392
11.6167	0.011636
11.6333	-0.008551
11.65	-0.040787
11.6667	-0.044044
11.6833	-0.01615
11.7	0.025131
11.7167	0.032146
11.7333	0.015731
11.75	0.002016
11.7667	0.001241
11.7833	0.007097
11.8	0.007999
11.8167	-0.013075
11.8333	-0.026549
11.85	-0.015984
11.8667	-0.011208
11.8833	-0.012702
11.9	-0.001179
11.9167	0.030197
11.9333	0.039993
11.95	0.034648
11.9667	0.020514
11.9833	0.0116
12	0.005723
12.0167	0.000168
12.0333	-0.001727
12.05	0.002128
12.0667	0.002533
12.0833	-0.009662
12.1	-0.01103
12.1167	-0.025257
12.1333	-0.020793
12.15	-0.00308
12.1667	0.006084
12.1833	0.005737
12.2	0.009898
12.2167	0.024739
12.2333	0.03104
12.25	0.028741
12.2667	0.013882
12.2833	-0.003236
12.3	-0.006828
12.3167	-0.00256
12.3333	-0.001102
12.35	0.000536
12.3667	0.001524
12.3833	0.001512
12.4	0.000887
12.4167	0.000312
12.4333	0.000766
12.45	0.00062
12.4667	6.5e-05
12.4833	-0.001891
12.5	-0.00351
12.5167	-0.004139
12.5333	-0.004349
12.55	-0.004679
12.5667	-0.005358
12.5833	-0.005998
12.6	-0.00553
12.6167	-0.00542
12.6333	-0.005759
12.65	-0.003829
12.6667	0.002072
12.6833	0.005932
12.7	0.004853
12.7167	0.005994
12.7333	0.006325
12.75	0.005956
12.7667	0.005527
12.7833	0.005388
12.8	0.005
12.8167	0.004448
12.8333	0.003965
12.85	0.004023
12.8667	0.003121
12.8833	0.002288
12.9	0.001807
12.9167	0.001119
12.9333	-0.001308
12.95	-0.003796
12.9667	-0.005984
12.9833	-0.005571
13	-0.000769
13.0167	0.002825
13.0333	0.003058
13.05	0.002371
13.0667	0.000244
13.0833	-0.004912
13.1	-0.005049
13.1167	-0.002977
13.1333	-0.001835
13.15	-0.001272
13.1667	-0.00168
13.1833	-0.001128
13.2	-0.001335
13.2167	-0.001083
13.2333	-0.000591
13.25	-7.9e-05
13.2667	-3.7e-05
13.2833	-0.000325
13.3	7e-06
13.3167	0.000162
13.3333	0.000337
13.35	0.000661
13.3667	0.000936
13.3833	0.001231
13.4	0.001206
13.4167	0.001816
13.4333	0.002266
13.45	0.002166
13.4667	0.002046
13.4833	0.002296
13.5	0.001938
13.5167	-0.002206
13.5333	-0.00079
13.55	-0.013193
13.5667	-0.035977
13.5833	-0.060341
13.6	-0.089063
13.6167	-0.101101
13.6333	-0.102048
13.65	-0.096815
13.6667	-0.086562
13.6833	-0.067879
13.7	-0.045806
13.7167	-0.029206
13.7333	-0.018127
13.75	-0.013957
13.7667	-0.011798
13.7833	-0.009559
13.8	-0.008758
13.8167	-0.008982
13.8333	-0.009196
13.85	-0.00874
13.8667	-0.008144
13.8833	-0.008538
13.9	-0.00926
13.9167	-0.009157
13.9333	-0.007804
13.95	-0.001661
13.9667	-0.001099
13.9833	-0.001796
14	-0.002632
14.0167	-0.003582
14.0333	-0.005142
14.05	-0.006292
14.0667	-0.007472
14.0833	-0.008802
14.1	-0.010061
14.1167	-0.011924
14.1333	-0.014227
14.15	-0.01417
14.1667	-0.008803
14.1833	-0.006456
14.2	-0.005088
14.2167	-0.005244
14.2333	-0.005049
14.25	-0.007485
14.2667	-0.009081
14.2833	-0.003996
14.3	-0.000621
14.3167	-0.00049
14.3333	-0.001958
14.35	-0.002336
14.3667	-0.002135
14.3833	-0.001533
14.4	-0.000781
14.4167	-0.001021
14.4333	-0.000742
14.45	0.000757
14.4667	0.001986
14.4833	0.003795
14.5	0.003245
14.5167	0.002371
14.5333	0.002827
14.55	0.002712
14.5667	0.002258
14.5833	0.002074
14.6	0.00111
14.6167	0.000719
14.6333	0.001167
14.65	0.001185
14.6667	0.001434
14.6833	0.000812
14.7	-0.00769
14.7167	-0.015725
14.7333	-0.012581
14.75	-0.011206
14.7667	-0.009371
14.7833	-0.008537
14.8	-0.007262
14.8167	-0.001988
14.8333	0.003586
14.85	0.00445
14.8667	0.004334
14.8833	0.003148
14.9	0.002722
14.9167	0.002226
14.9333	0.001769
14.95	0.001242
14.9667	0.000196
14.9833	-0.000311
15	-0.000376
15.0167	-0.002016
15.0333	-0.000125
15.05	0.006995
15.0667	0.009576
15.0833	0.008266
15.1	0.005748
15.1167	0.000999
15.1333	0.004941
15.15	0.019312
15.1667	0.021544
15.1833	0.023105
15.2	0.019278
15.2167	0.006771
15.2333	0.002974
15.25	-0.006343
15.2667	-0.02368
15.2833	-0.026737
15.3	-0.019275
15.3167	-0.015231
15.3333	-0.003146
15.35	0.003488
15.3667	0.008092
15.3833	0.008826
15.4	0.003029
15.4167	-0.004234
15.4333	-0.007697
15.45	-0.00998
15.4667	-0.008943
15.4833	-0.007746
15.5	-0.00708
15.5167	-0.005484
15.5333	-0.004357
15.55	-0.002761
15.5667	-0.001644
15.5833	-0.000177
15.6	0.000439
15.6167	0.00096
15.6333	0.000932
15.65	-0.001697
15.6667	-0.000645
15.6833	-0.000154
15.7	0.000968
15.7167	0.002182
15.7333	0.002626
15.75	0.00248
15.7667	0.001904
15.7833	0.001948
15.8	0.002282
15.8167	0.002994
15.8333	0.002897
15.85	0.002909
15.8667	0.002541
15.8833	0.001984
15.9	0.001436
15.9167	0.000928
15.9333	0.000631
15.95	0.001173
15.9667	0.000955
15.9833	5.8e-05
16	-0.00184
16.0167	-0.002448
16.0333	-0.000147
16.05	-0.006715
16.0667	-0.025673
16.0833	-0.049172
16.1	-0.07954
16.1167	-0.101291
16.1333	-0.110291
16.15	-0.102892
16.1667	-0.085882
16.1833	-0.057643
16.2	-0.036384
16.2167	-0.015278
16.2333	-0.004362
16.25	0.001394
16.2667	0.00088
16.2833	0.001426
16.3	0.002582
16.3167	-0.000226
16.3333	-0.005245
16.35	-0.012504
16.3667	-0.017973
16.3833	-0.018092
16.4	-0.015411
16.4167	-0.013676
16.4333	-0.013221
16.45	-0.011846
16.4667	-0.010301
16.4833	-0.008666
16.5	-0.007821
16.5167	-0.007253
16.5333	-0.005686
16.55	-0.004508
16.5667	-0.003651
16.5833	-0.003973
16.6	-0.004126
16.6167	-0.003057
16.6333	-0.002568
16.65	-0.00284
16.6667	-0.003411
16.6833	-0.004013
16.7	-0.003944
16.7167	-0.002935
16.7333	-0.002376
16.75	-0.003007
16.7667	-0.002748
16.7833	-0.001199
16.8	0.0001
16.8167	-0.000128
16.8333	-2.6e-05
16.85	7.6e-05
16.8667	-0.000292
16.8833	-0.00072
16.9	-0.000958
16.9167	-0.000829
16.9333	-0.000489
16.95	-0.00024
16.9667	-0.00016
16.9833	-0.000171
17	-0.000281
17.0167	-0.000299
17.0333	-0.000287
17.05	-0.000334
17.0667	0.000228
17.0833	0.000781
17.1	0.000503
17.1167	0.000594
17.1333	0.001194
17.15	0.001775
17.1667	0.002416
17.1833	0.002577
17.2	0.002808
17.2167	0.003221
17.2333	0.002295
17.25	0.001719
17.2667	0.003503
17.2833	0.003116
17.3	0.00243
17.3167	0.002686
17.3333	0.001673
17.35	0.00074
17.3667	0.000557
17.3833	0.000463
17.4	0.00041
17.4167	0.000446
17.4333	-0.000167
17.45	-0.000461
17.4667	-0.000604
17.4833	-0.000828
17.5	-0.000791
17.5167	-0.000429
17.5333	-0.000267
17.55	-0.000285
17.5667	-0.000153
17.5833	-0.000241
17.6	-7.9e-05
17.6167	-0.000164
17.6333	-9e-05
17.65	-0.000326
17.6667	-0.000851
17.6833	-0.001157
17.7	-0.001193
17.7167	-0.001099
17.7333	-0.001155
17.75	-0.001292
17.7667	-0.001358
17.7833	-0.001355
17.8	-0.001951
17.8167	-0.002329
17.8333	-0.002367
17.85	-0.002225
17.8667	-0.001694
17.8833	-0.002192
17.9	-0.00237
17.9167	-0.002318
17.9333	0.003654
17.95	0.011046
17.9667	0.007857
17.9833	0.002249
18	-0.001659
18.0167	-0.002046
18.0333	-0.001103
18.05	-0.00094
18.0667	-0.000277
18.0833	0.000796
18.1	0.001119
18.1167	0.000882
18.1333	0.001295
18.15	0.000577
18.1667	0.00044
18.1833	0.000413
18.2	0.000516
18.2167	8e-06
18.2333	-0.000731
18.25	-0.0006
18.2667	-0.000299
18.2833	0.000122
18.3	-0.000277
18.3167	-0.001049
18.3333	-0.001352
18.35	-0.001605
18.3667	-0.001748
18.3833	-0.00151
18.4	-0.000943
18.4167	-0.0003
18.4333	-0.000178
18.45	-0.000605
18.4667	-0.001463
18.4833	-0.00299
18.5	-0.003058
18.5167	-0.002959
18.5333	-0.001481
18.55	-0.013303
18.5667	-0.033264
18.5833	-0.057086
18.6	-0.083158
18.6167	-0.106143
18.6333	-0.114538
18.65	-0.103914
18.6667	-0.084389
18.6833	-0.062764
18.7	-0.042119
18.7167	-0.018837
18.7333	-0.005925
18.75	0.002017
18.7667	0.001329
18.7833	-0.000949
18.8	-0.003327
18.8167	-0.005327
18.8333	-0.006897
18.85	-0.007537
18.8667	-0.007677
18.8833	-0.007218
18.9	-0.007018
18.9167	-0.007629
18.9333	-0.00828
18.95	-0.008491
18.9667	-0.008223
18.9833	-0.007424
19	-0.007015
19.0167	-0.006357
19.0333	-0.005729
19.05	-0.005721
19.0667	-0.005483
19.0833	-0.004804
19.1	-0.004456
19.1167	-0.004668
19.1333	-0.004649
19.15	-0.004281
19.1667	-0.004613
19.1833	-0.007134
19.2	-0.010126
19.2167	-0.012707
19.2333	-0.006397
19.25	0.000182
19.2667	0.004332
19.2833	0.008631
19.3	0.0113
19.3167	0.012731
19.3333	0.006642
19.35	-0.003506
19.3667	-0.005305
19.3833	-0.006864
19.4	-0.005543
19.4167	-0.00419
19.4333	-0.003736
19.45	-0.002972
19.4667	-0.002378
19.4833	-0.002024
19.5	-0.00172
19.5167	-0.001372
19.5333	-0.001052
19.55	-0.000342
19.5667	0.000318
19.5833	0.000768
19.6	0.000958
19.6167	0.000848
19.6333	0.00054
19.65	0.000542
19.6667	0.000724
19.6833	0.000696
19.7	0.000568
19.7167	0.000474
19.7333	0.000463
19.75	0.000293
19.7667	-0.000768
19.7833	-0.002939
19.8	-0.004659
19.8167	-0.002862
19.8333	0.00386
19.85	0.007602
19.8667	0.012644
19.8833	0.024226
19.9	0.029608
19.9167	0.027507
19.9333	0.01881
19.95	0.004314
19.9667	-0.009863
19.9833	-0.010559
20	-0.007645
20.0167	-0.006151
20.0333	-0.006656
20.05	-0.007281
20.0667	-0.007176
20.0833	-0.008811
20.1	-0.009286
20.1167	-0.008072
20.1333	-0.007022
20.15	-0.006662
20.1667	-0.004731
20.1833	-0.002931
20.2	-0.00149
20.2167	0.000526
20.2333	0.002478
20.25	0.00407
20.2667	0.005211
20.2833	0.006093
20.3	0.004165
20.3167	-0.003328
20.3333	-0.005207
20.35	-0.005896
20.3667	-0.005784
20.3833	-0.005693
20.4	-0.004782
20.4167	-0.003756
20.4333	-0.002747
20.45	-0.002277
20.4667	-0.001547
20.4833	-0.000858
20.5	-0.001008
20.5167	-0.001261
20.5333	-0.000918
20.55	-0.000376
20.5667	0.000367
20.5833	0.000549
20.6	0.000332
20.6167	-0.000553
20.6333	-0.00071
20.65	-0.000228
20.6667	-9.5e-05
20.6833	-0.000213
20.7	-0.000801
20.7167	-0.00106
20.7333	-0.000721
20.75	-0.000261
20.7667	0.000698
20.7833	0.001258
20.8	0.000678
20.8167	0.000711
20.8333	0.002745
20.85	0.010979
20.8667	0.014894
20.8833	0.014368
20.9	-0.008738
20.9167	-0.009668
20.9333	-0.002616
20.95	0.002116
20.9667	0.002298
20.9833	0.00056
21	-0.001138
21.0167	-0.004111
21.0333	-0.002621
21.05	-0.010012
21.0667	-0.024313
21.0833	-0.049403
21.1	-0.081354
21.1167	-0.10511
21.1333	-0.116614
21.15	-0.111117
21.1667	-0.092071
21.1833	-0.063965
21.2	-0.038828
21.2167	-0.022397
21.2333	-0.010515
21.25	-0.002452
21.2667	-0.002829
21.2833	-0.003916
21.3	-0.005883
21.3167	-0.008046
21.3333	-0.009197
21.35	-0.009048
21.3667	-0.010119
21.3833	-0.011099
21.4	-0.01043
21.4167	-0.009377
21.4333	-0.008582
21.45	-0.007607
21.4667	-0.006513
21.4833	-0.005948
21.5	-0.005763
21.5167	-0.005374
21.5333	-0.004624
21.55	-0.003913
21.5667	-0.003273
21.5833	-0.002842
21.6	-0.002282
21.6167	-0.001728
21.6333	-0.001383
21.65	-0.001327
21.6667	-0.000882
21.6833	-0.000856
21.7	-0.001451
21.7167	-0.001192
21.7333	-0.000571
21.75	-0.000451
21.7667	-0.000621
21.7833	-0.00147
21.8	-0.00358
21.8167	-0.006016
21.8333	-0.00029
21.85	0.006437
21.8667	0.008943
21.8833	0.008039
21.9	0.006415
21.9167	0.004345
21.9333	0.002868
21.95	0.0017
21.9667	0.001492
21.9833	0.000704
22	2.7e-05
22.0167	-0.000861
22.0333	-0.001209
22.05	-0.002096
22.0667	-0.002654
22.0833	-0.002862
22.1	-0.002709
22.1167	-0.002221
22.1333	-0.001884
22.15	-0.001678
22.1667	-0.001372
22.1833	-0.001065
22.2	-0.001179
22.2167	-0.001068
22.2333	-0.00088
22.25	-0.000512
22.2667	-0.000315
22.2833	-9.7e-05
22.3	-8.9e-05
22.3167	-0.000207
22.3333	-6.9e-05
22.35	0.000449
22.3667	0.000307
22.3833	0.000205
22.4	0.000233
22.4167	1.4e-05
22.4333	-0.000348
22.45	-0.00073
22.4667	-0.000802
22.4833	-0.000515
22.5	-0.000467
22.5167	-0.000646
22.5333	-0.000669
22.55	-0.000692
22.5667	-0.000925
22.5833	-0.001098
22.6	-0.001011
22.6167	-0.00098
22.6333	-0.000793
22.65	-0.000856
22.6667	-0.000909
22.6833	-0.000752
22.7	-0.000495
22.7167	-0.000262
22.7333	-7.3e-05
22.75	6.6e-05
22.7667	-0.000145
22.7833	-0.000306
22.8	-0.000187
22.8167	8.9e-05
22.8333	0.000133
22.85	-0.000223
22.8667	0.000131
22.8833	0.000845
22.9	-0.002451
22.9167	-0.003938
22.9333	-0.003536
22.95	-0.001823
22.9667	-0.000961
22.9833	0.000551
23	0.002414
23.0167	0.003208
23.0333	0.002464
23.05	0.001819
23.0667	0.002395
23.0833	0.00196
23.1	0.001326
23.1167	0.001326
23.1333	0.002048
23.15	0.002011
23.1667	0.001373
23.1833	0.000876
23.2	0.001108
23.2167	0.001005
23.2333	0.000505
23.25	0.000835
23.2667	0.000665
23.2833	0.000295
23.3	0.000145
23.3167	0.000189
23.3333	0.000135
23.35	0.000141
23.3667	0.000157
23.3833	-0.000427
23.4	-0.001
23.4167	-0.001212
23.4333	-0.001021
23.45	-0.00062
23.4667	-0.000249
23.4833	5.2e-05
23.5	-0.000278
23.5167	0.000375
23.5333	-0.00018
23.55	-0.007036
23.5667	-0.018701
23.5833	-0.041057
23.6	-0.072132
23.6167	-0.088566
23.6333	-0.101729
23.65	-0.100101
23.6667	-0.084143
23.6833	-0.057166
23.7	-0.040048
23.7167	-0.025689
23.7333	-0.011159
23.75	-0.006929
23.7667	-0.005399
23.7833	-0.005899
23.8	-0.007289
23.8167	-0.009127
23.8333	-0.010605
23.85	-0.011963
23.8667	-0.011831
23.8833	-0.010769
23.9	-0.010537
23.9167	-0.009944
23.9333	-0.009031
23.95	-0.008437
23.9667	-0.008234
23.9833	-0.00811
24	-0.007797
24.0167	-0.007423
24.0333	-0.006709
24.05	-0.005634
24.0667	-0.00462
24.0833	-0.003916
24.1	-0.003572
24.1167	-0.003307
24.1333	-0.003243
24.15	-0.003008
24.1667	-0.002294
24.1833	-0.000659
24.2	0.000665
24.2167	-0.00011
24.2333	0.000134
24.25	0.000178
24.2667	-0.001278
24.2833	-0.001684
24.3	-0.001239
24.3167	-0.001116
24.3333	-0.001662
24.35	-0.002028
24.3667	-0.001755
24.3833	-0.001441
24.4	-0.001198
24.4167	-0.000604
24.4333	0.000101
24.45	0.000735
24.4667	0.00149
24.4833	0.001844
24.5	0.002149
24.5167	0.002505
24.5333	0.003083
24.55	0.004071
24.5667	0.006188
24.5833	0.009566
24.6	0.011794
24.6167	-0.002218
24.6333	-0.007699
24.65	-0.00895
24.6667	-0.010102
24.6833	-0.009233
24.7	-0.003694
24.7167	-0.001276
24.7333	-0.000849
24.75	0.000458
24.7667	0.001284
24.7833	0.001811
24.8	0.001908
24.8167	0.002055
24.8333	0.001513
24.85	0.00151
24.8667	0.001727
24.8833	0.001854
24.9	0.001331
24.9167	0.000629
24.9333	-0.000303
24.95	-0.001475
24.9667	-0.001277
24.9833	-0.0002
25	-0.000602
25.0167	-0.000464
25.0333	-0.000416
25.05	-0.000438
25.0667	-0.00056
25.0833	-0.000762
25.1	-0.000743
25.1167	-0.000625
25.1333	-0.000477
25.15	-0.000258
25.1667	-0.00019
25.1833	-0.000171
25.2	8.7e-05
25.2167	0.000366
25.2333	0.000496
25.25	0.000496
25.2667	0.000616
25.2833	0.000776
25.3	0.001336
25.3167	0.002057
25.3333	0.002649
25.35	0.002531
25.3667	0.003803
25.3833	0.003655
25.4	-2.3e-05
25.4167	-0.001711
25.4333	-0.001589
25.45	-0.001256
25.4667	-0.001284
25.4833	-0.001372
25.5	-0.0017
25.5167	-0.001719
25.5333	-0.001509
25.55	-0.001579
25.5667	-0.001639
25.5833	-0.0014
25.6	-0.00104
25.6167	-0.000691
25.6333	-0.000514
25.65	-0.000477
25.6667	-0.00039
25.6833	-0.000353
25.7	-0.000266
25.7167	-0.0001
25.7333	0.000126
25.75	0.000222
25.7667	0.000348
25.7833	0.000553
25.8	0.000749
25.8167	0.000765
25.8333	0.000771
25.85	0.000677
25.8667	0.000833
25.8833	0.000969
25.9	0.000705
25.9167	0.000541
25.9333	0.000508
25.95	0.000604
25.9667	0.000511
25.9833	0.000288
26	0.000114
26.0167	0.001541
26.0333	0.005088
26.05	-0.000975
26.0667	-0.018538
26.0833	-0.038331
26.1	-0.068384
26.1167	-0.090347
26.1333	-0.10529
26.15	-0.107144
26.1667	-0.090597
26.1833	-0.065811
26.2	-0.038344
26.2167	-0.023718
26.2333	-0.018153
26.25	-0.013127
26.2667	-0.009362
26.2833	-0.004926
26.3	-0.004291
26.3167	-0.005736
26.3333	-0.006273
26.35	-0.008439
26.3667	-0.009776
26.3833	0.000487
26.4	0.005691
26.4167	0.005663
26.4333	4.4e-05
26.45	-0.006925
26.4667	-0.008205
26.4833	-0.008824
26.5	-0.007403
26.5167	-0.006944
26.5333	-0.004646
26.55	-0.002689
26.5667	0.004138
26.5833	0.011196
26.6	0.012413
26.6167	0.007969
26.6333	0.002762
26.65	-0.001085
26.6667	-0.003422
26.6833	-0.004699
26.7	-0.005626
26.7167	-0.004944
26.7333	-0.004926
26.75	-0.005548
26.7667	-0.00545
26.7833	-0.004992
26.8	-0.004984
26.8167	-0.004987
26.8333	-0.004935
26.85	-0.004832
26.8667	-0.00479
26.8833	-0.004678
26.9	-0.004555
26.9167	-0.004404
26.9333	-0.004216
26.95	-0.004209
26.9667	-0.004281
26.9833	-0.004303
27	-0.004235
27.0167	-0.004097
27.0333	-0.003866
27.05	-0.003556
27.0667	-0.003466
27.0833	-0.003425
27.1	-0.003255
27.1167	-0.003059
27.1333	-0.002802
27.15	-0.002645
27.1667	-0.002319
27.1833	-0.001662
27.2	-0.001195
27.2167	-0.000846
27.2333	-0.001274
27.25	-0.002091
27.2667	0.001662
27.2833	0.006774
27.3	0.011307
27.3167	0.018367
27.3333	0.024924
27.35	0.030461
27.3667	0.024217
27.3833	0.017094
27.4	0.010521
27.4167	0.002914
27.4333	0.000121
27.45	-0.000471
27.4667	0.000227
27.4833	0.000555
27.5	0.001462
27.5167	0.00191
27.5333	0.003008
27.55	0.003677
27.5667	0.005846
27.5833	0.001765
27.6	-0.006936
27.6167	-0.014985
27.6333	-0.015177
27.65	-0.010379
27.6667	-0.004652
27.6833	0.005006
27.7	0.014964
27.7167	0.014789
27.7333	0.007748
27.75	0.002648
27.7667	-0.006973
27.7833	-0.010463
27.8	-0.003924
27.8167	0.003567
27.8333	0.008208
27.85	0.00952
27.8667	0.009241
27.8833	0.005982
27.9	-0.001367
27.9167	-0.00598
27.9333	-0.020039
27.95	-0.030029
27.9667	-0.032768
27.9833	-0.032458
28	-0.018258
28.0167	-0.009563
28.0333	-0.004551
28.05	-0.004779
28.0667	-0.006477
28.0833	-0.009085
28.1	-0.006643
28.1167	0.009838
28.1333	0.016128
28.15	0.020507
28.1667	0.008817
28.1833	-0.006383
28.2	-0.005693
28.2167	-0.00139
28.2333	0.000422
28.25	-0.000836
28.2667	-0.000953
28.2833	-0.000171
28.3	0.000901
28.3167	0.00179
28.3333	0.002566
28.35	0.002603
28.3667	0.00261
28.3833	0.003247
28.4	0.004044
28.4167	0.005089
28.4333	0.00614
28.45	0.006751
28.4667	0.006882
28.4833	0.006832
28.5	0.007683
28.5167	0.010434
28.5333	0.013582
28.55	0.01541
28.5667	0.009928
28.5833	-0.021254
28.6	-0.078146
28.6167	-0.106668
28.6333	-0.107062
28.65	-0.099257
28.6667	-0.093571
28.6833	-0.083365
28.7	-0.056719
28.7167	-0.027354
28.7333	-0.00731
28.75	0.002274
28.7667	0.002317
28.7833	0.001891
28.8	0.002995
28.8167	0.003298
28.8333	0.00536
28.85	0.003842
28.8667	-0.001966
28.8833	-0.018334
28.9	-0.037782
28.9167	-0.03695
28.9333	-0.014239
28.95	0.003591
28.9667	0.014772
28.9833	0.016722
29	0.012473
29.0167	0.003113
29.0333	-0.001227
29.05	-0.000428
29.0667	-0.000948
29.0833	-0.002469
29.1	-0.002979
29.1167	-0.00349
29.1333	-0.004211
29.15	-0.004303
29.1667	-0.004014
29.1833	-0.003635
29.2	-0.003457
29.2167	-0.003478
29.2333	-0.00383
29.25	-0.003682
29.2667	-0.003453
29.2833	-0.003305
29.3	-0.003217
29.3167	-0.002939
29.3333	-0.00263
29.35	-0.002421
29.3667	-0.002002
29.3833	-0.001383
29.4	-0.000754
29.4167	-0.000115
29.4333	0.000199
29.45	0.000283
29.4667	0.000406
29.4833	0.00064
29.5	0.000744
29.5167	0.001159
29.5333	0.002013
29.55	0.002157
29.5667	0.00254
29.5833	0.002894
29.6	0.000868
29.6167	-0.000426
29.6333	-0.001469
29.65	-0.003221
29.6667	-0.003124
29.6833	-0.002846
29.7	-0.000109
29.7167	0.009571
29.7333	0.013234
29.75	0.012398
29.7667	0.009741
29.7833	0.007125
29.8	0.004278
29.8167	0.001594
29.8333	-0.000181
29.85	-0.001986
29.8667	-0.002621
29.8833	-0.003266
29.9	-0.003072
29.9167	-0.002826
29.9333	-0.00364
29.95	-0.004163
29.9667	-0.003846
29.9833	-0.00357
30	-0.003003
30.0167	-0.002137
30.0333	-0.000204
30.05	0.000709
30.0667	0.000192
30.0833	-0.001755
30.1	-0.021442
30.1167	-0.022879
30.1333	-0.018639
30.15	-0.005838
30.1667	0.002572
30.1833	0.015442
30.2	0.016703
30.2167	0.009184
30.2333	0.003863
30.25	0.001121
30.2667	0.00054
30.2833	0.001718
30.3	0.001997
30.3167	0.001957
30.3333	0.001899
30.35	0.002141
30.3667	0.001613
30.3833	0.001304
30.4	0.001476
30.4167	0.00158
30.4333	0.001097
30.45	0.000843
30.4667	0.00057
30.4833	0.000866
30.5	0.001473
30.5167	0.001311
30.5333	0.000831
30.55	0.001152
30.5667	0.002412
30.5833	0.002132
30.6	-0.000838
30.6167	-0.005336
30.6333	-0.008125
30.65	-0.009683
30.6667	-0.006571
30.6833	0.00081
30.7	0.014372
30.7167	0.018745
30.7333	0.017737
30.75	0.009999
30.7667	0.003881
30.7833	0.000373
30.8	-0.003115
30.8167	-0.004893
30.8333	-0.005259
30.85	-0.004566
30.8667	-0.004422
30.8833	-0.004919
30.9	-0.004295
30.9167	-0.003112
30.9333	-0.002056
30.95	-0.00575
30.9667	-0.009624
30.9833	-0.007807
31	-0.006171
31.0167	-0.002946
31.0333	0.000352
31.05	-0.002011
31.0667	-0.010064
31.0833	-0.023957
31.1	-0.04977
31.1167	-0.080883
31.1333	-0.096004
31.15	-0.101156
31.1667	-0.089287
31.1833	-0.057938
31.2	-0.025499
31.2167	-0.002351
31.2333	0.00741
31.25	0.007771
31.2667	0.007142
31.2833	0.008953
31.3	0.009684
31.3167	0.012515
31.3333	0.009719
31.35	0.003073
31.3667	0.001387
31.3833	0.001091
31.4	0.001555
31.4167	0.006339
31.4333	0.012637
31.45	0.010325
31.4667	-0.002348
31.4833	-0.01853
31.5	-0.034252
31.5167	-0.032334
31.5333	-0.020582
31.55	-0.004029
31.5667	0.005323
31.5833	0.009435
31.6	0.004118
31.6167	-0.00185
31.6333	-0.002072
31.65	0.005216
31.6667	0.011753
31.6833	0.003481
31.7	-0.010761
31.7167	-0.024144
31.7333	-0.02722
31.75	-0.023636
31.7667	-0.020393
31.7833	-0.016879
31.8	-0.014505
31.8167	-0.011382
31.8333	-0.008511
31.85	-0.006001
31.8667	-0.00353
31.8833	-0.00025
31.9	0.000381
31.9167	0.009021
31.9333	0.009529
31.95	-0.005593
31.9667	-0.007065
31.9833	-0.003667
32	-0.001839
32.0167	-0.001141
32.0333	-0.001135
32.05	-0.001928
32.0667	-0.001292
32.0833	-0.001466
32.1	-0.00251
32.1167	-0.004183
32.1333	-0.006628
32.15	-0.002053
32.1667	0.003382
32.1833	0.004618
32.2	0.003923
32.2167	0.003028
32.2333	0.003403
32.25	0.003118
32.2667	0.002583
32.2833	0.002848
32.3	0.004713
32.3167	-0.001702
32.3333	-0.006717
32.35	-0.007981
32.3667	-0.007296
32.3833	-0.00614
32.4	-0.002955
32.4167	0.002261
32.4333	0.005897
32.45	0.005504
32.4667	0.002911
32.4833	-0.002243
32.5	-0.008006
32.5167	-0.010169
32.5333	-0.011551
32.55	-0.003612
32.5667	0.002257
32.5833	0.001855
32.6	0.002074
32.6167	0.002143
32.6333	0.002344
32.65	0.001975
32.6667	0.001316
32.6833	0.001128
32.7	0.000999
32.7167	0.00086
32.7333	7.3e-05
32.75	-0.000923
32.7667	-0.00069
32.7833	-0.000787
32.8	-0.001443
32.8167	-0.00204
32.8333	-0.001826
32.85	-0.002091
32.8667	-0.001237
32.8833	-0.000443
32.9	-3.8e-05
32.9167	-0.000194
32.9333	-0.000388
32.95	-0.000122
32.9667	9.5e-05
32.9833	0.000591
33	0.001247
33.0167	0.001603
33.0333	0.001593
33.05	0.001602
33.0667	0.001511
33.0833	0.001271
33.1	0.00076
33.1167	0.00056
33.1333	0.000672
33.15	0.001074
33.1667	0.001157
33.1833	0.000859
33.2	0.000102
33.2167	-0.000166
33.2333	-0.000133
33.25	-5.9e-05
33.2667	-0.000646
33.2833	-0.001372
33.3	-0.001439
33.3167	-0.001515
33.3333	-0.001853
33.35	-0.00153
[truncated: 911 more rows]

## Sheet: SGBP_lev WAWA - FOS DP15
Titration of 1 mM FOS DP~15 into 50 µM SGBP_lev WAWA mutant
Raw injection heats		Integrated heats
Time (min)	DP (µcal/s)	Molar ratio	ΔH (kcal/mol)
0.083333	0.001215	0.234148	-0.390532
0.1	0.000657	0.431343	-0.196202
0.116667	0.000508	0.63042	-0.173746
0.133333	0.00024	0.831378	-0.206151
0.15	-9.9e-05	1.03422	-0.211935
0.166667	-2.7e-05	1.23894	-0.171734
0.183333	4.4e-05	1.44554	-0.200332
0.2	3.5e-05	1.65403	-0.201579
0.216667	-4.3e-05	1.8644	-0.212772
0.233333	-0.000322	2.07665	-0.224809
0.25	-0.000681	2.29078	-0.199179
0.266667	-0.00129	2.50679	-0.242501
0.283333	-0.001469	2.72468	-0.212093
0.3	-0.001498	2.94446	-0.239595
0.316667	-0.001538	3.16612	-0.123314
0.333333	-0.001597	3.38965	-0.192046
0.35	-0.001577	3.61508	-0.218969
0.366667	-0.001336	3.84238	-0.14445
0.383333	-0.001145
0.4	-0.001125
0.416667	-0.000994
0.433333	-0.000603
0.45	-0.000272
0.466667	-0.000131
0.483333	-0.00025
0.5	-0.000348
0.516667	-0.000125
0.533333	0.000188
0.55	0.000461
0.566667	0.000684
0.583333	0.000807
0.6	0.000894
0.616667	0.001132
0.633333	0.001599
0.65	0.001506
0.666667	0.001094
0.683333	0.001001
0.7	0.000964
0.716667	0.000826
0.733333	0.000949
0.75	0.000922
0.766667	0.000785
0.783333	0.000648
0.8	0.000797
0.816667	0.000476
0.833333	0.000435
0.85	0.000464
0.866667	9.3e-05
0.883333	-3.8e-05
0.9	-4.4e-05
0.916667	0.000421
0.933333	0.000426
0.95	0.000661
0.966667	0.000556
0.983333	0.00115
1	0.00284
1.01667	0.00351
1.03333	0.00179
1.05	-0.00197
1.06667	-0.00317
1.08333	-0.00246
1.1	-0.001317
1.11667	-0.000672
1.13333	-0.000448
1.15	-0.000554
1.16667	-0.00075
1.18333	-0.000996
1.2	-0.001479
1.21667	-0.001712
1.23333	-0.001434
1.25	-0.001087
1.26667	-0.00077
1.28333	-0.000353
1.3	-0.000353
1.31667	-0.000504
1.33333	-0.000584
1.35	-0.001025
1.36667	-0.001425
1.38333	-0.001906
1.4	-0.002265
1.41667	-0.002404
1.43333	-0.002254
1.45	-0.002123
1.46667	-0.002072
1.48333	-0.002062
1.5	-0.001921
1.51667	-0.00163
1.53333	-0.001439
1.55	-0.001208
1.56667	-0.001107
1.58333	-0.001146
1.6	-0.001276
1.61667	-0.001506
1.63333	-0.001516
1.65	-0.001536
1.66667	-0.001606
1.68333	-0.001366
1.7	-0.001247
1.71667	-0.000989
1.73333	-0.000801
1.75	-0.000762
1.76667	-0.000744
1.78333	-0.000556
1.8	-0.00049
1.81667	-0.000434
1.83333	-0.000509
1.85	-0.000753
1.86667	-0.000788
1.88333	-0.000822
1.9	-0.00076
1.91667	-0.000588
1.93333	-0.000276
1.95	-8.4e-05
1.96667	0.000178
1.98333	0.000229
2	8.8e-05
2.01667	1.6e-05
2.03333	0.000134
2.05	0.000281
2.06667	0.000149
2.08333	-0.000133
2.1	-0.000399
2.11667	-0.000625
2.13333	-0.000692
2.15	-0.000478
2.16667	-0.000354
2.18333	-0.000411
2.2	-0.000781
2.21667	-0.000822
2.23333	-0.000673
2.25	-0.000684
2.26667	-0.000795
2.28333	-0.000906
2.3	-0.00099
2.31667	-0.001005
2.33333	-0.00095
2.35	-0.000875
2.36667	-0.00073
2.38333	-0.000785
2.4	-0.000572
2.41667	-0.00026
2.43333	-0.000178
2.45	-6.5e-05
2.46667	1.7e-05
2.48333	6.9e-05
2.5	-0.000149
2.51667	-0.000188
2.53333	-2.7e-05
2.55	0.000205
2.56667	0.000246
2.58333	0.000217
2.6	6.9e-05
2.61667	0.000192
2.63333	0.000454
2.65	0.000526
2.66667	0.000498
2.68333	0.000501
2.7	0.000305
2.71667	0.00024
2.73333	0.000215
2.75	0.00024
2.76667	0.000295
2.78333	0.0003
2.8	0.000408
2.81667	0.000597
2.83333	0.000696
2.85	0.000625
2.86667	0.000574
2.88333	0.000703
2.9	0.000806
2.91667	0.00101
2.93333	0.001274
2.95	0.001268
2.96667	0.001262
2.98333	0.001016
3	0.000834
3.01667	0.000894
3.03333	0.000873
3.05	0.000832
3.06667	0.000721
3.08333	0.00061
3.1	0.000283
3.11667	0.000226
3.13333	0.00011
3.15	-7e-06
3.16667	-0.000174
3.18333	-0.00036
3.2	-0.000434
3.21667	-0.000478
3.23333	-0.000731
3.25	-0.000915
3.26667	-0.000818
3.28333	-0.000782
3.3	-0.000364
3.31667	-0.000235
3.33333	-0.000326
3.35	-0.000538
3.36667	-0.000619
3.38333	-0.000481
3.4	-0.000351
3.41667	-0.00027
3.43333	-0.00022
3.45	-7e-05
3.46667	0.00016
3.48333	-0.001089
3.5	-0.002788
3.51667	4.4e-05
3.53333	-0.003244
3.55	-0.025972
3.56667	-0.0494
3.58333	-0.076649
3.6	-0.091325
3.61667	-0.092302
3.63333	-0.078279
3.65	-0.052345
3.66667	-0.024832
3.68333	0.001292
3.7	0.017316
3.71667	0.027411
3.73333	0.025606
3.75	0.021371
3.76667	0.017286
3.78333	0.012761
3.8	0.005398
3.81667	-0.005236
3.83333	-0.010329
3.85	-0.011303
3.86667	-0.012686
3.88333	-0.013049
3.9	-0.012942
3.91667	-0.012793
3.93333	-0.012355
3.95	-0.012137
3.96667	-0.012059
3.98333	-0.011961
4	-0.011821
4.01667	-0.011762
4.03333	-0.011512
4.05	-0.011092
4.06667	-0.010742
4.08333	-0.010193
4.1	-0.009902
4.11667	-0.00942
4.13333	-0.009029
4.15	-0.008718
4.16667	-0.008426
4.18333	-0.008235
4.2	-0.008003
4.21667	-0.00777
4.23333	-0.007497
4.25	-0.007164
4.26667	-0.006631
4.28333	-0.006418
4.3	-0.006044
4.31667	-0.006029
4.33333	-0.005945
4.35	-0.005431
4.36667	-0.005126
4.38333	-0.005012
4.4	-0.004746
4.41667	-0.00466
4.43333	-0.004744
4.45	-0.004698
4.46667	-0.004372
4.48333	-0.004296
4.5	-0.004498
4.51667	-0.004151
4.53333	-0.003313
4.55	-0.002576
4.56667	-0.002218
4.58333	-0.00173
4.6	-0.001242
4.61667	-0.001352
4.63333	-0.001063
4.65	-0.000294
4.66667	0.001115
4.68333	0.002074
4.7	0.001315
4.71667	-4.5e-05
4.73333	-0.001064
4.75	-0.001703
4.76667	-0.002002
4.78333	-0.001842
4.8	-0.0017
4.81667	-0.001467
4.83333	-0.001495
4.85	-0.001723
4.86667	-0.00233
4.88333	-0.002898
4.9	-0.003075
4.91667	-0.003061
4.93333	-0.002967
4.95	-0.002803
4.96667	-0.002459
4.98333	-0.002145
5	-0.00165
5.01667	-0.001175
5.03333	-0.000919
5.05	-0.000824
5.06667	-0.000848
5.08333	-0.001013
5.1	-0.001096
5.11667	-0.001229
5.13333	-0.001312
5.15	-0.001135
5.16667	-0.000968
5.18333	-0.000541
5.2	-0.000403
5.21667	-0.000224
5.23333	2.4e-05
5.25	7.3e-05
5.26667	-7.9e-05
5.28333	-7e-05
5.3	-1e-05
5.31667	-6e-05
5.33333	-0.00023
5.35	0
5.36667	0.00012
5.38333	0.00041
5.4	0.000872
5.41667	0.000913
5.43333	0.001045
5.45	0.001207
5.46667	0.001258
5.48333	0.00099
5.5	0.000763
5.51667	0.000826
5.53333	0.000929
5.55	0.000793
5.56667	0.000936
5.58333	0.001249
5.6	0.001433
5.61667	0.001428
5.63333	0.002032
5.65	0.002117
5.66667	0.001531
5.68333	0.001245
5.7	0.00146
5.71667	0.001424
5.73333	0.001408
5.75	0.001702
5.76667	0.001526
5.78333	0.00117
5.8	0.001192
5.81667	-0.001458
5.83333	-0.002567
5.85	-0.003027
5.86667	-0.003326
5.88333	-0.003406
5.9	-0.003569
5.91667	-0.004505
5.93333	-0.003991
5.95	-0.003706
5.96667	-0.003292
5.98333	-0.002718
6	-0.000968
6.01667	-0.0004
6.03333	-0.002223
6.05	-0.018755
6.06667	-0.031668
6.08333	-0.05145
6.1	-0.064516
6.11667	-0.066404
6.13333	-0.063633
6.15	-0.048861
6.16667	-0.029349
6.18333	-0.010358
6.2	0.001541
6.21667	0.012457
6.23333	0.018144
6.25	0.016911
6.26667	0.013697
6.28333	0.010014
6.3	0.007228
6.31667	0.004121
6.33333	0.002063
6.35	0.000256
6.36667	-0.001072
6.38333	-0.002069
6.4	-0.002739
6.41667	-0.00298
6.43333	-0.003991
6.45	-0.004612
6.46667	-0.005302
6.48333	-0.005563
6.5	-0.005726
6.51667	-0.005689
6.53333	-0.005602
6.55	-0.005416
6.56667	-0.005299
6.58333	-0.005062
6.6	-0.004717
6.61667	-0.004442
6.63333	-0.004197
6.65	-0.003942
6.66667	-0.003526
6.68333	-0.003181
6.7	-0.002757
6.71667	-0.002493
6.73333	-0.002218
6.75	-0.001954
6.76667	-0.00184
6.78333	-0.001906
6.8	-0.001911
6.81667	-0.001777
6.83333	-0.001543
6.85	-0.001168
6.86667	-0.000864
6.88333	-0.0007
6.9	-0.000545
6.91667	-0.00036
6.93333	-0.000505
6.95	-0.000479
6.96667	-0.000324
6.98333	-0.000469
7	-0.000583
7.01667	-0.000326
7.03333	0.000261
7.05	0.000438
7.06667	0.000385
7.08333	0.000522
7.1	0.000711
7.11667	0.00117
7.13333	0.00132
7.15	0.000959
7.16667	0.001139
7.18333	0.001748
7.2	0.0021
7.21667	0.002123
7.23333	0.002256
7.25	0.002499
7.26667	0.002252
7.28333	0.002295
7.3	0.002231
7.31667	0.002088
7.33333	0.001885
7.35	0.001853
7.36667	0.00175
7.38333	0.001947
7.4	0.001937
7.41667	0.001759
7.43333	0.001371
7.45	0.000794
7.46667	0.000416
7.48333	0.000198
7.5	3.2e-05
7.51667	4.8e-05
7.53333	5.5e-05
7.55	-4.9e-05
7.56667	-3e-06
7.58333	0.000153
7.6	0.000431
7.61667	0.00048
7.63333	0.00051
7.65	0.000359
7.66667	0.000258
7.68333	3.7e-05
7.7	0.000107
7.71667	9.8e-05
7.73333	-5.1e-05
7.75	-0.00014
7.76667	-1.9e-05
7.78333	0.000121
7.8	3.2e-05
7.81667	-0.000197
7.83333	-0.000356
7.85	-0.000465
7.86667	-0.000594
7.88333	-0.000543
7.9	-0.000683
7.91667	-0.000783
7.93333	-0.000844
7.95	-0.000714
7.96667	-0.000575
7.98333	-0.000705
8	-0.000887
8.01667	-0.000819
8.03333	-0.000892
8.05	-0.001114
8.06667	-0.001077
8.08333	-0.000989
8.1	-0.000893
8.11667	-0.000807
8.13333	-0.000542
8.15	-0.000277
8.16667	-0.000361
8.18333	-0.000556
8.2	-0.000711
8.21667	-0.000607
8.23333	-0.000633
8.25	-0.000589
8.26667	-0.000625
8.28333	-0.000211
8.3	1.3e-05
8.31667	3.7e-05
8.33333	0.000331
8.35	0.000625
8.36667	0.001019
8.38333	0.001163
8.4	0.001117
8.41667	0.001583
8.43333	0.002258
8.45	0.002734
8.46667	0.003449
8.48333	0.003184
8.5	0.0032
8.51667	0.002847
8.53333	0.000374
8.55	-0.012988
8.56667	-0.027921
8.58333	-0.047194
8.6	-0.057527
8.61667	-0.062528
8.63333	-0.056549
8.65	-0.040441
8.66667	-0.022102
8.68333	-0.005933
8.7	0.005476
8.71667	0.014386
8.73333	0.017346
8.75	0.015466
8.76667	0.011676
8.78333	0.008916
8.8	0.004486
8.81667	0.000647
8.83333	-0.001432
8.85	-0.00256
8.86667	-0.003999
8.88333	-0.004848
8.9	-0.005637
8.91667	-0.007864
8.93333	-0.008472
8.95	-0.00846
8.96667	-0.008618
8.98333	-0.008696
9	-0.008044
9.01667	-0.007371
9.03333	-0.007038
9.05	-0.006715
9.06667	-0.006392
9.08333	-0.006119
9.1	-0.005746
9.11667	-0.004953
9.13333	-0.004139
9.15	-0.003366
9.16667	-0.002982
9.18333	-0.002939
9.2	-0.002915
9.21667	-0.002621
9.23333	-0.002187
9.25	-0.001844
9.26667	-0.00151
9.28333	-0.001206
9.3	-0.001022
9.31667	-0.000768
9.33333	-0.000584
9.35	-0.00043
9.36667	-6e-06
9.38333	0.000248
9.4	0.000552
9.41667	0.000606
9.43333	0.0009
9.45	0.001324
9.46667	0.001718
9.48333	0.001892
9.5	0.002226
9.51667	0.00249
9.53333	0.002324
9.55	0.002088
9.56667	0.001932
9.58333	0.001725
9.6	0.001779
9.61667	0.001263
9.63333	0.001246
9.65	0.001319
9.66667	0.001283
9.68333	0.001106
9.7	0.000809
9.71667	0.000822
9.73333	0.000785
9.75	0.000548
9.76667	0.000391
9.78333	0.000184
9.8	-5.4e-05
9.81667	-2e-06
9.83333	7e-05
9.85	8.2e-05
9.86667	0.000315
9.88333	0.000477
9.9	0.000428
9.91667	0.000499
9.93333	0.00042
9.95	0.000342
9.96667	0.000393
9.98333	0.000304
10	0.000354
10.0167	0.000554
10.0333	0.000594
10.05	0.000584
10.0667	0.000684
10.0833	0.000754
10.1	0.000983
10.1167	0.000941
10.1333	0.000679
10.15	0.000538
10.1667	0.000356
10.1833	0.000104
10.2	2.1e-05
10.2167	-0.000114
10.2333	-0.000139
10.25	-0.000133
10.2667	-0.000288
10.2833	-0.000593
10.3	-0.000699
10.3167	-0.000858
10.3333	-0.000937
10.35	-0.001026
10.3667	-0.001145
10.3833	-0.001214
10.4	-0.001325
10.4167	-0.001639
10.4333	-0.002033
10.45	-0.002167
10.4667	-0.001871
10.4833	-0.001625
10.5	-0.001321
10.5167	-0.001049
10.5333	-0.000987
10.55	-0.000855
10.5667	-0.000854
10.5833	-0.000732
10.6	-0.000481
10.6167	-1e-06
10.6333	0.000538
10.65	0.000438
10.6667	0.000447
10.6833	0.000436
10.7	0.000556
10.7167	0.000765
10.7333	0.001415
10.75	0.001754
10.7667	0.001584
10.7833	0.001503
10.8	0.001443
10.8167	0.001354
10.8333	0.001086
10.85	0.000957
10.8667	0.000958
10.8833	0.000889
10.9	0.000311
10.9167	0.000334
10.9333	0.000547
10.95	0.000521
10.9667	0.000504
10.9833	0.000187
11	-0.000169
11.0167	0.000646
11.0333	0.000431
11.05	-0.012524
11.0667	-0.027319
11.0833	-0.040964
11.1	-0.059878
11.1167	-0.062342
11.1333	-0.056876
11.15	-0.049169
11.1667	-0.032963
11.1833	-0.011226
11.2	0.002881
11.2167	0.012318
11.2333	0.012766
11.25	0.011073
11.2667	0.008601
11.2833	0.005858
11.3	0.003486
11.3167	0.001854
11.3333	0.000462
11.35	-0.00081
11.3667	-0.001512
11.3833	-0.002024
11.4	-0.002556
11.4167	-0.003287
11.4333	-0.004109
11.45	-0.004731
11.4667	-0.005152
11.4833	-0.005444
11.5	-0.005636
11.5167	-0.005518
11.5333	-0.005349
11.55	-0.005221
11.5667	-0.004943
11.5833	-0.004615
11.6	-0.004247
11.6167	-0.003739
11.6333	-0.003282
11.65	-0.002814
11.6667	-0.002587
11.6833	-0.002419
11.7	-0.002452
11.7167	-0.002275
11.7333	-0.001809
11.75	-0.001662
11.7667	-0.001586
11.7833	-0.001519
11.8	-0.001603
11.8167	-0.001608
11.8333	-0.001463
11.85	-0.001227
11.8667	-0.000952
11.8833	-0.000777
11.9	-0.000762
11.9167	-0.000669
11.9333	-0.000746
11.95	-0.001002
11.9667	-0.001119
11.9833	-0.001135
12	-0.000943
12.0167	-0.000891
12.0333	-0.00113
12.05	-0.001399
12.0667	-0.001508
12.0833	-0.001506
12.1	-0.001206
12.1167	-0.001077
12.1333	-0.000969
12.15	-0.00088
12.1667	-0.001011
12.1833	-0.001293
12.2	-0.001415
12.2167	-0.001259
12.2333	-0.001204
12.25	-0.001398
12.2667	-0.001352
12.2833	-0.001227
12.3	-0.001192
12.3167	-0.001199
12.3333	-0.001047
12.35	-0.000724
12.3667	-0.000421
12.3833	-0.000439
12.4	-0.000586
12.4167	-0.000616
12.4333	-0.000495
12.45	-0.000365
12.4667	-0.000354
12.4833	-0.000323
12.5	-8.3e-05
12.5167	0.000177
12.5333	0.000217
12.55	0.000188
12.5667	0.000288
12.5833	0.000428
12.6	0.000568
12.6167	0.000689
12.6333	0.000601
12.65	0.000442
12.6667	0.000203
12.6833	-8.6e-05
12.7	-6.4e-05
12.7167	0.00011
12.7333	0.000434
12.75	0.000647
12.7667	0.000591
12.7833	0.000514
12.8	0.000559
12.8167	0.000606
12.8333	0.000373
12.85	0.00021
12.8667	0.000137
12.8833	5.4e-05
12.9	-7.8e-05
12.9167	-0.000137
12.9333	-0.000176
12.95	-2.5e-05
12.9667	0.000246
12.9833	0.000547
13	0.000748
13.0167	0.000864
13.0333	0.000909
13.05	0.000904
13.0667	0.00062
13.0833	0.000375
13.1	0.000291
13.1167	0.000261
13.1333	0.000381
13.15	4e-05
13.1667	-0.00026
13.1833	-0.00027
13.2	-0.00025
13.2167	-0.000206
13.2333	-0.000192
13.25	-8.9e-05
13.2667	8.5e-05
13.2833	-5.1e-05
13.3	-0.000157
13.3167	-0.00031
13.3333	-0.000303
13.35	-0.000255
13.3667	-0.000348
13.3833	-0.000271
13.4	-6.3e-05
13.4167	0.000458
13.4333	0.000859
13.45	0.001119
13.4667	0.00123
13.4833	0.000771
13.5	0.000572
13.5167	0.001066
13.5333	0.00073
13.55	-0.011456
13.5667	-0.023082
13.5833	-0.042848
13.6	-0.059894
13.6167	-0.063927
13.6333	-0.06088
13.65	-0.049883
13.6667	-0.029446
13.6833	-0.01073
13.7	0.002778
13.7167	0.011037
13.7333	0.014386
13.75	0.013525
13.7667	0.010234
13.7833	0.007704
13.8	0.003133
13.8167	-0.001116
13.8333	-0.002945
13.85	-0.004763
13.8667	-0.005342
13.8833	-0.005391
13.9	-0.00562
13.9167	-0.006597
13.9333	-0.006964
13.95	-0.007031
13.9667	-0.007108
13.9833	-0.007016
14	-0.006473
14.0167	-0.006019
14.0333	-0.005775
14.05	-0.005401
14.0667	-0.004777
14.0833	-0.004513
14.1	-0.004269
14.1167	-0.003994
14.1333	-0.00398
14.15	-0.003685
14.1667	-0.00343
14.1833	-0.003045
14.2	-0.003001
14.2167	-0.002866
14.2333	-0.00246
14.25	-0.001875
14.2667	-0.00192
14.2833	-0.001735
14.3	-0.00151
14.3167	-0.001475
14.3333	-0.00131
14.35	-0.001215
14.3667	-0.00116
14.3833	-0.000875
14.4	-0.0007
14.4167	-0.000596
14.4333	-0.000291
14.45	-0.000196
14.4667	-0.000292
14.4833	-0.000197
14.5	-8.3e-05
14.5167	-9.9e-05
14.5333	0.000244
14.55	0.000628
14.5667	0.000602
14.5833	0.000365
14.6	0.000149
14.6167	8.1e-05
14.6333	-2.6e-05
14.65	-0.000114
14.6667	-0.000291
14.6833	-0.000479
14.7	-0.000657
14.7167	-0.000626
14.7333	-0.000475
14.75	-0.000385
14.7667	-0.000464
14.7833	-0.000393
14.8	-0.000473
14.8167	-0.000774
14.8333	-0.000965
14.85	-0.000947
14.8667	-0.000828
14.8833	-0.000859
14.9	-0.000901
14.9167	-0.000924
14.9333	-0.000917
14.95	-0.00098
14.9667	-0.001053
14.9833	-0.000946
15	-0.000929
15.0167	-0.000853
15.0333	-0.000716
15.05	-0.00075
15.0667	-0.000733
15.0833	-0.000457
15.1	-0.000261
15.1167	-7.3e-05
15.1333	0.000305
15.15	0.000632
15.1667	0.00081
15.1833	0.001008
15.2	0.001076
15.2167	0.001237
15.2333	0.001368
15.25	0.001529
15.2667	0.00175
15.2833	0.001951
15.3	0.002122
15.3167	0.002188
15.3333	0.002203
15.35	0.002409
15.3667	0.002185
15.3833	0.00205
15.4	0.001966
15.4167	0.001645
15.4333	0.001484
15.45	0.001173
15.4667	0.000782
15.4833	0.000531
15.5	0.000321
15.5167	0.000141
15.5333	-2.9e-05
15.55	-9.9e-05
15.5667	3.2e-05
15.5833	0.000102
15.6	-0.000268
15.6167	-0.00054
15.6333	-0.000851
15.65	-0.000973
15.6667	-0.001035
15.6833	-0.001187
15.7	-0.001408
15.7167	-0.001535
15.7333	-0.001481
15.75	-0.001467
15.7667	-0.001344
15.7833	-0.00122
15.8	-0.001316
15.8167	-0.001249
15.8333	-0.001021
15.85	-0.001133
15.8667	-0.001066
15.8833	-0.001288
15.9	-0.001101
15.9167	-0.000989
15.9333	-0.000878
15.95	-0.000506
15.9667	-0.000475
15.9833	0.000486
16	0.001948
16.0167	0.002463
16.0333	0.002169
16.05	-0.010195
16.0667	-0.02537
16.0833	-0.038544
16.1	-0.053788
16.1167	-0.059127
16.1333	-0.062536
16.15	-0.049496
16.1667	-0.031165
16.1833	-0.016074
16.2	-0.000643
16.2167	0.008574
16.2333	0.016341
16.25	0.014478
16.2667	0.011105
16.2833	0.008441
16.3	0.005818
16.3167	0.003892
16.3333	0.002136
16.35	0.00091
16.3667	0.000423
16.3833	0.000167
16.4	-0.000769
16.4167	-0.002008
16.4333	-0.003286
16.45	-0.003655
16.4667	-0.004273
16.4833	-0.004902
16.5	-0.005081
16.5167	-0.005161
16.5333	-0.005381
16.55	-0.005091
16.5667	-0.004741
16.5833	-0.004451
16.6	-0.004151
16.6167	-0.003751
16.6333	-0.003362
16.65	-0.003013
16.6667	-0.003143
16.6833	-0.003074
16.7	-0.002785
16.7167	-0.002465
16.7333	-0.002246
16.75	-0.002346
16.7667	-0.002247
16.7833	-0.002097
16.8	-0.001748
16.8167	-0.001357
16.8333	-0.000936
16.85	-0.000396
16.8667	-0.000155
16.8833	-0.000195
16.9	-0.000214
16.9167	-0.000182
16.9333	-0.000139
16.95	-4.7e-05
16.9667	4.6e-05
16.9833	5.8e-05
17	-0.000109
17.0167	-0.000134
17.0333	0.000281
17.05	0.000786
17.0667	0.001111
17.0833	0.001336
17.1	0.001512
17.1167	0.0015
17.1333	0.001309
17.15	0.001408
17.1667	0.001466
17.1833	0.001305
17.2	0.000924
17.2167	0.000457
17.2333	0.00016
17.25	0.000103
17.2667	0.000316
17.2833	0.000309
17.3	0.000472
17.3167	0.00064
17.3333	0.000869
17.35	0.000887
17.3667	0.000605
17.3833	0.000194
17.4	0.000172
17.4167	0.000196
17.4333	0.00038
17.45	0.000533
17.4667	0.000587
17.4833	0.000711
17.5	0.001065
17.5167	0.001124
17.5333	0.001334
17.55	0.001273
17.5667	0.001203
17.5833	0.001042
17.6	0.000882
17.6167	0.000785
17.6333	0.000639
17.65	0.000543
17.6667	0.000508
17.6833	0.000442
17.7	0.000276
17.7167	0.000112
17.7333	-6.1e-05
17.75	-0.000104
17.7667	-0.000197
17.7833	-0.0003
17.8	-0.000363
17.8167	-0.000305
17.8333	-0.000268
17.85	-0.00028
17.8667	-0.000332
17.8833	-0.000344
17.9	-0.000327
17.9167	-0.00026
17.9333	-0.000343
17.95	-0.000436
17.9667	-0.00049
17.9833	-0.000543
18	-0.000596
18.0167	-0.000682
18.0333	-0.000747
18.05	-0.000833
18.0667	-0.000708
18.0833	-0.000764
18.1	-0.00083
18.1167	-0.000808
18.1333	-0.000747
18.15	-0.000756
18.1667	-0.000845
18.1833	-0.000884
18.2	-0.000673
18.2167	-0.000495
18.2333	-0.000367
18.25	-0.000379
18.2667	-0.000411
18.2833	-0.000324
18.3	-0.000296
18.3167	-0.000231
18.3333	-0.000146
18.35	1.9e-05
18.3667	0.000354
18.3833	0.000489
18.4	0.000624
18.4167	0.000597
18.4333	0.000689
18.45	0.000562
18.4667	0.000225
18.4833	0.000798
18.5	0.00144
18.5167	0.002322
18.5333	0.001342
18.55	-0.006497
18.5667	-0.022026
18.5833	-0.039755
18.6	-0.055804
18.6167	-0.063934
18.6333	-0.063715
18.65	-0.052946
18.6667	-0.034116
18.6833	-0.015977
18.7	-0.002797
18.7167	0.013001
18.7333	0.023909
18.75	0.021407
18.7667	0.012985
18.7833	0.007173
18.8	0.003591
18.8167	0.000468
18.8333	-0.001675
18.85	-0.002668
18.8667	-0.003491
18.8833	-0.003534
18.9	-0.003697
18.9167	-0.004141
18.9333	-0.005355
18.95	-0.005799
18.9667	-0.005773
18.9833	-0.005946
19	-0.00557
19.0167	-0.005415
19.0333	-0.005089
19.05	-0.004644
19.0667	-0.004068
19.0833	-0.003873
19.1	-0.003767
19.1167	-0.003682
19.1333	-0.003467
19.15	-0.003452
19.1667	-0.003307
19.1833	-0.003192
19.2	-0.002976
19.2167	-0.002881
19.2333	-0.002826
19.25	-0.002891
19.2667	-0.002986
19.2833	-0.002611
19.3	-0.002366
19.3167	-0.002041
19.3333	-0.001856
19.35	-0.001921
19.3667	-0.002146
19.3833	-0.001951
19.4	-0.001376
19.4167	-0.00115
19.4333	-0.001305
19.45	-0.001459
19.4667	-0.001214
19.4833	-0.000979
19.5	-0.000893
19.5167	-0.000917
19.5333	-0.001071
19.55	-0.000995
19.5667	-0.000509
19.5833	-1.3e-05
19.6	0.000403
19.6167	0.00032
19.6333	0.000317
19.65	0.000293
19.6667	0.00032
19.6833	0.000537
19.7	0.000824
19.7167	0.001212
19.7333	0.001099
19.75	0.001027
19.7667	0.001005
19.7833	0.000833
19.8	0.000641
19.8167	0.000519
19.8333	0.000377
19.85	0.000375
19.8667	0.000453
19.8833	0.000431
19.9	0.000229
19.9167	-0.000133
19.9333	-0.000456
19.95	-0.000669
19.9667	-0.000731
19.9833	-0.000754
20	-0.000827
20.0167	-0.000961
20.0333	-0.001136
20.05	-0.00122
20.0667	-0.001165
20.0833	-0.00103
20.1	-0.000954
20.1167	-0.000831
20.1333	-0.000668
20.15	-0.000585
20.1667	-0.000622
20.1833	-0.000639
20.2	-0.000556
20.2167	-0.000374
20.2333	-0.000113
20.25	-0.000162
20.2667	-1e-06
20.2833	0.00013
20.3	0.000181
20.3167	0.000261
20.3333	0.000481
20.35	0.000901
20.3667	0.000962
20.3833	0.000922
20.4	0.000602
20.4167	0.000432
20.4333	0.000301
20.45	0.000261
20.4667	0.000201
20.4833	0.0002
20.5	0.00034
20.5167	0.00028
20.5333	0.000129
20.55	2.9e-05
20.5667	9.8e-05
20.5833	0.000327
20.6	0.000297
20.6167	0.000226
20.6333	1.5e-05
20.65	-0.000246
20.6667	-0.000387
20.6833	-0.000438
20.7	-0.000369
20.7167	-0.00022
20.7333	-0.000152
20.75	-0.000223
20.7667	-0.000255
20.7833	-0.000266
20.8	-0.000208
20.8167	-9e-05
20.8333	8e-06
20.85	-3.4e-05
20.8667	-6.6e-05
20.8833	-0.000158
20.9	-0.0004
20.9167	-0.000142
20.9333	6.5e-05
20.95	-6.7e-05
20.9667	8.1e-05
20.9833	0.000138
21	5.6e-05
21.0167	-0.001327
21.0333	0.000171
21.05	-0.003672
21.0667	-0.018464
21.0833	-0.033266
21.1	-0.052199
21.1167	-0.061051
21.1333	-0.061503
21.15	-0.056616
21.1667	-0.042558
21.1833	-0.02458
21.2	-0.008902
21.2167	0.003496
21.2333	0.009174
21.25	0.009943
21.2667	0.008121
21.2833	0.005179
21.3	0.002878
21.3167	0.000986
21.3333	-0.000164
21.35	-0.000845
21.3667	-0.001006
21.3833	-0.001457
21.4	-0.002448
21.4167	-0.002988
21.4333	-0.003527
21.45	-0.004317
21.4667	-0.004787
21.4833	-0.005156
21.5	-0.005076
21.5167	-0.004625
21.5333	-0.004373
21.55	-0.004101
21.5667	-0.00378
21.5833	-0.003368
21.6	-0.003116
21.6167	-0.002903
21.6333	-0.00259
21.65	-0.002376
21.6667	-0.002413
21.6833	-0.002319
21.7	-0.002116
21.7167	-0.001831
21.7333	-0.001425
21.75	-0.00131
21.7667	-0.001184
21.7833	-0.001089
21.8	-0.001013
21.8167	-0.000936
21.8333	-0.000888
21.85	-0.0006
21.8667	-0.000302
21.8833	-0.000255
21.9	-4.7e-05
21.9167	7.3e-05
21.9333	0.000103
21.95	0.000114
21.9667	0.000134
21.9833	0.000175
22	0.000306
22.0167	0.000408
22.0333	0.000391
22.05	0.000405
22.0667	0.000238
22.0833	0.000252
22.1	0.000425
22.1167	0.000511
22.1333	0.000477
22.15	0.000354
22.1667	0.00018
22.1833	-3e-06
22.2	-0.000126
22.2167	-9.8e-05
22.2333	-0.000148
22.25	-7.8e-05
22.2667	0.000131
22.2833	0.000271
22.3	0.000291
22.3167	0.000302
22.3333	0.000235
22.35	0.000197
22.3667	0.00025
22.3833	0.000253
22.4	0.000325
22.4167	0.000489
22.4333	0.000705
22.45	0.00084
22.4667	0.001085
22.4833	0.00115
22.5	0.001175
22.5167	0.000992
22.5333	0.000669
22.55	0.000566
22.5667	0.000572
22.5833	0.000569
22.6	0.000316
22.6167	0.000133
22.6333	0
22.65	-0.000333
22.6667	-0.000456
22.6833	-0.000539
22.7	-0.000702
22.7167	-0.000826
22.7333	-0.000891
22.75	-0.001156
22.7667	-0.00147
22.7833	-0.001525
22.8	-0.00152
22.8167	-0.001506
22.8333	-0.001154
22.85	-0.000762
22.8667	-0.000559
22.8833	-0.000417
22.9	-0.000315
22.9167	-0.000354
22.9333	-0.000284
22.95	-0.000245
22.9667	-6.5e-05
22.9833	0.000414
23	0.000634
23.0167	0.000532
23.0333	0.000548
23.05	0.000645
23.0667	0.000712
23.0833	0.000619
23.1	0.000526
23.1167	0.000452
23.1333	0.000226
23.15	-0.000189
23.1667	-0.000535
23.1833	-0.00065
23.2	-0.000796
23.2167	-0.000803
23.2333	-0.000711
23.25	-0.000759
23.2667	-0.000867
23.2833	-0.000876
23.3	-0.000904
23.3167	-0.000863
23.3333	-0.000714
23.35	-0.000414
23.3667	-0.000205
23.3833	-0.000125
23.4	9.4e-05
23.4167	0.000683
23.4333	0.001511
23.45	0.001639
23.4667	0.001947
23.4833	0.002726
23.5	0.003124
23.5167	0.003391
23.5333	0.004739
23.55	-0.004294
23.5667	-0.018316
23.5833	-0.032839
23.6	-0.050741
23.6167	-0.060674
23.6333	-0.063467
23.65	-0.055191
23.6667	-0.038144
23.6833	-0.022207
23.7	-0.00504
23.7167	0.006307
23.7333	0.011783
23.75	0.01213
23.7667	0.010856
23.7833	0.008053
23.8	0.00558
23.8167	0.002906
23.8333	-0.001218
23.85	-0.004531
23.8667	-0.005915
23.8833	-0.005658
23.9	-0.005762
23.9167	-0.005976
23.9333	-0.006569
23.95	-0.006533
23.9667	-0.006476
23.9833	-0.00683
24	-0.006773
24.0167	-0.006667
24.0333	-0.00622
24.05	-0.005513
24.0667	-0.004996
24.0833	-0.00468
24.1	-0.004613
24.1167	-0.004526
24.1333	-0.004369
24.15	-0.004281
24.1667	-0.004034
24.1833	-0.003897
24.2	-0.0037
24.2167	-0.003582
24.2333	-0.003215
24.25	-0.002877
24.2667	-0.002619
24.2833	-0.002341
24.3	-0.001973
24.3167	-0.001615
24.3333	-0.001236
24.35	-0.000737
24.3667	-0.000349
24.3833	-0.00025
24.4	-1e-06
24.4167	0.000188
24.4333	0.000358
24.45	0.000367
24.4667	0.000477
24.4833	0.000827
24.5	0.001407
24.5167	0.001477
24.5333	0.001238
24.55	0.001259
24.5667	0.00126
24.5833	0.001271
24.6	0.001052
24.6167	0.000874
24.6333	0.000706
24.65	0.000569
24.6667	0.000211
24.6833	-0.000297
24.7	-0.000714
24.7167	-0.000921
24.7333	-0.001117
24.75	-0.001163
24.7667	-0.001039
24.7833	-0.000764
24.8	-0.00048
24.8167	-0.000255
24.8333	-0.000139
24.85	-0.000434
24.8667	-0.000878
24.8833	-0.001082
24.9	-0.001186
24.9167	-0.001369
24.9333	-0.001301
24.95	-0.001293
24.9667	-0.001225
24.9833	-0.001087
25	-0.000939
25.0167	-0.00072
25.0333	-0.00047
25.05	-0.00049
25.0667	-0.000539
25.0833	-0.000659
25.1	-0.000729
25.1167	-0.000998
25.1333	-0.001145
25.15	-0.001282
25.1667	-0.00102
25.1833	-0.000657
25.2	-0.000174
25.2167	3e-05
25.2333	0.000136
25.25	0.000242
25.2667	0.000338
25.2833	0.000524
25.3	0.00048
25.3167	0.000458
25.3333	0.000438
25.35	0.000549
25.3667	0.000699
25.3833	0.00094
25.4	0.00111
25.4167	0.000852
25.4333	0.000748
25.45	0.000873
25.4667	0.000848
25.4833	0.000794
25.5	0.000739
25.5167	0.000556
25.5333	0.000456
25.55	0.000396
25.5667	0.000356
25.5833	0.000366
25.6	0.000366
25.6167	0.000568
25.6333	0.000792
25.65	0.000696
25.6667	0.00044
25.6833	0.000174
25.7	2.8e-05
25.7167	0.000123
25.7333	0.00019
25.75	0.000306
25.7667	2.3e-05
25.7833	-0.00037
25.8	-0.000244
25.8167	-0.000116
25.8333	-0.000238
25.85	-0.000531
25.8667	-0.000593
25.8833	-0.000555
25.9	-0.000997
25.9167	-0.001439
25.9333	-0.001361
25.95	-0.001453
25.9667	-0.001185
25.9833	-0.001028
26	-0.00268
26.0167	-0.002162
26.0333	0.000836
26.05	-0.001227
26.0667	-0.011769
26.0833	-0.028712
26.1	-0.049524
26.1167	-0.062767
26.1333	-0.06022
26.15	-0.055163
26.1667	-0.042686
26.1833	-0.025219
26.2	-0.008322
26.2167	0.004645
26.2333	0.012272
26.25	0.014528
26.2667	0.013265
26.2833	0.009781
26.3	0.006988
26.3167	0.003764
26.3333	0.00056
26.35	-0.001324
26.3667	-0.002688
26.3833	-0.003092
26.4	-0.003526
26.4167	-0.00391
26.4333	-0.004634
26.45	-0.005439
26.4667	-0.005863
26.4833	-0.006218
26.5	-0.006592
26.5167	-0.006777
26.5333	-0.006802
26.55	-0.006638
26.5667	-0.006113
26.5833	-0.005948
26.6	-0.005703
26.6167	-0.005549
26.6333	-0.005584
26.65	-0.00547
26.6667	-0.005266
26.6833	-0.005012
26.7	-0.004688
26.7167	-0.004364
26.7333	-0.00422
26.75	-0.004057
26.7667	-0.003874
26.7833	-0.00376
26.8	-0.003627
26.8167	-0.003344
26.8333	-0.003091
26.85	-0.002928
26.8667	-0.002616
26.8833	-0.002373
26.9	-0.00196
26.9167	-0.001708
26.9333	-0.001566
26.95	-0.001294
26.9667	-0.001182
26.9833	-0.0011
27	-0.000928
27.0167	-0.000897
27.0333	-0.000876
27.05	-0.000925
27.0667	-0.000964
27.0833	-0.000993
27.1	-0.000982
27.1167	-0.000621
27.1333	-0.000391
27.15	-0.000291
27.1667	3.9e-05
27.1833	9.9e-05
27.2	0.000219
27.2167	0.000359
27.2333	0.000358
27.25	0.000408
27.2667	0.000627
27.2833	0.000936
27.3	0.001025
27.3167	0.000884
27.3333	0.000672
27.35	0.00071
27.3667	0.000538
27.3833	0.000326
27.4	0.000324
27.4167	0.000332
27.4333	0.000269
27.45	-9.4e-05
27.4667	-0.000168
27.4833	-0.000181
27.5	-0.000284
27.5167	-0.000378
27.5333	-0.000494
27.55	-0.000739
27.5667	-0.000814
27.5833	-0.00088
27.6	-0.001095
27.6167	-0.001061
27.6333	-0.001138
27.65	-0.001016
27.6667	-0.000824
27.6833	-0.000611
27.7	-0.000399
27.7167	-0.000297
27.7333	-0.000396
27.75	-0.000425
27.7667	-0.000425
27.7833	-0.000434
27.8	-0.000373
27.8167	-0.000433
27.8333	-0.000372
27.85	-0.000322
27.8667	-0.000362
27.8833	-0.000252
27.9	-0.000121
27.9167	8.9e-05
27.9333	0.00027
27.95	0.000402
27.9667	0.000753
27.9833	0.000694
28	0.000475
28.0167	0.000287
28.0333	0.000371
28.05	0.000495
28.0667	0.000568
28.0833	0.000712
28.1	0.000836
28.1167	0.00113
28.1333	0.001357
28.15	0.001634
28.1667	0.001632
28.1833	0.001469
28.2	0.001206
28.2167	0.001084
28.2333	0.001114
28.25	0.000794
28.2667	0.000495
28.2833	0.000355
28.3	3.6e-05
28.3167	0.000156
28.3333	0.000189
28.35	-7.8e-05
28.3667	-0.000456
28.3833	-0.000613
28.4	-0.000831
28.4167	-0.001038
28.4333	-0.000964
28.45	-0.001531
28.4667	-0.001907
28.4833	-0.001593
28.5	-0.00196
28.5167	-0.002546
28.5333	-0.001132
28.55	-0.005628
28.5667	-0.014744
28.5833	-0.03086
28.6	-0.046016
28.6167	-0.056152
28.6333	-0.060708
28.65	-0.056424
28.6667	-0.045489
28.6833	-0.028015
28.7	-0.009491
28.7167	0.006323
28.7333	0.012958
28.75	0.013562
28.7667	0.012766
28.7833	0.010231
28.8	0.007105
28.8167	0.004959
28.8333	0.003413
28.85	0.001918
28.8667	0.000672
28.8833	-0.000174
28.9	-0.00074
28.9167	-0.001296
28.9333	-0.002132
28.95	-0.003068
28.9667	-0.004264
28.9833	-0.00489
29	-0.005447
29.0167	-0.005773
29.0333	-0.005679
29.05	-0.005296
29.0667	-0.005133
29.0833	-0.005039
29.1	-0.004856
29.1167	-0.004653
29.1333	-0.00435
29.15	-0.003948
29.1667	-0.003685
29.1833	-0.003472
29.2	-0.00318
29.2167	-0.003107
29.2333	-0.003025
29.25	-0.002844
29.2667	-0.002782
29.2833	-0.00261
29.3	-0.002408
29.3167	-0.002077
29.3333	-0.001736
29.35	-0.001525
29.3667	-0.001504
29.3833	-0.001584
29.4	-0.001413
29.4167	-0.001352
29.4333	-0.001313
29.45	-0.001203
29.4667	-0.001154
29.4833	-0.001254
29.5	-0.001215
29.5167	-0.001086
29.5333	-0.001038
29.55	-0.0009
29.5667	-0.000731
29.5833	-0.000563
29.6	-0.000475
29.6167	-0.000377
29.6333	-0.00027
29.65	-0.000143
29.6667	-8.6e-05
29.6833	3.1e-05
29.7	0.000348
29.7167	0.000625
29.7333	0.000722
29.75	0.000878
29.7667	0.001155
29.7833	0.001431
29.8	0.001588
29.8167	0.001835
29.8333	0.001991
29.85	0.002007
29.8667	0.002103
29.8833	0.00224
29.9	0.002226
29.9167	0.002352
29.9333	0.002426
29.95	0.002281
29.9667	0.002275
29.9833	0.00216
30	0.002064
30.0167	0.001948
30.0333	0.001586
30.05	0.001285
30.0667	0.001014
30.0833	0.000593
30.1	0.000212
30.1167	-0.000311
30.1333	-0.000703
30.15	-0.001185
30.1667	-0.001666
30.1833	-0.002098
30.2	-0.00243
30.2167	-0.002884
30.2333	-0.003232
30.25	-0.00379
30.2667	-0.004488
30.2833	-0.005025
30.3	-0.005693
30.3167	-0.006283
30.3333	-0.006669
30.35	-0.006894
30.3667	-0.008
30.3833	-0.008585
30.4	-0.009301
30.4167	-0.010008
30.4333	-0.011078
30.45	-0.012207
30.4667	-0.012997
30.4833	-0.011246
30.5	-0.006175
30.5167	0.008205
30.5333	0.015044
30.55	0.015863
30.5667	0.014092
30.5833	0.011831
30.6	0.00984
30.6167	0.00846
30.6333	0.007288
30.65	0.005957
30.6667	0.004855
30.6833	0.004183
30.7	0.003631
30.7167	0.00295
30.7333	0.001989
30.75	0.001428
30.7667	0.001158
30.7833	0.000587
30.8	0.000166
30.8167	-8.4e-05
30.8333	-0.000124
30.85	-0.000455
30.8667	-0.000725
30.8833	-0.000886
30.9	-0.000846
30.9167	-0.000416
30.9333	-9.7e-05
30.95	-0.000149
30.9667	-0.000801
30.9833	-0.001832
31	-0.001784
31.0167	-0.002495
31.0333	-0.001548
31.05	-0.001442
31.0667	-0.008876
31.0833	-0.022519
31.1	-0.041853
31.1167	-0.055286
31.1333	-0.059422
31.15	-0.056119
31.1667	-0.048225
31.1833	-0.032692
31.2	-0.013808
31.2167	0.001616
31.2333	0.010656
31.25	0.012655
31.2667	0.014725
31.2833	0.015955
31.3	0.017655
31.3167	0.016815
31.3333	0.007241
31.35	0.000646
31.3667	-0.007099
31.3833	-0.010293
31.4	-0.011338
31.4167	-0.011092
31.4333	-0.010992
31.45	-0.010592
31.4667	-0.010092
31.4833	-0.009552
31.5	-0.009141
31.5167	-0.008761
31.5333	-0.008637
31.55	-0.008233
31.5667	-0.007709
31.5833	-0.007095
31.6	-0.006511
31.6167	-0.006057
31.6333	-0.00574
31.65	-0.005263
31.6667	-0.004856
31.6833	-0.004648
31.7	-0.004421
31.7167	-0.004134
31.7333	-0.003785
31.75	-0.003645
31.7667	-0.003296
31.7833	-0.002917
31.8	-0.002567
31.8167	-0.002238
31.8333	-0.002057
31.85	-0.001986
31.8667	-0.001915
31.8833	-0.001674
31.9	-0.001463
31.9167	-0.001373
31.9333	-0.001291
31.95	-0.00119
31.9667	-0.001208
31.9833	-0.001067
32	-0.000595
32.0167	-0.000644
32.0333	-0.000712
32.05	-0.000601
32.0667	-0.000829
32.0833	-0.001258
32.1	-0.001567
32.1167	-0.001745
32.1333	-0.001795
32.15	-0.001855
32.1667	-0.001664
32.1833	-0.001514
32.2	-0.001503
32.2167	-0.001623
32.2333	-0.001885
32.25	-0.002016
32.2667	-0.002157
32.2833	-0.001989
32.3	-0.0019
32.3167	-0.001822
32.3333	-0.001725
32.35	-0.001579
32.3667	-0.001433
32.3833	-0.001157
32.4	-0.000771
32.4167	-0.000295
32.4333	-6.2e-05
32.45	-6.9e-05
32.4667	-4.5e-05
32.4833	0.000138
32.5	8.1e-05
32.5167	7.5e-05
32.5333	5e-06
32.55	1.6e-05
32.5667	0.000177
32.5833	0.000398
32.6	0.000519
32.6167	0.00037
32.6333	0.000278
32.65	0.000287
32.6667	0.000246
32.6833	0.000244
32.7	0.000293
32.7167	2.2e-05
32.7333	-0.000272
32.75	-0.000506
32.7667	-0.000549
32.7833	-0.000543
32.8	-0.000696
32.8167	-0.00081
32.8333	-0.000786
32.85	-0.000661
32.8667	-0.000477
32.8833	-0.000433
32.9	-0.000358
32.9167	-0.000454
32.9333	-0.000441
32.95	-0.000278
32.9667	-0.000226
32.9833	-0.000213
33	-0.00017
33.0167	-9.7e-05
33.0333	0.000195
33.05	0.000507
33.0667	0.00076
33.0833	0.001042
33.1	0.001144
33.1167	0.001077
33.1333	0.001079
33.15	0.000872
33.1667	0.000655
33.1833	0.000627
33.2	0.00045
33.2167	0.000173
33.2333	8.6e-05
33.25	0.000179
33.2667	0.000292
33.2833	0.000165
33.3	0.000118
33.3167	0.000212
33.3333	0.000305
33.35	0.000108
[truncated: 911 more rows]

## Sheet: SGBP_lev - levan
Titration of 8 mg/ml levan into 50 µM SGBP_lev
Raw injection heats		Integrated heats		Fitted curve
Time (min)	DP (µcal/s)	Molar ratio	ΔH (kcal/mol)	Molar ratio	ΔH (kcal/mol)
0.083333	0.002658	0.340918	-8.07577	0.056543	-8.74337
0.1	0.001779	0.628033	-6.4485	0.340918	-7.96416
0.116667	0.00139	0.917887	-5.19068	0.628033	-6.61938
0.133333	0.001122	1.21048	-4.38026	0.917887	-5.31915
0.15	0.001033	1.50582	-3.32853	1.21048	-4.17748
0.166667	0.001085	1.80389	-2.56769	1.50582	-3.24808
0.183333	0.000926	2.1047	-1.9734	1.80389	-2.52762
0.2	0.000567	2.40826	-1.53992	2.1047	-1.9829
0.216667	0.000417	2.71455	-1.20612	2.40826	-1.57419
0.233333	0.000418	3.02358	-1.00887	2.71455	-1.26653
0.25	0.000218	3.33535	-0.775342	3.02358	-1.03278
0.266667	0.000239	3.64987	-0.632352	3.33535	-0.852992
0.283333	-0.000181	3.96712	-0.486484	3.64987	-0.712864
0.3	-0.000202	4.28711	-0.447411	3.96712	-0.602178
0.316667	-0.000754	4.60984	-0.482627	4.28711	-0.513616
0.333333	-0.001295	4.93532	-0.43316	4.60984	-0.44189
0.35	-0.001157	5.26353	-0.554453	4.93532	-0.383137
0.366667	-0.001089	5.59448	-0.315751	5.26353	-0.334505
0.383333	-0.00094			5.59448	-0.293858
0.4	-0.000975
0.416667	-0.00062
0.433333	-0.000495
0.45	-0.00021
0.466667	4.5e-05
0.483333	0.00013
0.5	0.000131
0.516667	-0.000119
0.533333	0.000202
0.55	0.000103
0.566667	0.000284
0.583333	0.000515
0.6	0.000482
0.616667	0.000488
0.633333	0.000434
0.65	0.00055
0.666667	0.000407
0.683333	9.3e-05
0.7	-3.6e-05
0.716667	-0.000275
0.733333	-0.000364
0.75	-0.000654
0.766667	-0.000733
0.783333	-0.000972
0.8	-0.001007
0.816667	-0.001092
0.833333	-0.000718
0.85	-0.000883
0.866667	-0.001039
0.883333	-0.001374
0.9	-0.001466
0.916667	-0.001348
0.933333	-0.00134
0.95	-0.001222
0.966667	-0.000564
0.983333	0.000954
1	0.000556
1.01667	0.001958
1.03333	0.00156
1.05	0.002082
1.06667	-0.000336
1.08333	-0.017834
1.1	-0.034237
1.11667	-0.04467
1.13333	-0.045663
1.15	-0.042816
1.16667	-0.039459
1.18333	-0.034503
1.2	-0.02749
1.21667	-0.022158
1.23333	-0.016735
1.25	-0.012353
1.26667	-0.00988
1.28333	-0.008768
1.3	-0.008089
1.31667	-0.00712
1.33333	-0.006671
1.35	-0.005803
1.36667	-0.004294
1.38333	-0.003325
1.4	-0.003049
1.41667	-0.002943
1.43333	-0.002767
1.45	-0.002571
1.46667	-0.002445
1.48333	-0.002379
1.5	-0.002054
1.51667	-0.00172
1.53333	-0.001286
1.55	-0.001122
1.56667	-0.000948
1.58333	-0.001044
1.6	-0.000761
1.61667	-0.000438
1.63333	-0.000445
1.65	-0.000203
1.66667	2e-05
1.68333	6.3e-05
1.7	0.000256
1.71667	4.8e-05
1.73333	-0.000149
1.75	5.4e-05
1.76667	-0.000384
1.78333	-0.000991
1.8	-0.000778
1.81667	-0.000605
1.83333	-0.000832
1.85	-0.000659
1.86667	-0.000716
1.88333	-0.000703
1.9	-0.000929
1.91667	-0.001174
1.93333	-0.00091
1.95	-0.001126
1.96667	-0.000961
1.98333	-0.000237
2	4e-05
2.01667	4.7e-05
2.03333	9.4e-05
2.05	0.000442
2.06667	0.000789
2.08333	0.000996
2.1	0.001597
2.11667	0.001739
2.13333	0.00187
2.15	0.002402
2.16667	0.002763
2.18333	0.002515
2.2	0.002361
2.21667	0.002608
2.23333	0.002634
2.25	0.002341
2.26667	0.001868
2.28333	0.001864
2.3	0.001655
2.31667	0.001125
2.33333	0.000646
2.35	7.7e-05
2.36667	-0.000452
2.38333	-0.001051
2.4	-0.001039
2.41667	-0.001436
2.43333	-0.001553
2.45	-0.0021
2.46667	-0.001677
2.48333	-0.001294
2.5	-0.001101
2.51667	-0.000758
2.53333	-0.000574
2.55	-0.000901
2.56667	-0.000968
2.58333	-0.000734
2.6	-0.000101
2.61667	0.000401
2.63333	0.000714
2.65	0.000557
2.66667	0.00046
2.68333	0.000413
2.7	0.000365
2.71667	0.000167
2.73333	2.9e-05
2.75	-0.000199
2.76667	-0.000267
2.78333	-2.5e-05
2.8	-0.000145
2.81667	-7.4e-05
2.83333	-0.000184
2.85	-0.000944
2.86667	-0.001043
2.88333	-0.000973
2.9	-0.000925
2.91667	-0.001247
2.93333	-0.001558
2.95	-0.00143
2.96667	-0.001082
2.98333	-0.000664
3	-0.000308
3.01667	-0.000192
3.03333	-0.000156
3.05	-5e-05
3.06667	-0.000104
3.08333	-5.8e-05
3.1	-0.000443
3.11667	-0.000578
3.13333	-0.000344
3.15	-0.000549
3.16667	-0.000435
3.18333	-0.00044
3.2	-0.000376
3.21667	-0.000352
3.23333	-0.000638
3.25	-0.000724
3.26667	-0.00083
3.28333	-0.001146
3.3	-0.000711
3.31667	-0.000676
3.33333	0.000118
3.35	0.000833
3.36667	0.001348
3.38333	0.001573
3.4	0.001879
3.41667	0.002446
3.43333	0.003463
3.45	0.00532
3.46667	0.007217
3.48333	0.008844
3.5	0.007343
3.51667	-0.003068
3.53333	-0.129088
3.55	-0.217319
3.56667	-0.354249
3.58333	-0.689429
3.6	-1.08296
3.61667	-1.56373
3.63333	-2.00531
3.65	-2.22061
3.66667	-2.20154
3.68333	-2.02389
3.7	-1.77446
3.71667	-1.52061
3.73333	-1.25828
3.75	-1.02734
3.76667	-0.811851
3.78333	-0.643177
3.8	-0.494312
3.81667	-0.395687
3.83333	-0.308392
3.85	-0.256087
3.86667	-0.201922
3.88333	-0.174907
3.9	-0.144451
3.91667	-0.130964
3.93333	-0.107568
3.95	-0.100322
3.96667	-0.084836
3.98333	-0.076779
4	-0.062763
4.01667	-0.058976
4.03333	-0.051229
4.05	-0.046342
4.06667	-0.042495
4.08333	-0.038608
4.1	-0.035781
4.11667	-0.032654
4.13333	-0.030507
4.15	-0.02854
4.16667	-0.026263
4.18333	-0.023756
4.2	-0.021839
4.21667	-0.020582
4.23333	-0.019295
4.25	-0.018568
4.26667	-0.017141
4.28333	-0.016334
4.3	-0.014917
4.31667	-0.014001
4.33333	-0.013224
4.35	-0.012708
4.36667	-0.011901
4.38333	-0.011555
4.4	-0.011349
4.41667	-0.011094
4.43333	-0.010238
4.45	-0.009533
4.46667	-0.008287
4.48333	-0.007782
4.5	-0.007337
4.51667	-0.007083
4.53333	-0.006749
4.55	-0.006415
4.56667	-0.006331
4.58333	-0.005946
4.6	-0.005593
4.61667	-0.004861
4.63333	-0.004479
4.65	-0.004236
4.66667	-0.003774
4.68333	-0.003732
4.7	-0.003561
4.71667	-0.00419
4.73333	-0.00522
4.75	-0.00516
4.76667	-0.00496
4.78333	-0.00523
4.8	-0.005591
4.81667	-0.007833
4.83333	-0.011146
4.85	-0.015078
4.86667	-0.01698
4.88333	-0.019763
4.9	-0.022007
4.91667	-0.022832
4.93333	-0.019088
4.95	-0.015993
4.96667	-0.008858
4.98333	-0.006174
5	-0.004281
5.01667	-0.00328
5.03333	-0.002838
5.05	-0.001077
5.06667	0.000514
5.08333	0.001336
5.1	0.002014
5.11667	0.002722
5.13333	0.00338
5.15	0.003857
5.16667	0.004625
5.18333	0.004212
5.2	0.004077
5.21667	0.00498
5.23333	0.004904
5.25	0.004027
5.26667	0.003011
5.28333	0.002034
5.3	0.001265
5.31667	-0.000237
5.33333	-0.001518
5.35	-0.002719
5.36667	-0.00421
5.38333	-0.005061
5.4	-0.005576
5.41667	-0.006162
5.43333	-0.007278
5.45	-0.008314
5.46667	-0.00844
5.48333	-0.008026
5.5	-0.006226
5.51667	0.000533
5.53333	0.003041
5.55	0.00211
5.56667	0.001208
5.58333	0.001857
5.6	0.001401
5.61667	0.001344
5.63333	0.000887
5.65	9e-05
5.66667	-0.000148
5.68333	-0.000195
5.7	-0.000616
5.71667	-0.000569
5.73333	-0.000273
5.75	-2.6e-05
5.76667	0.00022
5.78333	2.7e-05
5.8	-0.000291
5.81667	-0.00062
5.83333	-0.00052
5.85	2e-05
5.86667	0.00041
5.88333	-0.00015
5.9	-0.000303
5.91667	-0.00077
5.93333	-0.001436
5.95	-0.001592
5.96667	-0.001888
5.98333	-0.001075
6	-0.005525
6.01667	-0.001657
6.03333	-0.13051
6.05	-0.222902
6.06667	-0.320195
6.08333	-0.607277
6.1	-0.882943
6.11667	-1.26081
6.13333	-1.61561
6.15	-1.78134
6.16667	-1.76598
6.18333	-1.61216
6.2	-1.41996
6.21667	-1.20331
6.23333	-1.00599
6.25	-0.807007
6.26667	-0.640751
6.28333	-0.497974
6.3	-0.385961
6.31667	-0.305459
6.33333	-0.231428
6.35	-0.191406
6.36667	-0.151275
6.38333	-0.133893
6.4	-0.103904
6.41667	-0.095837
6.43333	-0.07904
6.45	-0.073983
6.46667	-0.061176
6.48333	-0.053299
6.5	-0.049634
6.51667	-0.042491
6.53333	-0.037597
6.55	-0.032074
6.56667	-0.026841
6.58333	-0.022638
6.6	-0.020176
6.61667	-0.018137
6.63333	-0.016607
6.65	-0.015507
6.66667	-0.014697
6.68333	-0.013458
6.7	-0.01225
6.71667	-0.010813
6.73333	-0.009386
6.75	-0.008399
6.76667	-0.007523
6.78333	-0.006786
6.8	-0.006261
6.81667	-0.005056
6.83333	-0.004572
6.85	-0.004278
6.86667	-0.003894
6.88333	-0.002889
6.9	-0.002356
6.91667	-0.002354
6.93333	-0.002712
6.95	-0.0031
6.96667	-0.002798
6.98333	-0.003176
7	-0.004044
7.01667	-0.004144
7.03333	-0.002993
7.05	0.004577
7.06667	0.012998
7.08333	0.016248
7.1	0.013198
7.11667	-0.005112
7.13333	-0.019603
7.15	-0.035444
7.16667	-0.014114
7.18333	0.001425
7.2	-0.003876
7.21667	-0.002067
7.23333	-0.002298
7.25	0.00534
7.26667	0.029319
7.28333	0.023868
7.3	0.016816
7.31667	0.010965
7.33333	-0.006197
7.35	-0.036358
7.36667	-0.04338
7.38333	-0.040111
7.4	-0.010512
7.41667	-0.009124
7.43333	-0.005985
7.45	-0.005856
7.46667	-0.006047
7.48333	-0.006999
7.5	-0.00659
7.51667	-0.00583
7.53333	-0.005581
7.55	-0.005491
7.56667	-0.005182
7.58333	-0.004882
7.6	-0.004152
7.61667	-0.003882
7.63333	-0.003581
7.65	-0.00347
7.66667	-0.00298
7.68333	-0.003109
7.7	-0.002447
7.71667	-0.002195
7.73333	-0.002243
7.75	-0.002121
7.76667	-0.001338
7.78333	-0.000586
7.8	-2.2e-05
7.81667	2e-06
7.83333	0.000187
7.85	0.000592
7.86667	0.000587
7.88333	0.000501
7.9	0.001178
7.91667	0.001116
7.93333	0.001115
7.95	0.001203
7.96667	0.001551
7.98333	0.00162
8	0.00133
8.01667	0.001253
8.03333	0.000875
8.05	0.000538
8.06667	0.00029
8.08333	0.000212
8.1	0.000117
8.11667	0.000323
8.13333	0.00021
8.15	0.000536
8.16667	0.000812
8.18333	0.000819
8.2	0.000966
8.21667	0.001106
8.23333	0.000985
8.25	0.001145
8.26667	0.001084
8.28333	0.000794
8.3	0.000514
8.31667	0.000556
8.33333	8.7e-05
8.35	-9.2e-05
8.36667	-0.00038
8.38333	-0.000959
8.4	-0.001417
8.41667	-0.001776
8.43333	-0.002674
8.45	-0.003363
8.46667	-0.004191
8.48333	-0.006259
8.5	0.002972
8.51667	-0.011117
8.53333	-0.127826
8.55	-0.210126
8.56667	-0.292775
8.58333	-0.498284
8.6	-0.686543
8.61667	-0.976554
8.63333	-1.2643
8.65	-1.41203
8.66667	-1.40911
8.68333	-1.2974
8.7	-1.15185
8.71667	-0.983788
8.73333	-0.8208
8.75	-0.661282
8.76667	-0.529784
8.78333	-0.407206
8.8	-0.319869
8.81667	-0.248063
8.83333	-0.193127
8.85	-0.157731
8.86667	-0.124915
8.88333	-0.10863
8.9	-0.092165
8.91667	-0.077751
8.93333	-0.062048
8.95	-0.056925
8.96667	-0.045811
8.98333	-0.043418
9	-0.035546
9.01667	-0.031886
9.03333	-0.029015
9.05	-0.025715
9.06667	-0.022345
9.08333	-0.019584
9.1	-0.016796
9.11667	-0.014989
9.13333	-0.013432
9.15	-0.011375
9.16667	-0.009228
9.18333	-0.008761
9.2	-0.007966
9.21667	-0.006633
9.23333	-0.00551
9.25	-0.004997
9.26667	-0.004214
9.28333	-0.003451
9.3	-0.00314
9.31667	-0.003092
9.33333	-0.002773
9.35	-0.002465
9.36667	-0.002466
9.38333	-0.002647
9.4	-0.002351
9.41667	-0.002047
9.43333	-0.002103
9.45	-0.0023
9.46667	-0.002306
9.48333	-0.002562
9.5	-0.002531
9.51667	-0.002042
9.53333	-0.002044
9.55	-0.002415
9.56667	-0.002047
9.58333	-0.001648
9.6	-0.001562
9.61667	-0.001129
9.63333	-0.000495
9.65	-0.000462
9.66667	0.000131
9.68333	7.4e-05
9.7	3.6e-05
9.71667	0.000165
9.73333	0.000103
9.75	-8e-06
9.76667	-9e-06
9.78333	-0.00012
9.8	-0.000293
9.81667	-0.000197
9.83333	-0.000182
9.85	-0.000406
9.86667	-0.000241
9.88333	3.4e-05
9.9	-5.1e-05
9.91667	-0.000158
9.93333	0.000165
9.95	-0.000302
9.96667	-0.000599
9.98333	-0.000166
10	-3e-06
10.0167	0.000339
10.0333	0.000541
10.05	0.000403
10.0667	0.000275
10.0833	0.000747
10.1	0.000959
10.1167	0.000701
10.1333	0.001103
10.15	0.001395
10.1667	0.001447
10.1833	0.001419
10.2	0.001552
10.2167	0.001384
10.2333	0.001377
10.25	0.00114
10.2667	0.001022
10.2833	0.001155
10.3	0.000888
10.3167	0.000401
10.3333	-9.6e-05
10.35	-0.000304
10.3667	-0.001011
10.3833	-0.001368
10.4	-0.001955
10.4167	-0.002643
10.4333	-0.002951
10.45	-0.003048
10.4667	-0.002616
10.4833	-0.002304
10.5	-0.002251
10.5167	-0.002149
10.5333	-0.002037
10.55	-0.001825
10.5667	-0.001433
10.5833	-0.001441
10.6	-0.001358
10.6167	-0.001204
10.6333	-0.00111
10.65	-0.000876
10.6667	-0.000672
10.6833	-0.000208
10.7	-0.000202
10.7167	-0.000343
10.7333	4.6e-05
10.75	0.000745
10.7667	0.001204
10.7833	0.001464
10.8	0.001745
10.8167	0.001733
10.8333	0.00221
10.85	0.002037
10.8667	0.002445
10.8833	0.003032
10.9	0.003853
10.9167	0.004661
10.9333	0.004628
10.95	0.003886
10.9667	0.005534
10.9833	0.009162
11	0.009863
11.0167	-0.001369
11.0333	-0.082781
11.05	-0.192222
11.0667	-0.255614
11.0833	-0.403806
11.1	-0.525404
11.1167	-0.698966
11.1333	-0.955639
11.15	-1.109
11.1667	-1.12897
11.1833	-1.05478
11.2	-0.933244
11.2167	-0.787427
11.2333	-0.65456
11.25	-0.536653
11.2667	-0.427116
11.2833	-0.350659
11.3	-0.28306
11.3167	-0.216815
11.3333	-0.17959
11.35	-0.161365
11.3667	-0.12833
11.3833	-0.133875
11.4	-0.132648
11.4167	-0.095725
11.4333	-0.079043
11.45	-0.061641
11.4667	-0.048728
11.4833	-0.055956
11.5	-0.061382
11.5167	-0.038663
11.5333	-0.034214
11.55	-0.037125
11.5667	-0.021456
11.5833	-0.011827
11.6	-0.004517
11.6167	-0.002312
11.6333	-0.011058
11.65	-0.016513
11.6667	0.008422
11.6833	0.035766
11.7	0.036132
11.7167	0.019352
11.7333	-0.024149
11.75	-0.056409
11.7667	-0.04273
11.7833	-0.04107
11.8	-0.035599
11.8167	-0.033226
11.8333	-0.028892
11.85	-0.026018
11.8667	-0.022605
11.8833	-0.017861
11.9	-0.015126
11.9167	-0.012839
11.9333	-0.008122
11.95	-0.002285
11.9667	-0.000798
11.9833	-0.002421
12	-0.002423
12.0167	-0.001304
12.0333	-0.002624
12.05	-0.004874
12.0667	-0.003465
12.0833	-0.003405
12.1	0.014005
12.1167	0.023416
12.1333	0.010467
12.15	-0.002031
12.1667	-0.0033
12.1833	-0.002288
12.2	-0.002307
12.2167	-0.002745
12.2333	-0.002732
12.25	-0.00195
12.2667	-0.002908
12.2833	-0.002745
12.3	-0.003293
12.3167	-0.00366
12.3333	-0.004798
12.35	-0.004075
12.3667	-0.004723
12.3833	-0.006341
12.4	-0.006798
12.4167	-0.004106
12.4333	-0.003444
12.45	-0.002913
12.4667	-0.003051
12.4833	-0.003019
12.5	-0.003697
12.5167	-0.004207
12.5333	-0.004757
12.55	-0.004286
12.5667	-0.004626
12.5833	-0.005095
12.6	-0.004875
12.6167	-0.004387
12.6333	-0.004869
12.65	-0.00553
12.6667	-0.005362
12.6833	-0.004123
12.7	-0.002655
12.7167	0.003542
12.7333	0.00429
12.75	0.003487
12.7667	0.004565
12.7833	0.004162
12.8	0.00186
12.8167	0.001458
12.8333	0.000877
12.85	0.000655
12.8667	0.000714
12.8833	-0.000178
12.9	-0.000849
12.9167	-0.001139
12.9333	-0.000149
12.95	-0.00034
12.9667	-0.00058
12.9833	-0.0006
13	-0.00047
13.0167	-0.000228
13.0333	-0.000367
13.05	-0.000126
13.0667	-3.4e-05
13.0833	0.000127
13.1	0.000379
13.1167	0.000463
13.1333	0.000467
13.15	0.00044
13.1667	-0.000166
13.1833	-0.000573
13.2	-0.000948
13.2167	-0.000802
13.2333	-0.000486
13.25	-0.000389
13.2667	-1.3e-05
13.2833	0.000384
13.3	0.000991
13.3167	0.00098
13.3333	0.00098
13.35	0.00106
13.3667	0.00101
13.3833	0.00062
13.4	0.00094
13.4167	0.001454
13.4333	0.001367
13.45	0.001031
13.4667	0.000205
13.4833	-0.001342
13.5	0.001452
13.5167	0.003689
13.5333	-0.093054
13.55	-0.212247
13.5667	-0.24648
13.5833	-0.315522
13.6	-0.379535
13.6167	-0.470835
13.6333	-0.660685
13.65	-0.798655
13.6667	-0.846845
13.6833	-0.802855
13.7	-0.738685
13.7167	-0.641392
13.7333	-0.54288
13.75	-0.448128
13.7667	-0.356735
13.7833	-0.290793
13.8	-0.21973
13.8167	-0.169226
13.8333	-0.135562
13.85	-0.100448
13.8667	-0.089814
13.8833	-0.069369
13.9	-0.061495
13.9167	-0.054529
13.9333	-0.041504
13.95	-0.039469
13.9667	-0.033253
13.9833	-0.029358
14	-0.027422
14.0167	-0.025386
14.0333	-0.023049
14.05	-0.020603
14.0667	-0.018177
14.0833	-0.015641
14.1	-0.014085
14.1167	-0.012578
14.1333	-0.011202
14.15	-0.009285
14.1667	-0.008239
14.1833	-0.007602
14.2	-0.006046
14.2167	-0.00494
14.2333	-0.004904
14.25	-0.004988
14.2667	-0.005121
14.2833	-0.005145
14.3	-0.004819
14.3167	-0.005094
14.3333	-0.004849
14.35	-0.004624
14.3667	-0.004268
14.3833	-0.004583
14.4	-0.004368
14.4167	-0.004514
14.4333	-0.00414
14.45	-0.003737
14.4667	-0.003133
14.4833	-0.002739
14.5	-0.002025
14.5167	-0.001874
14.5333	-0.001422
14.55	-0.00116
14.5667	-0.000998
14.5833	-0.000956
14.6	-0.000864
14.6167	-0.000715
14.6333	-0.000325
14.65	0.000155
14.6667	0.000724
14.6833	0.000894
14.7	0.001103
14.7167	0.001491
14.7333	0.000908
14.75	0.000776
14.7667	0.000673
14.7833	0.000351
14.8	0.000258
14.8167	0.000173
14.8333	0.000258
14.85	-3.7e-05
14.8667	-8.2e-05
14.8833	-0.000257
14.9	-0.000372
14.9167	-0.0006
14.9333	-0.000728
14.95	-0.000786
14.9667	-0.000634
14.9833	-0.000642
15	-0.000861
15.0167	-0.000712
15.0333	-0.000804
15.05	-0.000526
15.0667	-0.000457
15.0833	-0.000409
15.1	-0.000341
15.1167	-0.000316
15.1333	-0.000451
15.15	-0.000386
15.1667	-0.000491
15.1833	-0.000586
15.2	-0.000701
15.2167	-0.000669
15.2333	-0.000657
15.25	-0.000565
15.2667	-0.000563
15.2833	-0.000511
15.3	-0.000499
15.3167	-0.000599
15.3333	-0.000729
15.35	-0.000229
15.3667	-0.000229
15.3833	-1.9e-05
15.4	-6.9e-05
15.4167	7e-05
15.4333	0.000179
15.45	0.000408
15.4667	0.000837
15.4833	0.001056
15.5	0.001306
15.5167	0.001555
15.5333	0.001495
15.55	0.001334
15.5667	0.001614
15.5833	0.001324
15.6	0.000743
15.6167	-4.6e-05
15.6333	-0.000296
15.65	-0.000585
15.6667	-0.000705
15.6833	-0.001184
15.7	-0.001254
15.7167	-0.001782
15.7333	-0.002071
15.75	-0.001519
15.7667	-0.000558
15.7833	0.000144
15.8	0.000176
15.8167	0.000579
15.8333	0.000452
15.85	0.000735
15.8667	0.001419
15.8833	0.001852
15.9	0.002515
15.9167	0.002771
15.9333	0.002337
15.95	0.001463
15.9667	-0.000371
15.9833	-3.6e-05
16	-0.00015
16.0167	-0.002902
16.0333	-0.078134
16.05	-0.198996
16.0667	-0.227128
16.0833	-0.28103
16.1	-0.278592
16.1167	-0.310252
16.1333	-0.452693
16.15	-0.573053
16.1667	-0.618834
16.1833	-0.606534
16.2	-0.558695
16.2167	-0.488284
16.2333	-0.425724
16.25	-0.348614
16.2667	-0.290753
16.2833	-0.224713
16.3	-0.178663
16.3167	-0.136552
16.3333	-0.104502
16.35	-0.081401
16.3667	-0.059911
16.3833	-0.05855
16.4	-0.0444
16.4167	-0.04296
16.4333	-0.0338
16.45	-0.03028
16.4667	-0.026481
16.4833	-0.023411
16.5	-0.021311
16.5167	-0.018942
16.5333	-0.016614
16.55	-0.014425
16.5667	-0.012467
16.5833	-0.010218
16.6	-0.00833
16.6167	-0.007333
16.6333	-0.006356
16.65	-0.00554
16.6667	-0.004213
16.6833	-0.003307
16.7	-0.00243
16.7167	-0.002416
16.7333	-0.002142
16.75	-0.001908
16.7667	-0.001594
16.7833	-0.00185
16.8	-0.002217
16.8167	-0.002366
16.8333	-0.002165
16.85	-0.002025
16.8667	-0.002174
16.8833	-0.002624
16.9	-0.002683
16.9167	-0.002577
16.9333	-0.00245
16.95	-0.002174
16.9667	-0.001937
16.9833	-0.001961
17	-0.001915
17.0167	-0.001712
17.0333	-0.00166
17.05	-0.001278
17.0667	-0.000746
17.0833	-0.000704
17.1	-0.000602
17.1167	-0.000483
17.1333	-0.000485
17.15	-0.000307
17.1667	-0.000198
17.1833	-0.00037
17.2	-0.000332
17.2167	-0.000276
17.2333	-0.00031
17.25	8.6e-05
17.2667	0.000142
17.2833	0.000208
17.3	0.000264
17.3167	-2.1e-05
17.3333	0.000174
17.35	6.9e-05
17.3667	0.000194
17.3833	0.000159
17.4	0.000264
17.4167	0.00043
17.4333	0.000465
17.45	0.000361
17.4667	0.000526
17.4833	0.000672
17.5	0.000447
17.5167	0.000174
17.5333	0.000591
17.55	0.000658
17.5667	0.000755
17.5833	0.000572
17.6	0.00033
17.6167	-0.000141
17.6333	-5.2e-05
17.65	-0.000162
17.6667	3.7e-05
17.6833	6.7e-05
17.7	5.7e-05
17.7167	0.000239
17.7333	0.000401
17.75	0.000514
17.7667	0.000607
17.7833	0.000539
17.8	0.000352
17.8167	0.000588
17.8333	0.001244
17.85	0.00157
17.8667	0.001626
17.8833	0.001602
17.9	0.001978
17.9167	0.001947
17.9333	0.001646
17.95	0.001275
17.9667	0.001225
17.9833	0.001094
18	0.000773
18.0167	0.000544
18.0333	0.000286
18.05	-5.3e-05
18.0667	-0.000392
18.0833	-0.00067
18.1	-0.000949
18.1167	-0.001228
18.1333	-0.001256
18.15	-0.001375
18.1667	-0.001733
18.1833	-0.001432
18.2	-0.00144
18.2167	-0.00113
18.2333	-0.00074
18.25	-0.000759
18.2667	-0.000679
18.2833	-0.000568
18.3	-8.8e-05
18.3167	8.1e-05
18.3333	0.00016
18.35	6.9e-05
18.3667	6.8e-05
18.3833	-0.000223
18.4	-0.000304
18.4167	-0.000187
18.4333	4e-05
18.45	-0.000552
18.4667	-0.000635
18.4833	-5.8e-05
18.5	-0.00011
18.5167	-0.001254
18.5333	-0.026799
18.55	-0.183183
18.5667	-0.219638
18.5833	-0.222512
18.6	-0.258216
18.6167	-0.176682
18.6333	-0.271658
18.65	-0.377964
18.6667	-0.43705
18.6833	-0.447756
18.7	-0.423072
18.7167	-0.38681
18.7333	-0.330147
18.75	-0.282075
18.7667	-0.229543
18.7833	-0.1911
18.8	-0.142598
18.8167	-0.113537
18.8333	-0.084297
18.85	-0.064796
18.8667	-0.058355
18.8833	-0.038925
18.9	-0.039424
18.9167	-0.032375
18.9333	-0.027546
18.95	-0.024067
18.9667	-0.020828
18.9833	-0.018029
19	-0.01484
19.0167	-0.013633
19.0333	-0.011805
19.05	-0.009858
19.0667	-0.007891
19.0833	-0.006924
19.1	-0.006277
19.1167	-0.005161
19.1333	-0.004545
19.15	-0.00402
19.1667	-0.003364
19.1833	-0.002879
19.2	-0.002753
19.2167	-0.002589
19.2333	-0.001915
19.25	-0.001981
19.2667	-0.001537
19.2833	-0.001354
19.3	-0.00094
19.3167	-0.000647
19.3333	9.5e-05
19.35	0.000297
19.3667	0.000159
19.3833	0.000511
19.4	0.001103
19.4167	0.001784
19.4333	0.002694
19.45	0.003025
19.4667	0.002365
19.4833	0.001736
19.5	0.001906
19.5167	0.001605
19.5333	0.001204
19.55	0.000972
19.5667	0.000561
19.5833	0.0001
19.6	-8.2e-05
19.6167	-5.4e-05
19.6333	0.000263
19.65	-0.00021
19.6667	-0.000924
19.6833	-0.000747
19.7	-0.00047
19.7167	-0.000554
19.7333	-0.000299
19.75	3.7e-05
19.7667	0.000162
19.7833	0.000397
19.8	0.000412
19.8167	-0.000143
19.8333	1e-06
19.85	-0.000116
19.8667	0.000248
19.8833	-1.8e-05
19.9	0.000156
19.9167	-0.000151
19.9333	-0.000488
19.95	-0.000575
19.9667	-0.001052
19.9833	-0.000999
20	-0.001237
20.0167	-0.000874
20.0333	-0.000292
20.05	-0.00016
20.0667	-0.000288
20.0833	-0.000255
20.1	-0.000323
20.1167	0.000209
20.1333	0.000292
20.15	0.000584
20.1667	0.000727
20.1833	0.000719
20.2	0.000882
20.2167	0.000655
20.2333	0.000898
20.25	0.000532
20.2667	0.000686
20.2833	0.000939
20.3	0.000663
20.3167	0.000728
20.3333	0.000293
20.35	0.000438
20.3667	0.000693
20.3833	0.000539
20.4	0.000374
20.4167	0.00063
20.4333	0.000137
20.45	-9.7e-05
20.4667	-7e-05
20.4833	-0.000453
20.5	-0.000757
20.5167	-0.000809
20.5333	-0.000471
20.55	-0.000483
20.5667	-8.6e-05
20.5833	-6.8e-05
20.6	0.00026
20.6167	0.000309
20.6333	0.000488
20.65	0.000727
20.6667	0.000505
20.6833	8.4e-05
20.7	-0.000107
20.7167	-8.7e-05
20.7333	2.3e-05
20.75	9.2e-05
20.7667	0.000192
20.7833	0.000182
20.8	-0.000228
20.8167	-0.000448
20.8333	-0.000487
20.85	-0.000237
20.8667	-6.6e-05
20.8833	0.000344
20.9	0.000555
20.9167	0.000905
20.9333	0.000736
20.95	0.000487
20.9667	0.000268
20.9833	0.000949
21	0.0015
21.0167	0.003291
21.0333	-0.043978
21.05	-0.198767
21.0667	-0.205097
21.0833	-0.223356
21.1	-0.181525
21.1167	-0.099144
21.1333	-0.186364
21.15	-0.258764
21.1667	-0.315733
21.1833	-0.317413
21.2	-0.299143
21.2167	-0.274753
21.2333	-0.239464
21.25	-0.205765
21.2667	-0.159676
21.2833	-0.139816
21.3	-0.105127
21.3167	-0.091269
21.3333	-0.071402
21.35	-0.048724
21.3667	-0.044747
21.3833	-0.033459
21.4	-0.028551
21.4167	-0.025285
21.4333	-0.02001
21.45	-0.016895
21.4667	-0.0149
21.4833	-0.013484
21.5	-0.012659
21.5167	-0.011546
21.5333	-0.009993
21.55	-0.0082
21.5667	-0.007198
21.5833	-0.006045
21.6	-0.005403
21.6167	-0.005193
21.6333	-0.004553
21.65	-0.003914
21.6667	-0.002865
21.6833	-0.002696
21.7	-0.002227
21.7167	-0.00169
21.7333	-0.002085
21.75	-0.001489
21.7667	-0.001464
21.7833	-0.001659
21.8	-0.001314
21.8167	-0.000791
21.8333	-0.00067
21.85	-0.000679
21.8667	-0.001179
21.8833	-0.000918
21.9	-0.000667
21.9167	-0.000579
21.9333	-0.000533
21.95	-0.000598
21.9667	-0.000572
21.9833	-0.000326
22	-0.00046
22.0167	-0.000787
22.0333	-0.001237
22.05	-0.001716
22.0667	-0.001786
22.0833	-0.001425
22.1	-0.001025
22.1167	-0.001048
22.1333	-0.001092
22.15	-0.001197
22.1667	-0.001012
22.1833	-0.000956
22.2	-0.000521
22.2167	-0.000138
22.2333	-0.000406
22.25	-0.000195
22.2667	-7.4e-05
22.2833	-2e-06
22.3	-0.000161
22.3167	-0.000251
22.3333	-0.000492
22.35	-0.001003
22.3667	-0.001134
22.3833	-0.001345
22.4	-0.001266
22.4167	-0.000927
22.4333	-0.001208
22.45	-0.00096
22.4667	-0.000731
22.4833	-0.000613
22.5	7.6e-05
22.5167	7.6e-05
22.5333	0.000386
22.55	0.000627
22.5667	0.000838
22.5833	0.001309
22.6	0.001499
22.6167	0.001993
22.6333	0.002099
22.65	0.001904
22.6667	0.00175
22.6833	0.001825
22.7	0.001881
22.7167	0.00176
22.7333	0.001872
22.75	0.001504
22.7667	0.001406
22.7833	0.001218
22.8	0.00126
22.8167	0.001425
22.8333	0.001474
22.85	0.001432
22.8667	0.001731
22.8833	0.00179
22.9	0.001488
22.9167	0.00091
22.9333	0.000534
22.95	0.000349
22.9667	0.000353
22.9833	0.000537
23	0.000381
23.0167	0.000168
23.0333	-0.000273
23.05	-0.000285
23.0667	-0.000227
23.0833	-0.000388
23.1	-0.00061
23.1167	-8e-05
23.1333	-0.000299
23.15	-1.9e-05
23.1667	0.000272
23.1833	-0.000397
23.2	-0.000537
23.2167	-0.000235
23.2333	-0.000454
23.25	-0.000123
23.2667	-0.000311
23.2833	-0.00072
23.3	-0.001079
23.3167	-0.001188
23.3333	-0.001377
23.35	-0.001386
23.3667	-0.001385
23.3833	-0.000515
23.4	-0.000344
23.4167	6e-06
23.4333	-0.000675
23.45	-0.001016
23.4667	-4.7e-05
23.4833	0.001733
23.5	0.001822
23.5167	-0.00199
23.5333	-0.005352
23.55	-0.115785
23.5667	-0.218047
23.5833	-0.19691
23.6	-0.189262
23.6167	-0.075246
23.6333	-0.06931
23.65	-0.147185
23.6667	-0.194829
23.6833	-0.230054
23.7	-0.219918
23.7167	-0.217123
23.7333	-0.18578
23.75	-0.167596
23.7667	-0.140813
23.7833	-0.114199
23.8	-0.095766
23.8167	-0.070533
23.8333	-0.053122
23.85	-0.040961
23.8667	-0.041359
23.8833	-0.026358
23.9	-0.020537
23.9167	-0.014586
23.9333	-0.013108
23.95	-0.012499
23.9667	-0.01136
23.9833	-0.009921
24	-0.009172
24.0167	-0.008484
24.0333	-0.007308
24.05	-0.006561
24.0667	-0.005805
24.0833	-0.005558
24.1	-0.004542
24.1167	-0.004377
24.1333	-0.003703
24.15	-0.003189
24.1667	-0.003016
24.1833	-0.002882
24.2	-0.002578
24.2167	-0.002226
24.2333	-0.001715
24.25	-0.001814
24.2667	-0.001553
24.2833	-0.001782
24.3	-0.001941
24.3167	-0.001892
24.3333	-0.001694
24.35	-0.001636
24.3667	-0.001708
24.3833	-0.001891
24.4	-0.001323
24.4167	-0.000966
24.4333	-0.001412
24.45	-0.001767
24.4667	-0.001512
24.4833	-0.001677
24.5	-0.001353
24.5167	-0.001439
24.5333	-0.001307
24.55	-0.001205
24.5667	-0.000552
24.5833	0.00016
24.6	0.000192
24.6167	1.4e-05
24.6333	-5.5e-05
24.65	-0.000194
24.6667	-0.000213
24.6833	-0.000172
24.7	0.000449
24.7167	0.000911
24.7333	0.000992
24.75	0.000594
24.7667	0.000656
24.7833	0.000417
24.8	0.000629
24.8167	0.001071
24.8333	0.000905
24.85	0.001089
24.8667	0.001272
24.8833	0.001576
24.9	0.001999
24.9167	0.001864
24.9333	0.00103
24.95	0.000746
24.9667	0.000282
24.9833	8.8e-05
25	-0.000186
25.0167	-0.000379
25.0333	-0.00057
25.05	-0.000892
25.0667	-0.000503
25.0833	-0.001055
25.1	-0.000976
25.1167	-0.000967
25.1333	-0.000286
25.15	0.000265
25.1667	0.000536
25.1833	0.000606
25.2	0.000417
25.2167	0.000499
25.2333	0.000342
25.25	0.000415
25.2667	0.000719
25.2833	0.001012
25.3	0.000915
25.3167	0.000729
25.3333	0.000185
25.35	0.00015
25.3667	-0.000544
25.3833	-0.000648
25.4	-0.000243
25.4167	-5.6e-05
25.4333	-8.9e-05
25.45	0.000199
25.4667	0.000366
25.4833	0.000394
25.5	0.000452
25.5167	0.00045
25.5333	0.000599
25.55	0.000468
25.5667	0.000647
25.5833	0.000677
25.6	0.000666
25.6167	0.000815
25.6333	0.000595
25.65	0.000425
25.6667	-1.5e-05
25.6833	-0.000105
25.7	-0.000325
25.7167	-0.000495
25.7333	-0.000625
25.75	-0.000725
25.7667	-0.000885
25.7833	-0.001265
25.8	-0.001275
25.8167	-0.001166
25.8333	-0.001107
25.85	-0.001268
25.8667	-0.001279
25.8833	-0.00099
25.9	-0.000521
25.9167	-0.000393
25.9333	-0.000145
25.95	6.3e-05
25.9667	0.000421
25.9833	0.001279
26	0.002257
26.0167	-0.000496
26.0333	-0.022488
26.05	-0.162761
26.0667	-0.208904
26.0833	-0.210276
26.1	-0.160679
26.1167	-0.019512
26.1333	-0.038065
26.15	-0.096538
26.1667	-0.146601
26.1833	-0.158294
26.2	-0.164887
26.2167	-0.15171
26.2333	-0.144892
26.25	-0.121025
26.2667	-0.102088
26.2833	-0.085381
26.3	-0.064994
26.3167	-0.051786
26.3333	-0.040609
26.35	-0.033831
26.3667	-0.027113
26.3833	-0.024106
26.4	-0.021238
26.4167	-0.01889
26.4333	-0.016791
26.45	-0.014633
26.4667	-0.013334
26.4833	-0.011756
26.5	-0.010407
26.5167	-0.009418
26.5333	-0.007798
26.55	-0.005609
26.5667	-0.005229
26.5833	-0.005339
26.6	-0.004579
26.6167	-0.004049
26.6333	-0.003357
26.65	-0.002726
26.6667	-0.002135
26.6833	-0.001333
26.7	-0.001142
26.7167	-0.00124
26.7333	-0.001746
26.75	-0.001693
26.7667	-0.001399
26.7833	-0.000656
26.8	-0.000392
26.8167	-0.000798
26.8333	-0.001082
26.85	-0.001296
26.8667	-0.001371
26.8833	-0.001085
26.9	-0.000889
26.9167	-0.000692
26.9333	-0.000194
26.95	-4.5e-05
26.9667	-7e-06
26.9833	0.000162
27	0.000241
27.0167	0.00032
27.0333	0.000652
27.05	0.000874
27.0667	0.000905
27.0833	0.000937
27.1	0.001239
27.1167	0.001041
27.1333	0.001166
27.15	0.000961
27.1667	0.000936
27.1833	0.00067
27.2	0.000535
27.2167	0.000661
27.2333	0.000758
27.25	0.000665
27.2667	0.000992
27.2833	0.000759
27.3	0.000796
27.3167	0.000544
27.3333	0.000332
27.35	0.000641
27.3667	0.000439
27.3833	9.7e-05
27.4	8.6e-05
27.4167	-1.6e-05
27.4333	4.2e-05
27.45	0.000229
27.4667	0.000177
27.4833	-0.000125
27.5	-0.000538
27.5167	-0.000271
27.5333	-0.000385
27.55	-0.00059
27.5667	-0.000545
27.5833	-0.000349
27.6	-0.000554
27.6167	-0.00063
27.6333	-0.000659
27.65	-0.000647
27.6667	-0.000846
27.6833	-0.000485
27.7	-0.001264
27.7167	-0.001434
27.7333	-0.000938
27.75	-0.001482
27.7667	-0.001706
27.7833	-0.00202
27.8	-0.001804
27.8167	-0.001089
27.8333	-0.001469
27.85	-0.001558
27.8667	-0.001278
27.8833	-0.001407
27.9	-0.001096
27.9167	-0.000887
27.9333	-0.000391
27.95	-0.000166
27.9667	-0.00021
27.9833	8.6e-05
28	-0.000488
28.0167	-0.000183
28.0333	0.000649
28.05	0.001202
28.0667	0.001535
28.0833	0.002317
28.1	0.00276
28.1167	0.002592
28.1333	0.002282
28.15	0.001402
28.1667	0.001443
28.1833	0.001463
28.2	0.001303
28.2167	0.000823
28.2333	0.001031
28.25	-0.000471
28.2667	-0.002293
28.2833	-0.005915
28.3	-0.005337
28.3167	-0.00216
28.3333	0.000355
28.35	0.00099
28.3667	0.000685
28.3833	0.00071
28.4	0.000646
28.4167	0.00146
28.4333	0.001883
28.45	0.000996
28.4667	-1e-06
28.4833	0.000182
28.5	-0.000185
28.5167	-0.000463
28.5333	0.000498
28.55	-0.036751
28.5667	-0.17007
28.5833	-0.214889
28.6	-0.198208
28.6167	-0.116798
28.6333	0.016641
28.65	-4e-05
28.6667	-0.053691
28.6833	-0.081032
28.7	-0.111143
28.7167	-0.098085
28.7333	-0.102758
28.75	-0.091911
28.7667	-0.088224
28.7833	-0.065387
28.8	-0.06652
28.8167	-0.047144
28.8333	-0.044019
28.85	-0.031614
28.8667	-0.020939
28.8833	-0.015834
28.9	-0.01211
28.9167	-0.010155
28.9333	-0.009992
28.95	-0.008699
28.9667	-0.008856
28.9833	-0.008654
29	-0.008351
29.0167	-0.007598
29.0333	-0.005997
29.05	-0.004396
29.0667	-0.003385
29.0833	-0.002604
29.1	-0.002284
29.1167	-0.001303
29.1333	-0.000934
29.15	-0.001275
29.1667	-0.000746
29.1833	-9.7e-05
29.2	-3.8e-05
29.2167	0.00044
29.2333	0.000657
29.25	0.000334
29.2667	-0.000199
29.2833	-2.2e-05
29.3	0.000195
29.3167	4.2e-05
29.3333	-0.000393
29.35	0.000552
29.3667	0.000407
29.3833	0.000902
29.4	0.001327
29.4167	0.001671
29.4333	0.001704
29.45	0.001407
29.4667	0.000141
29.4833	-0.001756
29.5	-0.000253
29.5167	-0.000781
29.5333	-0.001499
29.55	-0.001008
29.5667	-0.000277
29.5833	0.000214
29.6	0.000145
29.6167	-6.4e-05
29.6333	-0.000114
29.65	0.000185
29.6667	-0.000375
29.6833	-0.000305
29.7	0.000144
29.7167	0.000434
29.7333	-0.000108
29.75	-0.000469
29.7667	-0.000141
29.7833	0.000288
29.8	-6.4e-05
29.8167	-9.5e-05
29.8333	1.3e-05
29.85	-0.001259
29.8667	-0.000601
29.8833	-0.000303
29.9	0.000625
29.9167	0.000123
29.9333	-0.000859
29.95	-0.001051
29.9667	-0.001563
29.9833	-0.001495
30	-0.001026
30.0167	-0.000448
30.0333	-0.000259
30.05	-0.000569
30.0667	-0.00039
30.0833	-0.000381
30.1	-0.000241
30.1167	-2e-06
30.1333	0.000581
30.15	0.001263
30.1667	0.001225
30.1833	0.001187
30.2	0.001319
30.2167	0.000992
30.2333	0.000699
30.25	0.000545
30.2667	0.000371
30.2833	-0.000172
30.3	-0.000156
30.3167	1.1e-05
30.3333	0.000123
30.35	-0.000266
30.3667	-0.000454
30.3833	-0.000353
30.4	-0.000231
30.4167	-0.000249
30.4333	-0.000181
30.45	0.000466
30.4667	0.000174
30.4833	-2.9e-05
30.5	0.000349
30.5167	-0.000253
30.5333	-0.000369
30.55	-0.000484
30.5667	-0.00098
30.5833	-0.000555
30.6	0.000119
30.6167	0.000864
30.6333	0.001206
30.65	0.001509
30.6667	0.001821
30.6833	0.002073
30.7	0.002985
30.7167	0.004148
30.7333	0.005189
30.75	0.00436
30.7667	0.0025
30.7833	3.1e-05
30.8	-0.000379
30.8167	-0.000178
30.8333	-0.0001
30.85	-0.001303
30.8667	-0.001026
30.8833	-0.000579
30.9	-0.001241
30.9167	-0.002234
30.9333	-0.001691
30.95	-0.002569
30.9667	-0.000437
30.9833	-4.4e-05
31	-0.002622
31.0167	-0.00374
31.0333	-0.003233
31.05	-0.146027
31.0667	-0.201611
31.0833	-0.208135
31.1	-0.151279
31.1167	0.010348
31.1333	0.049147
31.15	5.7e-05
31.1667	-0.040354
31.1833	-0.060694
31.2	-0.074705
31.2167	-0.076955
31.2333	-0.073593
31.25	-0.068831
31.2667	-0.063899
31.2833	-0.063627
31.3	-0.043825
31.3167	-0.050363
31.3333	-0.023869
31.35	-0.024145
31.3667	-0.010012
31.3833	-0.008478
31.4	-0.007104
31.4167	-0.00482
31.4333	-0.002815
31.45	-0.00099
31.4667	0.002064
31.4833	0.002289
31.5	0.002414
31.5167	0.001019
31.5333	-0.000766
31.55	-0.00139
31.5667	-0.001315
31.5833	-0.00109
31.6	-0.000884
31.6167	-0.000669
31.6333	-0.000964
31.65	-0.000859
31.6667	-0.000104
31.6833	0.000791
31.7	0.001345
31.7167	0.00183
31.7333	0.004024
31.75	0.006158
31.7667	0.004522
31.7833	0.003886
31.8	0.00336
31.8167	0.003344
31.8333	0.002986
31.85	0.001928
31.8667	0.00176
31.8833	0.001162
31.9	0.000474
31.9167	-0.000674
31.9333	-4.4e-05
31.95	-0.001235
31.9667	-0.001065
31.9833	-0.001865
32	-0.002456
32.0167	-0.002886
32.0333	-0.00217
32.05	-0.003213
32.0667	-0.005987
32.0833	-0.00433
32.1	-0.001214
32.1167	9.2e-05
32.1333	-0.000255
32.15	-0.000183
32.1667	0.00033
32.1833	0.000802
32.2	0.000485
32.2167	0.000147
32.2333	-0.001535
32.25	-0.001117
32.2667	-0.002119
32.2833	-0.002091
32.3	-0.001463
32.3167	1.5e-05
32.3333	0.000877
32.35	0.00098
32.3667	0.001342
32.3833	0.002825
32.4	0.005067
32.4167	0.00593
32.4333	0.004856
32.45	0.003643
32.4667	0.003599
32.4833	0.002936
32.5	0.002252
32.5167	0.001609
32.5333	0.001239
32.55	0.000368
32.5667	0.001128
32.5833	0.001398
32.6	0.001127
32.6167	0.000597
32.6333	0.000409
32.65	0.000502
32.6667	-0.000456
32.6833	-0.000474
32.7	-0.000382
32.7167	-0.000979
32.7333	-0.001345
32.75	-0.002081
32.7667	-0.001317
32.7833	-0.000413
32.8	-0.000299
32.8167	-0.000495
32.8333	-0.000609
32.85	-0.000923
32.8667	-0.000467
32.8833	-0.000361
32.9	-1.5e-05
32.9167	4.1e-05
32.9333	-0.000791
32.95	-0.001313
32.9667	-0.000255
32.9833	-0.000857
33	-0.001189
33.0167	-0.000391
33.0333	0.000391
33.05	-0.001148
33.0667	-0.006187
33.0833	-0.004046
33.1	-0.002104
33.1167	-0.001453
33.1333	-0.000537
33.15	0.000419
33.1667	0.001296
33.1833	0.002352
33.2	0.002948
33.2167	0.002834
33.2333	0.003878
33.25	0.003152
33.2667	0.000555
33.2833	-0.000511
33.3	-0.000737
33.3167	-0.000514
33.3333	-0.000171
33.35	-0.000898
[truncated: 911 more rows]

## Sheet: SGBP_lev - inulin
Titration of 8 mg/ml inulin into 50 µM SGBP_lev
Raw injection heats		Integrated heats
Time (min)	DP (µcal/s)	Molar ratio	ΔH (kcal/mol)
0.083333	-0.001069	0.341856	-0.24695
0.1	-0.000761	0.629761	-0.204112
0.116667	-0.000373	0.920413	-0.218269
0.133333	-5e-06	1.21381	-0.145988
0.15	0.000453	1.50996	-0.123064
0.166667	0.000831	1.80885	-0.173217
0.183333	0.000909	2.11049	-0.144745
0.2	0.000857	2.41488	-0.158539
0.216667	0.000896	2.72202	-0.129629
0.233333	0.001244	3.0319	-0.137122
0.25	0.001242	3.34453	-0.152762
0.266667	0.00124	3.65991	-0.148077
0.283333	0.001349	3.97804	-0.195159
0.3	0.001517	4.29891	-0.085561
0.316667	0.001774	4.62253	-0.144752
0.333333	0.001832	4.9489	-0.100304
0.35	0.00145	5.27801	-0.126415
0.366667	0.001438	5.60987	-0.128311
0.383333	0.001256
0.4	0.00106
0.416667	0.000704
0.433333	0.000318
0.45	9.2e-05
0.466667	-0.000384
0.483333	-0.00063
0.5	-0.001134
0.516667	-0.001569
0.533333	-0.001864
0.55	-0.002119
0.566667	-0.002443
0.583333	-0.002208
0.6	-0.002105
0.616667	-0.002092
0.633333	-0.002189
0.65	-0.002147
0.666667	-0.002264
0.683333	-0.002061
0.7	-0.001861
0.716667	-0.001731
0.733333	-0.001631
0.75	-0.001391
0.766667	-0.001091
0.783333	-0.000891
0.8	-0.00068
0.816667	-0.000379
0.833333	0.000311
0.85	0.000751
0.866667	0.001292
0.883333	0.001352
0.9	0.001358
0.916667	0.001453
0.933333	0.001858
0.95	0.002253
0.966667	0.002639
0.983333	0.003544
1	0.003257
1.01667	-0.000391
1.03333	0.000952
1.05	-6.6e-05
1.06667	0.000227
1.08333	0.000279
1.1	0.000679
1.11667	0.001069
1.13333	0.000879
1.15	0.000289
1.16667	-2.1e-05
1.18333	-4.1e-05
1.2	-0.000243
1.21667	-9.6e-05
1.23333	-0.000179
1.25	-0.000322
1.26667	-0.000524
1.28333	-0.000547
1.3	-0.000602
1.31667	-0.000348
1.33333	-0.000273
1.35	-0.000349
1.36667	-0.000544
1.38333	-0.00071
1.4	-0.000898
1.41667	-0.001066
1.43333	-0.001034
1.45	-0.000843
1.46667	-0.000781
1.48333	-0.000699
1.5	-0.00072
1.51667	-0.000662
1.53333	-0.000323
1.55	3.6e-05
1.56667	0.000224
1.58333	0.000413
1.6	0.000369
1.61667	0.000234
1.63333	-1e-05
1.65	-0.000145
1.66667	-9.9e-05
1.68333	8.7e-05
1.7	0.000479
1.71667	0.000632
1.73333	0.000264
1.75	-0.000274
1.76667	-0.000651
1.78333	-0.000899
1.8	-0.000959
1.81667	-0.00176
1.83333	-0.001891
1.85	-0.001542
1.86667	-0.001193
1.88333	-0.001184
1.9	-0.001338
1.91667	-0.001252
1.93333	-0.001197
1.95	-0.001311
1.96667	-0.001396
1.98333	-0.00145
2	-0.001287
2.01667	-0.000855
2.03333	-0.000363
2.05	5.9e-05
2.06667	0.000361
2.08333	0.000453
2.1	0.000432
2.11667	0.000401
2.13333	0.000439
2.15	0.000367
2.16667	0.000176
2.18333	0.000144
2.2	0.00029
2.21667	0.000444
2.23333	0.000809
2.25	0.000964
2.26667	0.001068
2.28333	0.001563
2.3	0.001305
2.31667	0.000855
2.33333	0.000396
2.35	3.7e-05
2.36667	-5.2e-05
2.38333	0.000409
2.4	0.000296
2.41667	0.000313
2.43333	0.00045
2.45	0.000447
2.46667	0.000664
2.48333	0.000771
2.5	0.000944
2.51667	0.000757
2.53333	0.00064
2.55	0.000453
2.56667	0.000486
2.58333	0.000668
2.6	0.000738
2.61667	0.000976
2.63333	0.001245
2.65	0.001324
2.66667	0.001312
2.68333	0.001211
2.7	0.000996
2.71667	0.00077
2.73333	0.000785
2.75	0.000899
2.76667	0.000893
2.78333	0.000768
2.8	0.000988
2.81667	0.001028
2.83333	0.001168
2.85	0.001378
2.86667	0.001488
2.88333	0.001868
2.9	0.001984
2.91667	0.00202
2.93333	0.001905
2.95	0.00181
2.96667	0.001786
2.98333	0.001841
3	0.001943
3.01667	0.002394
3.03333	0.002604
3.05	0.002545
3.06667	0.001936
3.08333	0.001387
3.1	0.000884
3.11667	0.00062
3.13333	0.000366
3.15	0.000142
3.16667	-0.000442
3.18333	-0.000836
3.2	-0.001134
3.21667	-0.001102
3.23333	-0.000971
3.25	-0.00092
3.26667	-0.000809
3.28333	-0.000917
3.3	-0.00096
3.31667	-0.000814
3.33333	-0.000848
3.35	-0.000931
3.36667	-0.000745
3.38333	-0.000549
3.4	-0.000546
3.41667	-0.000465
3.43333	-0.000274
3.45	-0.000932
3.46667	-0.001531
3.48333	-0.00231
3.5	-0.001402
3.51667	0.001665
3.53333	-0.004488
3.55	-0.028371
3.56667	-0.060623
3.58333	-0.090306
3.6	-0.104512
3.61667	-0.105738
3.63333	-0.094565
3.65	-0.077391
3.66667	-0.061617
3.68333	-0.047264
3.7	-0.033502
3.71667	-0.022681
3.73333	-0.01233
3.75	-0.001678
3.76667	0.004403
3.78333	0.006644
3.8	0.006064
3.81667	0.004644
3.83333	0.003273
3.85	0.002123
3.86667	0.001073
3.88333	0.000593
3.9	0.000612
3.91667	0.000251
3.93333	-0.00016
3.95	-0.000811
3.96667	-0.001001
3.98333	-0.001262
4	-0.001453
4.01667	-0.001143
4.03333	-0.001104
4.05	-0.000944
4.06667	-0.000624
4.08333	-7.5e-05
4.1	0.000286
4.11667	7e-06
4.13333	8e-06
4.15	0.000339
4.16667	0.00071
4.18333	0.000751
4.2	0.001023
4.21667	0.001626
4.23333	0.00155
4.25	0.001153
4.26667	0.001056
4.28333	0.001069
4.3	0.000955
4.31667	0.000841
4.33333	0.000808
4.35	0.000854
4.36667	0.00085
4.38333	0.001076
4.4	0.001015
4.41667	0.000964
4.43333	0.000772
4.45	0.000571
4.46667	0.00038
4.48333	0.000159
4.5	5.9e-05
4.51667	-3.2e-05
4.53333	1.8e-05
4.55	0.000337
4.56667	0.000667
4.58333	0.000767
4.6	0.000665
4.61667	0.000362
4.63333	0.00013
4.65	-7.2e-05
4.66667	-0.000175
4.68333	-0.000167
4.7	-0.000353
4.71667	-0.0004
4.73333	-0.000348
4.75	-0.000535
4.76667	-0.000853
4.78333	-0.00096
4.8	-0.000903
4.81667	-0.000699
4.83333	-0.000514
4.85	-0.000429
4.86667	-0.000575
4.88333	-0.00086
4.9	-0.001172
4.91667	-0.001147
4.93333	-0.001152
4.95	-0.000967
4.96667	-0.000922
4.98333	-0.000827
5	-0.000479
5.01667	-0.000273
5.03333	-0.000158
5.05	-0.000213
5.06667	-0.000337
5.08333	-0.000152
5.1	-8.3e-05
5.11667	-0.000166
5.13333	-0.000429
5.15	-0.000773
5.16667	-0.001136
5.18333	-0.001119
5.2	-0.001037
5.21667	-0.001078
5.23333	-0.000868
5.25	-0.000778
5.26667	-0.000408
5.28333	-0.000149
5.3	-0.000101
5.31667	-0.000186
5.33333	-0.0003
5.35	-8.4e-05
5.36667	-8.8e-05
5.38333	-0.000302
5.4	-0.000156
5.41667	-0.00029
5.43333	-0.000134
5.45	8.2e-05
5.46667	0.000408
5.48333	0.000724
5.5	0.000912
5.51667	0.001062
5.53333	0.000882
5.55	0.000852
5.56667	0.000922
5.58333	0.000802
5.6	0.000876
5.61667	0.000843
5.63333	0.00104
5.65	0.001227
5.66667	0.001164
5.68333	0.001181
5.7	0.001164
5.71667	0.001139
5.73333	0.001204
5.75	0.00106
5.76667	0.001045
5.78333	0.0009
5.8	0.000791
5.81667	0.000524
5.83333	0.000187
5.85	0.00013
5.86667	-0.000147
5.88333	-0.000344
5.9	-0.000547
5.91667	-0.000858
5.93333	-0.000789
5.95	-0.00083
5.96667	-0.001411
5.98333	-0.002372
6	-0.0018
6.01667	-7.7e-05
6.03333	-0.009113
6.05	-0.02694
6.06667	-0.047946
6.08333	-0.070803
6.1	-0.084427
6.11667	-0.08581
6.13333	-0.083703
6.15	-0.075797
6.16667	-0.06238
6.18333	-0.047833
6.2	-0.034665
6.21667	-0.025265
6.23333	-0.015156
6.25	-0.004737
6.26667	0.002932
6.28333	0.007051
6.3	0.007071
6.31667	0.007552
6.33333	0.006612
6.35	0.005422
6.36667	0.004893
6.38333	0.004213
6.4	0.003064
6.41667	0.002714
6.43333	0.002305
6.45	0.001615
6.46667	0.000766
6.48333	0.000336
6.5	0.000366
6.51667	0.000226
6.53333	0.000226
6.55	8.5e-05
6.56667	-5e-06
6.58333	-0.000245
6.6	-2.7e-05
6.61667	0.000431
6.63333	0.000928
6.65	0.001256
6.66667	0.001564
6.68333	0.001551
6.7	0.001157
6.71667	0.001252
6.73333	0.001266
6.75	0.001241
6.76667	0.000926
6.78333	0.00122
6.8	0.001112
6.81667	-0.000767
6.83333	-0.001697
6.85	-0.003286
6.86667	-0.005306
6.88333	-0.006565
6.9	-0.010208
6.91667	-0.009032
6.93333	-0.001227
6.95	0.004818
6.96667	0.009473
6.98333	0.007749
7	0.00653
7.01667	0.005369
7.03333	0.004698
7.05	0.004007
7.06667	0.003336
7.08333	0.002575
7.1	0.00215
7.11667	0.001832
7.13333	0.001033
7.15	0.000465
7.16667	0.000247
7.18333	-3.2e-05
7.2	-0.000475
7.21667	-0.000772
7.23333	-0.000929
7.25	-0.000896
7.26667	-0.000923
7.28333	-0.00112
7.3	-0.001342
7.31667	-0.001429
7.33333	-0.001445
7.35	-0.001442
7.36667	-0.001438
7.38333	-0.001184
7.4	-0.001115
7.41667	-0.00088
7.43333	-0.000695
7.45	-0.000509
7.46667	-0.000224
7.48333	-0.000109
7.5	-8.6e-05
7.51667	-4.6e-05
7.53333	-5.6e-05
7.55	0.000104
7.56667	0.000214
7.58333	0.000324
7.6	0.000383
7.61667	0.000551
7.63333	0.000799
7.65	0.001058
7.66667	0.000986
7.68333	0.000774
7.7	0.000843
7.71667	0.000802
7.73333	0.000751
7.75	0.00061
7.76667	0.000579
7.78333	0.000408
7.8	0.000339
7.81667	0.0001
7.83333	-3.9e-05
7.85	0.000103
7.86667	0.000164
7.88333	1.5e-05
7.9	-4.2e-05
7.91667	6.3e-05
7.93333	0.000117
7.95	-3.9e-05
7.96667	0.000196
7.98333	0.00058
8	0.000976
8.01667	0.001094
8.03333	0.001201
8.05	0.001219
8.06667	0.001157
8.08333	0.001094
8.1	0.000613
8.11667	0.000234
8.13333	0.000354
8.15	0.000534
8.16667	0.000505
8.18333	0.000425
8.2	0.000486
8.21667	0.000537
8.23333	9.8e-05
8.25	-0.000221
8.26667	-0.00077
8.28333	-0.001269
8.3	-0.001429
8.31667	-0.00131
8.33333	-0.001301
8.35	-0.001362
8.36667	-0.001183
8.38333	-0.000793
8.4	-0.000816
8.41667	-0.000899
8.43333	-0.001053
8.45	-0.000797
8.46667	0.000549
8.48333	0.002986
8.5	0.003411
8.51667	-0.000365
8.53333	-0.013201
8.55	-0.028797
8.56667	-0.047993
8.58333	-0.070359
8.6	-0.087625
8.61667	-0.088702
8.63333	-0.081559
8.65	-0.071066
8.66667	-0.054253
8.68333	-0.04144
8.7	-0.034437
8.71667	-0.024134
8.73333	-0.012141
8.75	-0.011078
8.76667	-0.010895
8.78333	-0.006602
8.8	-0.001359
8.81667	0.007525
8.83333	0.010129
8.85	0.015394
8.86667	0.019148
8.88333	0.015212
8.9	0.005847
8.91667	0.001733
8.93333	0.00217
8.95	0.002646
8.96667	0.001633
8.98333	0.001539
9	0.001307
9.01667	0.000547
9.03333	-5.4e-05
9.05	-0.000634
9.06667	-0.001024
9.08333	-0.001514
9.1	-0.002433
9.11667	-0.003288
9.13333	-0.003284
9.15	-0.00302
9.16667	-0.003315
9.18333	-0.003791
9.2	-0.003944
9.21667	-0.004044
9.23333	-0.003975
9.25	-0.003415
9.26667	-0.002505
9.28333	-0.001255
9.3	-0.000622
9.31667	-0.000625
9.33333	-0.000299
9.35	0.000588
9.36667	0.001335
9.38333	0.001731
9.4	0.001891
9.41667	0.002055
9.43333	0.001559
9.45	0.000763
9.46667	0.000798
9.48333	0.000612
9.5	0.000379
9.51667	-0.000461
9.53333	-0.00073
9.55	-0.00068
9.56667	-0.000509
9.58333	-0.000199
9.6	-2.6e-05
9.61667	0.000129
9.63333	0.000134
9.65	0.000319
9.66667	0.000554
9.68333	0.000269
9.7	0.000826
9.71667	0.001294
9.73333	0.001562
9.75	0.00199
9.76667	0.002048
9.78333	0.002046
9.8	0.002334
9.81667	0.003651
9.83333	-0.000161
9.85	-0.005713
9.86667	-0.006986
9.88333	-0.005638
9.9	-0.003982
9.91667	-0.002829
9.93333	-0.002096
9.95	-0.001083
9.96667	-0.000229
9.98333	0.000334
10	0.001166
10.0167	0.001125
10.0333	0.001105
10.05	0.001244
10.0667	0.001534
10.0833	0.001533
10.1	0.001172
10.1167	0.000958
10.1333	0.000665
10.15	0.000551
10.1667	0.000428
10.1833	0.000204
10.2	3.9e-05
10.2167	-9.9e-05
10.2333	-0.000386
10.25	-0.000714
10.2667	-0.000861
10.2833	-0.000659
10.3	-0.000578
10.3167	-0.000421
10.3333	-0.000334
10.35	-0.000177
10.3667	-0.00011
10.3833	-7.3e-05
10.4	2.2e-05
10.4167	-1.6e-05
10.4333	-0.000115
10.45	-5.4e-05
10.4667	-4.2e-05
10.4833	0.000169
10.5	0.000468
10.5167	0.000683
10.5333	0.000549
10.55	0.000384
10.5667	0.000399
10.5833	0.000425
10.6	0.000297
10.6167	-1.4e-05
10.6333	-0.000396
10.65	-0.000687
10.6667	-0.000789
10.6833	-0.00068
10.7	-0.000625
10.7167	-0.000674
10.7333	-0.000613
10.75	-0.000492
10.7667	-0.000442
10.7833	-0.000301
10.8	-0.000243
10.8167	-0.00042
10.8333	-0.000237
10.85	-0.000133
10.8667	-0.00029
10.8833	-0.000437
10.9	-0.000187
10.9167	0.00012
10.9333	2.6e-05
10.95	0.000192
10.9667	-0.000452
10.9833	-0.000536
11	-0.002102
11.0167	-0.001441
11.0333	-0.003031
11.05	-0.022691
11.0667	-0.040011
11.0833	-0.055811
11.1	-0.071002
11.1167	-0.073147
11.1333	-0.067732
11.15	-0.062647
11.1667	-0.053232
11.1833	-0.042167
11.2	-0.033363
11.2167	-0.025302
11.2333	-0.018201
11.25	-0.00741
11.2667	0.002601
11.2833	0.008592
11.3	0.015562
11.3167	0.01337
11.3333	-0.003492
11.35	-0.008164
11.3667	-0.004096
11.3833	0.000872
11.4	0.006269
11.4167	0.011525
11.4333	0.017421
11.45	0.015076
11.4667	0.012522
11.4833	0.009878
11.5	0.008393
11.5167	0.007227
11.5333	0.006062
11.55	0.005286
11.5667	0.004791
11.5833	0.003935
11.6	0.00356
11.6167	0.002924
11.6333	0.002068
11.65	0.001682
11.6667	0.001116
11.6833	0.00094
11.7	0.000975
11.7167	0.000839
11.7333	0.000694
11.75	0.000709
11.7667	0.000724
11.7833	0.000909
11.8	0.001244
11.8167	0.00124
11.8333	0.001237
11.85	0.001183
11.8667	0.000999
11.8833	0.001076
11.9	0.001153
11.9167	0.001001
11.9333	0.000979
11.95	0.000548
11.9667	0.000606
11.9833	0.000625
12	0.000664
12.0167	0.000503
12.0333	0.000413
12.05	0.000413
12.0667	0.000182
12.0833	-0.000308
12.1	-0.000719
12.1167	-0.00117
12.1333	-0.00129
12.15	-0.001271
12.1667	-0.000932
12.1833	-0.001173
12.2	-0.001774
12.2167	-0.002687
12.2333	-0.003779
12.25	-0.005712
12.2667	-0.005184
12.2833	0.000734
12.3	0.008042
12.3167	-0.00085
12.3333	-0.005891
12.35	-0.007972
12.3667	-0.009433
12.3833	-0.010544
12.4	0.000917
12.4167	-0.000156
12.4333	0.000251
12.45	0.000719
12.4667	0.000146
12.4833	0.000594
12.5	0.000956
12.5167	0.000525
12.5333	0.001603
12.55	0.005462
12.5667	0.008
12.5833	0.007629
12.6	0.007024
12.6167	0.006463
12.6333	0.005942
12.65	0.005121
12.6667	0.00459
12.6833	0.004389
12.7	0.004214
12.7167	0.003754
12.7333	0.002953
12.75	0.002692
12.7667	0.002442
12.7833	0.001901
12.8	0.001455
12.8167	0.001077
12.8333	0.000869
12.85	0.000491
12.8667	0.000233
12.8833	6e-06
12.9	-1e-05
12.9167	-9.6e-05
12.9333	-0.000222
12.95	-0.000437
12.9667	-0.000723
12.9833	-0.000929
13	-0.001235
13.0167	-0.001459
13.0333	-0.001534
13.05	-0.001588
13.0667	-0.001923
13.0833	-0.002058
13.1	-0.001914
13.1167	-0.001716
13.1333	-0.001628
13.15	-0.001651
13.1667	-0.001573
13.1833	-0.001575
13.2	-0.00151
13.2167	-0.001506
13.2333	-0.001692
13.25	-0.001818
13.2667	-0.001934
13.2833	-0.00166
13.3	-0.001358
13.3167	-0.001291
13.3333	-0.001133
13.35	-0.001085
13.3667	-0.000948
13.3833	-0.00085
13.4	-0.000955
13.4167	-0.001115
13.4333	-0.001194
13.45	-0.001163
13.4667	-0.000382
13.4833	-6.1e-05
13.5	-0.000863
13.5167	-0.001698
13.5333	-0.003222
13.55	-0.019037
13.5667	-0.038102
13.5833	-0.061746
13.6	-0.076303
13.6167	-0.063322
13.6333	-0.07781
13.65	-0.071678
13.6667	-0.060166
13.6833	-0.049185
13.7	-0.037865
13.7167	-0.035965
13.7333	-0.020215
13.75	0.002055
13.7667	0.010715
13.7833	0.014695
13.8	0.017363
13.8167	0.015603
13.8333	0.013713
13.85	0.011813
13.8667	0.010663
13.8833	0.010163
13.9	0.008742
13.9167	0.007064
13.9333	0.006406
13.95	0.006787
13.9667	0.007739
13.9833	0.008381
14	-0.003668
14.0167	-0.010242
14.0333	-0.005596
14.05	-0.000791
14.0667	0.003115
14.0833	0.008491
14.1	0.013706
14.1167	0.011997
14.1333	0.010679
14.15	0.00938
14.1667	0.007561
14.1833	0.006362
14.2	0.006533
14.2167	0.006022
14.2333	0.004541
14.25	0.00363
14.2667	0.003149
14.2833	0.002688
14.3	0.002916
14.3167	0.003294
14.3333	0.003203
14.35	0.003431
14.3667	0.003419
14.3833	0.003127
14.4	0.002815
14.4167	0.002565
14.4333	0.002104
14.45	0.001804
14.4667	0.001403
14.4833	0.001172
14.5	0.001022
14.5167	0.001144
14.5333	0.001156
14.55	0.001089
14.5667	0.000841
14.5833	0.000613
14.6	0.000446
14.6167	0.000101
14.6333	-0.000113
14.65	-0.000277
14.6667	-0.000472
14.6833	-0.000666
14.7	-0.00089
14.7167	-0.001091
14.7333	-0.001253
14.75	-0.001464
14.7667	-0.001525
14.7833	-0.001736
14.8	-0.001797
14.8167	-0.001633
14.8333	-0.001519
14.85	-0.001456
14.8667	-0.001532
14.8833	-0.001629
14.9	-0.001535
14.9167	-0.001532
14.9333	-0.00166
14.95	-0.001438
14.9667	-0.000915
14.9833	-0.000383
15	0.00022
15.0167	0.000618
15.0333	0.001116
15.05	0.001573
15.0667	0.002041
15.0833	0.002449
15.1	0.002848
15.1167	0.003617
15.1333	0.003996
15.15	0.004635
15.1667	0.005765
15.1833	0.007064
15.2	0.007174
15.2167	0.006885
15.2333	0.007127
15.25	0.009978
15.2667	0.015939
15.2833	0.02226
15.3	0.021212
15.3167	0.004772
15.3333	-0.002979
15.35	-0.025599
15.3667	-0.029289
15.3833	-0.01108
15.4	-0.002121
15.4167	-0.001933
15.4333	-0.001356
15.45	-0.002458
15.4667	-0.003041
15.4833	-0.003563
15.5	-0.003897
15.5167	-0.003621
15.5333	-0.003476
15.55	-0.00326
15.5667	-0.003095
15.5833	-0.003449
15.6	-0.003345
15.6167	-0.002774
15.6333	-0.002424
15.65	-0.002144
15.6667	-0.001763
15.6833	-0.001443
15.7	-0.001193
15.7167	-0.000826
15.7333	-0.000789
15.75	-0.000472
15.7667	-0.000344
15.7833	-0.000187
15.8	-3e-05
15.8167	-0.000272
15.8333	0.000206
15.85	0.000434
15.8667	0.000263
15.8833	0.000241
15.9	2.9e-05
15.9167	-0.000357
15.9333	-4.3e-05
15.95	0.001281
15.9667	0.000505
15.9833	-0.013111
16	-0.013728
16.0167	-0.011264
16.0333	-0.01208
16.05	-0.015476
16.0667	-0.024812
16.0833	-0.038148
16.1	-0.064334
16.1167	-0.076596
16.1333	-0.071128
16.15	-0.06109
16.1667	-0.049011
16.1833	-0.040953
16.2	-0.038425
16.2167	-0.032179
16.2333	-0.021853
16.25	-0.008897
16.2667	0.002309
16.2833	0.008095
16.3	0.014012
16.3167	0.01198
16.3333	0.008988
16.35	0.006697
16.3667	0.005085
16.3833	0.004043
16.4	0.003552
16.4167	0.003516
16.4333	0.003561
16.45	0.003205
16.4667	0.00265
16.4833	0.001944
16.5	0.001299
16.5167	0.001133
16.5333	0.001008
16.55	0.001083
16.5667	0.001087
16.5833	0.001172
16.6	0.001187
16.6167	0.001016
16.6333	0.001065
16.65	0.001294
16.6667	0.001263
16.6833	0.001182
16.7	0.001061
16.7167	0.000996
16.7333	0.000853
16.75	0.000849
16.7667	0.000895
16.7833	0.000821
16.8	0.000998
16.8167	0.001302
16.8333	0.001237
16.85	0.001002
16.8667	0.000947
16.8833	0.000902
16.9	0.000866
16.9167	0.000929
16.9333	0.001092
16.95	0.000845
16.9667	0.000948
16.9833	0.00088
17	0.000433
17.0167	0.000182
17.0333	7e-05
17.05	-3.1e-05
17.0667	-7.2e-05
17.0833	2.7e-05
17.1	-0.000184
17.1167	-0.000593
17.1333	-0.000551
17.15	-0.000639
17.1667	-0.000487
17.1833	-0.000526
17.2	0.000266
17.2167	0.001258
17.2333	0.00265
17.25	0.002792
17.2667	-0.010906
17.2833	-0.015514
17.3	-0.013412
17.3167	-0.007121
17.3333	0.000381
17.35	0.010403
17.3667	0.011255
17.3833	0.008408
17.4	0.00815
17.4167	0.006535
17.4333	0.005031
17.45	0.005266
17.4667	0.001392
17.4833	-0.001312
17.5	-0.000836
17.5167	-0.000181
17.5333	0.000415
17.55	0.00076
17.5667	0.001826
17.5833	0.002871
17.6	0.002367
17.6167	0.002744
17.6333	0.010042
17.65	0.020589
17.6667	-0.002293
17.6833	-0.012346
17.7	-0.011618
17.7167	-0.01046
17.7333	-0.008713
17.75	-0.006395
17.7667	-0.004798
17.7833	-0.002131
17.8	-0.000863
17.8167	-0.001821
17.8333	-0.00098
17.85	-0.001299
17.8667	-0.001348
17.8833	-0.001797
17.9	-0.003136
17.9167	-0.002419
17.9333	-0.002544
17.95	-0.003909
17.9667	0.003875
17.9833	0.01331
18	-0.007325
18.0167	-0.009152
18.0333	-0.008681
18.05	-0.007149
18.0667	-0.007098
18.0833	-0.007037
18.1	-0.005045
18.1167	0.008991
18.1333	0.007457
18.15	0.007472
18.1667	0.006818
18.1833	0.005914
18.2	0.00613
18.2167	0.006577
18.2333	0.006275
18.25	0.005653
18.2667	0.005541
18.2833	0.004569
18.3	0.004047
18.3167	0.004155
18.3333	0.004132
18.35	0.00216
18.3667	-0.000922
18.3833	-0.003524
18.4	-0.006557
18.4167	-0.009136
18.4333	-0.011546
18.45	-0.011677
18.4667	-0.002637
18.4833	0.006472
18.5	0.014032
18.5167	0.015112
18.5333	0.008892
18.55	-0.004159
18.5667	-0.024679
18.5833	-0.04946
18.6	-0.07427
18.6167	-0.078638
18.6333	-0.074336
18.65	-0.067265
18.6667	-0.054554
18.6833	-0.048112
18.7	-0.040901
18.7167	-0.034434
18.7333	-0.025739
18.75	-0.013073
18.7667	-0.001458
18.7833	0.006038
18.8	0.011513
18.8167	0.014766
18.8333	0.013688
18.85	0.01176
18.8667	0.010762
18.8833	0.009504
18.9	0.007546
18.9167	0.006556
18.9333	0.005547
18.95	0.003817
18.9667	0.002868
18.9833	0.002318
19	0.002109
19.0167	0.00253
19.0333	0.002971
19.05	0.002662
19.0667	0.002313
19.0833	0.001854
19.1	0.001835
19.1167	0.002199
19.1333	0.001763
19.15	0.001787
19.1667	0.001751
19.1833	0.001315
19.2	0.001199
19.2167	0.001148
19.2333	0.001017
19.25	0.000916
19.2667	0.000845
19.2833	0.000584
19.3	0.000233
19.3167	1.7e-05
19.3333	-5.7e-05
19.35	-2.2e-05
19.3667	6.4e-05
19.3833	0.000109
19.4	0.000385
19.4167	0.000586
19.4333	0.000819
19.45	0.001011
19.4667	0.000984
19.4833	0.000947
19.5	0.000899
19.5167	0.000918
19.5333	0.000697
19.55	0.000257
19.5667	0.000187
19.5833	0.000276
19.6	0.000346
19.6167	0.00033
19.6333	0.000406
19.65	0.000441
19.6667	0.000386
19.6833	0.000332
19.7	5.7e-05
19.7167	-0.000305
19.7333	-0.000516
19.75	-0.000827
19.7667	-0.001048
19.7833	-0.001069
19.8	-0.00094
19.8167	-0.000739
19.8333	-0.000288
19.85	8.3e-05
19.8667	0.000154
19.8833	2.5e-05
19.9	-5.4e-05
19.9167	-0.000173
19.9333	-0.000191
19.95	-9e-06
19.9667	-0.000107
19.9833	5.5e-05
20	0.000147
20.0167	0.00018
20.0333	0.000382
20.05	0.000785
20.0667	0.000967
20.0833	0.00094
20.1	0.000742
20.1167	0.000434
20.1333	0.000206
20.15	0.000128
20.1667	0.00011
20.1833	7.1e-05
20.2	8.3e-05
20.2167	-8.7e-05
20.2333	-0.000228
20.25	-0.000448
20.2667	-0.000279
20.2833	-0.00038
20.3	-0.000471
20.3167	-0.000465
20.3333	-0.00041
20.35	-0.000385
20.3667	-0.00054
20.3833	-0.000485
20.4	-0.00045
20.4167	-0.00032
20.4333	-0.000461
20.45	-0.000631
20.4667	-0.000852
20.4833	-0.000953
20.5	-0.000894
20.5167	-0.001009
20.5333	-0.001055
20.55	-0.000872
20.5667	-0.000748
20.5833	-0.000715
20.6	-0.000852
20.6167	-0.001092
20.6333	-0.001263
20.65	-0.001144
20.6667	-0.001265
20.6833	-0.001256
20.7	-0.001407
20.7167	-0.001239
20.7333	-0.000932
20.75	-0.000374
20.7667	3.3e-05
20.7833	0.00028
20.8	0.000288
20.8167	0.000338
20.8333	0.000738
20.85	0.001159
20.8667	0.00143
20.8833	0.00162
20.9	0.002341
20.9167	0.002737
20.9333	0.003185
20.95	0.003252
20.9667	0.00332
20.9833	0.003828
21	0.006306
21.0167	0.007259
21.0333	0.002825
21.05	-0.01246
21.0667	-0.028594
21.0833	-0.051169
21.1	-0.072813
21.1167	-0.081913
21.1333	-0.080771
21.15	-0.067999
21.1667	-0.059137
21.1833	-0.051635
21.2	-0.039833
21.2167	-0.027547
21.2333	-0.017449
21.25	-0.009862
21.2667	-0.006894
21.2833	-0.001107
21.3	0.005531
21.3167	0.009281
21.3333	0.008123
21.35	0.007755
21.3667	0.007847
21.3833	0.007338
21.4	0.00626
21.4167	0.005724
21.4333	0.005039
21.45	0.004774
21.4667	0.004359
21.4833	0.003194
21.5	0.001909
21.5167	0.002865
21.5333	0.004022
21.55	-0.008891
21.5667	-0.013004
21.5833	-0.007177
21.6	-0.001381
21.6167	0.000907
21.6333	0.009575
21.65	0.016062
21.6667	0.01348
21.6833	0.010078
21.7	0.006455
21.7167	0.005523
21.7333	0.00479
21.75	0.004447
21.7667	0.003675
21.7833	0.002662
21.8	0.001599
21.8167	0.000826
21.8333	-0.000108
21.85	0.000107
21.8667	6.3e-05
21.8833	-0.000201
21.9	-0.000285
21.9167	-0.000651
21.9333	-0.001278
21.95	-0.001545
21.9667	-0.001662
21.9833	-0.001719
22	-0.001445
22.0167	-0.001145
22.0333	-0.000885
22.05	-0.000666
22.0667	-0.000357
22.0833	-0.000407
22.1	-0.000118
22.1167	-0.000142
22.1333	-0.000277
22.15	-0.000722
22.1667	-0.000907
22.1833	-0.000803
22.2	-0.000628
22.2167	-0.000326
22.2333	8.4e-05
22.25	0.000234
22.2667	7.5e-05
22.2833	-9.5e-05
22.3	-0.000335
22.3167	-0.000397
22.3333	-0.000561
22.35	-0.000575
22.3667	-0.000488
22.3833	-0.000292
22.4	5.4e-05
22.4167	5.9e-05
22.4333	3.2e-05
22.45	9.5e-05
22.4667	0.000169
22.4833	0.000272
22.5	0.000226
22.5167	8e-06
22.5333	-0.00035
22.55	-0.000838
22.5667	-0.001126
22.5833	-0.001114
22.6	-0.000852
22.6167	-0.000451
22.6333	-0.000118
22.65	-3.6e-05
22.6667	2.6e-05
22.6833	8e-06
22.7	5e-05
22.7167	0.000273
22.7333	0.000478
22.75	0.000633
22.7667	0.000737
22.7833	0.000592
22.8	0.000427
22.8167	0.000454
22.8333	0.000504
22.85	0.000793
22.8667	0.001213
22.8833	0.001422
22.9	0.001211
22.9167	0.001284
22.9333	0.001479
22.95	0.001404
22.9667	0.001739
22.9833	0.001535
23	0.00146
23.0167	0.001167
23.0333	0.000817
23.05	0.000356
23.0667	0.000166
23.0833	0.000475
23.1	0.000444
23.1167	0.000195
23.1333	-0.000435
23.15	-0.000584
23.1667	-0.000384
23.1833	-0.000323
23.2	-2.2e-05
23.2167	-8.3e-05
23.2333	-0.000325
23.25	-0.000886
23.2667	-0.000888
23.2833	-0.00093
23.3	-0.000732
23.3167	-0.000606
23.3333	-0.000863
23.35	-0.00078
23.3667	-0.000477
23.3833	-0.000683
23.4	-0.00075
23.4167	-0.000971
23.4333	-0.001304
23.45	-0.002107
23.4667	-0.002211
23.4833	-0.001734
23.5	-0.001707
23.5167	-0.000644
23.5333	-0.000764
23.55	-0.010244
23.5667	-0.029163
23.5833	-0.046943
23.6	-0.065783
23.6167	-0.072205
23.6333	-0.06848
23.65	-0.062295
23.6667	-0.05549
23.6833	-0.048875
23.7	-0.04377
23.7167	-0.032058
23.7333	-0.022097
23.75	-0.009566
23.7667	0.003095
23.7833	0.008006
23.8	0.011457
23.8167	0.012826
23.8333	0.012564
23.85	0.011361
23.8667	0.010609
23.8833	0.010437
23.9	0.009965
23.9167	0.009002
23.9333	0.008278
23.95	0.007603
23.9667	0.006709
23.9833	0.005815
24	0.005281
24.0167	0.005166
24.0333	0.005321
24.05	0.004707
24.0667	0.004112
24.0833	0.003647
24.1	0.002802
24.1167	0.001707
24.1333	0.001382
24.15	0.001578
24.1667	0.000573
24.1833	-0.001382
24.2	-0.002996
24.2167	-0.00549
24.2333	-0.007224
24.25	-0.010407
24.2667	-0.0083
24.2833	-0.002353
24.3	0.003003
24.3167	0.013491
24.3333	0.012201
24.35	0.0089
24.3667	0.006059
24.3833	0.004509
24.4	0.003888
24.4167	0.003529
24.4333	0.003072
24.45	0.002625
24.4667	0.002498
24.4833	0.002001
24.5	0.001224
24.5167	0.000539
24.5333	0.000256
24.55	0.000124
24.5667	0.000182
24.5833	0.00029
24.6	0.000297
24.6167	0.000278
24.6333	0.000281
24.65	0.000195
24.6667	0.000128
24.6833	0.000182
24.7	0.000185
24.7167	0.000362
24.7333	0.000332
24.75	0.000313
24.7667	0.000143
24.7833	0.000183
24.8	0.000303
24.8167	0.000367
24.8333	0.000544
24.85	0.000622
24.8667	0.000839
24.8833	0.000767
24.9	0.000634
24.9167	0.000475
24.9333	0.000769
24.95	0.000734
24.9667	0.000708
24.9833	0.000722
25	0.000657
25.0167	0.000563
25.0333	0.000723
25.05	0.000903
25.0667	0.000793
25.0833	0.000802
25.1	0.000822
25.1167	0.000823
25.1333	0.000465
25.15	0.000268
25.1667	9e-05
25.1833	-0.000117
25.2	-0.000265
25.2167	-0.000203
25.2333	-0.000252
25.25	-0.000371
25.2667	-0.000429
25.2833	-0.000558
25.3	-0.000867
25.3167	-0.001098
25.3333	-0.001001
25.35	-0.000784
25.3667	-0.000668
25.3833	-0.000771
25.4	-0.000894
25.4167	-0.001081
25.4333	-0.001101
25.45	-0.001071
25.4667	-0.001091
25.4833	-0.000811
25.5	-0.000552
25.5167	-0.000485
25.5333	-0.000392
25.55	-0.00069
25.5667	-0.000747
25.5833	-0.000545
25.6	-0.000452
25.6167	-0.000703
25.6333	-0.000807
25.65	-0.001001
25.6667	-0.000925
25.6833	-0.000889
25.7	-0.000384
25.7167	-0.00043
25.7333	-0.000118
25.75	0.000403
25.7667	0.000694
25.7833	0.000665
25.8	0.000476
25.8167	0.000206
25.8333	0.000265
25.85	0.000844
25.8667	0.000873
25.8833	0.000742
25.9	0.000891
25.9167	0.000769
25.9333	0.000867
25.95	0.000876
25.9667	-6e-06
25.9833	-0.000458
26	0.00021
26.0167	0.001588
26.0333	0.002086
26.05	-0.004886
26.0667	-0.023228
26.0833	-0.043829
26.1	-0.060811
26.1167	-0.069623
26.1333	-0.069465
26.15	-0.063327
26.1667	-0.059889
26.1833	-0.049121
26.2	-0.044343
26.2167	-0.037235
26.2333	-0.025996
26.25	-0.011048
26.2667	-0.00375
26.2833	0.007699
26.3	0.012587
26.3167	0.011655
26.3333	0.010304
26.35	0.009393
26.3667	0.008612
26.3833	0.008401
26.4	0.007789
26.4167	0.006379
26.4333	0.005298
26.45	0.004507
26.4667	0.003747
26.4833	0.003146
26.5	0.002046
26.5167	0.000686
26.5333	0.001266
26.55	0.002346
26.5667	0.002817
26.5833	0.003417
26.6	0.003258
26.6167	0.002728
26.6333	0.00257
26.65	0.003481
26.6667	0.004193
26.6833	0.004294
26.7	0.003956
26.7167	0.003838
26.7333	0.00392
26.75	0.003873
26.7667	0.003476
26.7833	0.002699
26.8	0.002021
26.8167	0.001645
26.8333	0.001189
26.85	0.001103
26.8667	0.001147
26.8833	0.000922
26.9	0.000416
26.9167	-1.9e-05
26.9333	-0.000183
26.95	0.000213
26.9667	0.000289
26.9833	0.000185
27	3.1e-05
27.0167	-0.000513
27.0333	-0.000995
27.05	-0.000907
27.0667	-0.000859
27.0833	-0.000831
27.1	-0.000733
27.1167	-0.000824
27.1333	-0.000714
27.15	-0.000393
27.1667	-0.000153
27.1833	-8.2e-05
27.2	3.8e-05
27.2167	0.0002
27.2333	0.000236
27.25	-2.9e-05
27.2667	-0.000344
27.2833	-0.000249
27.3	6.6e-05
27.3167	0.000433
27.3333	0.000545
27.35	0.000507
27.3667	0.000788
27.3833	0.00095
27.4	0.000852
27.4167	0.000656
27.4333	0.000516
27.45	0.000395
27.4667	0.000385
27.4833	0.000145
27.5	-1.5e-05
27.5167	-0.000103
27.5333	6e-06
27.55	0.000184
27.5667	0.000273
27.5833	0.000331
27.6	0.00072
27.6167	0.000701
27.6333	0.000458
27.65	0.000275
27.6667	0.000293
27.6833	0.00045
27.7	0.000577
27.7167	0.000657
27.7333	0.000682
27.75	0.000908
27.7667	0.001133
27.7833	0.001329
27.8	0.001484
27.8167	0.001671
27.8333	0.001613
27.85	0.001445
27.8667	0.001317
27.8833	0.001149
27.9	0.00105
27.9167	0.000833
27.9333	0.000497
27.95	0.000301
27.9667	0.000305
27.9833	0.000299
28	0.000153
28.0167	3.5e-05
28.0333	2.6e-05
28.05	-0.000194
28.0667	-0.000623
28.0833	-0.000623
28.1	-0.000853
28.1167	-0.001285
28.1333	-0.001433
28.15	-0.001412
28.1667	-0.001421
28.1833	-0.00145
28.2	-0.001519
28.2167	-0.001451
28.2333	-0.001183
28.25	-0.001235
28.2667	-0.001277
28.2833	-0.001179
28.3	-0.001211
28.3167	-0.001266
28.3333	-0.001143
28.35	-0.00106
28.3667	-0.000916
28.3833	-0.000703
28.4	-0.00079
28.4167	-0.00067
28.4333	-0.000741
28.45	-0.000742
28.4667	-0.000793
28.4833	-0.000584
28.5	-0.000485
28.5167	-0.000538
28.5333	0.000428
28.55	-0.004085
28.5667	-0.023939
28.5833	-0.042262
28.6	-0.063586
28.6167	-0.073741
28.6333	-0.073075
28.65	-0.066359
28.6667	-0.055873
28.6833	-0.049237
28.7	-0.04142
28.7167	-0.033766
28.7333	-0.023378
28.75	-0.01024
28.7667	-0.003252
28.7833	0.004846
28.8	0.006844
28.8167	0.00895
28.8333	0.009602
28.85	0.009274
28.8667	0.009116
28.8833	0.008148
28.9	0.007649
28.9167	0.00749
28.9333	0.007448
28.95	0.006616
28.9667	0.006194
28.9833	0.005532
29	0.00467
29.0167	0.004127
29.0333	0.003463
29.05	0.002689
29.0667	0.002025
29.0833	0.001751
29.1	0.001567
29.1167	0.001133
29.1333	0.001079
29.15	0.000845
29.1667	0.000601
29.1833	0.000398
29.2	0.000204
29.2167	-0.000259
29.2333	-0.000141
29.25	-8.2e-05
29.2667	-0.000304
29.2833	-0.000255
29.3	-0.000316
29.3167	-0.000417
29.3333	-0.000594
29.35	-0.000381
29.3667	-0.000308
29.3833	-0.000114
29.4	-0.000321
29.4167	-0.000577
29.4333	-0.000617
29.45	-0.000627
29.4667	-0.000417
29.4833	-0.000427
29.5	-0.000408
29.5167	-0.000266
29.5333	4e-06
29.55	8.3e-05
29.5667	0.000303
29.5833	0.000572
29.6	0.000582
29.6167	0.000543
29.6333	0.000756
29.65	0.000978
29.6667	0.00126
29.6833	0.001613
29.7	0.001755
29.7167	0.00151
29.7333	0.001427
29.75	0.001303
29.7667	0.00108
29.7833	0.000987
29.8	0.000584
29.8167	0.000103
29.8333	-0.000315
29.85	-0.000784
29.8667	-0.001063
29.8833	-0.001342
29.9	-0.00124
29.9167	-0.000947
29.9333	-0.000662
29.95	-0.000917
29.9667	-0.001232
29.9833	-0.001287
30	-0.001402
30.0167	-0.001624
30.0333	-0.001444
30.05	-0.001224
30.0667	-0.000834
30.0833	-0.000464
30.1	6.6e-05
30.1167	0.000489
30.1333	0.000547
30.15	0.000566
30.1667	0.000744
30.1833	0.000952
30.2	0.000881
30.2167	0.000812
30.2333	0.000922
30.25	0.000791
30.2667	0.000901
30.2833	0.00138
30.3	0.00158
30.3167	0.001513
30.3333	0.001525
30.35	0.001788
30.3667	0.0018
30.3833	0.001693
30.4	0.001565
30.4167	0.00166
30.4333	0.001775
30.45	0.001879
30.4667	0.002193
30.4833	0.002258
30.5	0.001962
30.5167	0.001468
30.5333	0.00087
30.55	0.000732
30.5667	0.000445
30.5833	0.000167
30.6	-0.000441
30.6167	-0.000498
30.6333	-0.000745
30.65	-0.000921
30.6667	-0.001318
30.6833	-0.001485
30.7	-0.001461
30.7167	-0.001698
30.7333	-0.001989
30.75	-0.0019
30.7667	-0.002221
30.7833	-0.001972
30.8	-0.001473
30.8167	-0.001263
30.8333	-0.001432
30.85	-0.00117
30.8667	-0.000888
30.8833	-0.000787
30.9	-0.000705
30.9167	-0.000323
30.9333	-0.000159
30.95	-0.000155
30.9667	0.000949
30.9833	0.001263
31	0.000636
31.0167	0.002011
31.0333	0.002217
31.05	-0.003666
31.0667	-0.028099
31.0833	-0.053323
31.1	-0.070896
31.1167	-0.078929
31.1333	-0.075199
31.15	-0.061299
31.1667	-0.04719
31.1833	-0.03362
31.2	-0.02856
31.2167	-0.02498
31.2333	-0.019427
31.25	-0.011004
31.2667	-0.00406
31.2833	0.000223
31.3	0.007326
31.3167	0.0104
31.3333	0.009027
31.35	0.008524
31.3667	0.008051
31.3833	0.007188
31.4	0.006085
31.4167	0.005752
31.4333	0.004433
31.45	0.000775
31.4667	0.001586
31.4833	0.007817
31.5	0.008829
31.5167	-0.00366
31.5333	-0.004264
31.55	-0.003378
31.5667	-0.001723
31.5833	-0.000977
31.6	0.000679
31.6167	0.001185
31.6333	0.002006
31.65	0.002727
31.6667	0.002527
31.6833	0.002428
31.7	0.002079
31.7167	0.00198
31.7333	0.002026
31.75	0.001842
31.7667	0.001938
31.7833	0.002194
31.8	0.00202
31.8167	0.001666
31.8333	0.001378
31.85	0.00111
31.8667	0.001071
31.8833	0.000983
31.9	0.000855
31.9167	0.000587
31.9333	0.000544
31.95	0.000491
31.9667	0.000599
31.9833	0.000726
32	0.000743
32.0167	0.000601
32.0333	0.000623
32.05	0.000664
32.0667	0.000736
32.0833	0.000658
32.1	0.0005
32.1167	0.000452
32.1333	0.000576
32.15	0.00044
32.1667	0.000104
32.1833	-0.000162
32.2	-0.000238
32.2167	-0.000254
32.2333	-0.000251
32.25	-0.000147
32.2667	-0.000104
32.2833	-0.000151
32.3	-0.000347
32.3167	-0.000474
32.3333	-0.000624
32.35	-0.001065
32.3667	-0.001385
32.3833	-0.001655
32.4	-0.001856
32.4167	-0.002066
32.4333	-0.002101
32.45	-0.001807
32.4667	-0.001812
32.4833	-0.001548
32.5	-0.001453
32.5167	-0.000699
32.5333	-0.000508
32.55	-0.000597
32.5667	-0.000827
32.5833	-0.000866
32.6	-0.000546
32.6167	0.000145
32.6333	0.000715
32.65	0.000985
32.6667	0.001015
32.6833	0.000795
32.7	0.000405
32.7167	0.000135
32.7333	0.000167
32.75	0.000359
32.7667	0.000392
32.7833	-0.000156
32.8	-0.000604
32.8167	-0.000631
32.8333	-0.000874
32.85	-0.000877
32.8667	-0.000879
32.8833	-0.000672
32.9	-0.000454
32.9167	-0.000307
32.9333	-0.000121
32.95	0.000195
32.9667	0.000361
32.9833	0.000566
33	0.000662
33.0167	0.000778
33.0333	0.000776
33.05	0.000903
33.0667	0.001111
33.0833	0.001379
33.1	0.001807
33.1167	0.001985
33.1333	0.001967
33.15	0.002099
33.1667	0.001981
33.1833	0.002064
33.2	0.002106
33.2167	0.002228
33.2333	0.002084
33.25	0.00196
33.2667	0.001745
33.2833	0.001371
33.3	0.001167
33.3167	0.001043
33.3333	0.000628
33.35	-1.6e-05
[truncated: 911 more rows]

## Sheet: SGBP_lev - dextran 500
Titration of 8 mg/ml dextran 500 into 50 µM SGBP_lev
Raw injection heats		Integrated heats
Time (min)	DP (µcal/s)	Molar ratio	ΔH (kcal/mol)
0.083333	-0.003155	0.341856	-0.32607
0.1	-0.002227	0.629761	-0.195614
0.116667	-0.001708	0.920413	-0.192382
0.133333	-0.00179	1.21381	-0.204887
0.15	-0.001751	1.50996	-0.161817
0.166667	-0.001523	1.80885	-0.176159
0.183333	-0.001154	2.11049	-0.197143
0.2	-0.000715	2.41488	-0.18989
0.216667	-0.000325	2.72202	-0.137127
0.233333	0.000165	3.0319	-0.145798
0.25	0.000544	3.34453	-0.179198
0.266667	0.000714	3.65991	-0.145561
0.283333	0.000854	3.97804	-0.180601
0.3	0.000737	4.29891	-0.157312
0.316667	0.00092	4.62253	-0.119189
0.333333	0.000763	4.9489	-0.132955
0.35	0.000796	5.27801	-0.142775
0.366667	0.000728	5.60987	-0.340495
0.383333	0.000581
0.4	0.000409
0.416667	0.000367
0.433333	0.000684
0.45	0.000942
0.466667	0.001269
0.483333	0.001447
0.5	0.00143
0.516667	0.001283
0.533333	0.001187
0.55	0.00104
0.566667	0.000783
0.583333	0.000516
0.6	0.000605
0.616667	0.000663
0.633333	0.000832
0.65	0.000841
0.666667	0.00088
0.683333	0.000988
0.7	0.001022
0.716667	0.001025
0.733333	0.000928
0.75	0.000852
0.766667	0.000435
0.783333	-7.2e-05
0.8	-0.000435
0.816667	-0.000619
0.833333	-0.000502
0.85	-0.000516
0.866667	-0.000649
0.883333	-0.000783
0.9	-0.001175
0.916667	-0.001397
0.933333	-0.001799
0.95	-0.002161
0.966667	-0.001933
0.983333	-8.5e-05
1	0.001123
1.01667	0.000752
1.03333	0.00072
1.05	0.001069
1.06667	0.002278
1.08333	0.001756
1.1	0.001305
1.11667	0.001424
1.13333	0.001603
1.15	0.001282
1.16667	0.001272
1.18333	0.001741
1.2	0.00181
1.21667	0.00176
1.23333	0.001639
1.25	0.001378
1.26667	0.000988
1.28333	0.000657
1.3	5.7e-05
1.31667	-0.000193
1.33333	-0.000143
1.35	-0.000114
1.36667	-6.4e-05
1.38333	-0.000434
1.4	-0.000894
1.41667	-0.001144
1.43333	-0.001314
1.45	-0.002004
1.46667	-0.002854
1.48333	-0.003364
1.5	-0.003774
1.51667	-0.004254
1.53333	-0.004524
1.55	-0.004574
1.56667	-0.004284
1.58333	-0.004094
1.6	-0.004034
1.61667	-0.004014
1.63333	-0.003984
1.65	-0.004274
1.66667	-0.004584
1.68333	-0.005074
1.7	-0.005284
1.71667	-0.005834
1.73333	-0.005894
1.75	-0.005914
1.76667	-0.005784
1.78333	-0.005655
1.8	-0.005895
1.81667	-0.007125
1.83333	-0.008025
1.85	-0.008826
1.86667	-0.010076
1.88333	-0.008936
1.9	-0.000887
1.91667	0.006433
1.93333	0.004962
1.95	0.002961
1.96667	0.001961
1.98333	0.00194
2	0.001439
2.01667	0.000678
2.03333	0.000717
2.05	0.001166
2.06667	0.000895
2.08333	6.4e-05
2.1	-1.7e-05
2.11667	0.000311
2.13333	0.00053
2.15	0.000778
2.16667	0.000766
2.18333	0.000765
2.2	0.000693
2.21667	0.000311
2.23333	7.9e-05
2.25	0.000136
2.26667	0.000284
2.28333	0.000592
2.3	0.000799
2.31667	0.000867
2.33333	0.000614
2.35	0.000281
2.36667	8.8e-05
2.38333	-0.000155
2.4	-0.000128
2.41667	9.8e-05
2.43333	9.4e-05
2.45	1.1e-05
2.46667	6.7e-05
2.48333	7.3e-05
2.5	-1.1e-05
2.51667	3.4e-05
2.53333	0.0001
2.55	7.5e-05
2.56667	0.000121
2.58333	3.6e-05
2.6	0.000181
2.61667	0.000325
2.63333	0.000489
2.65	0.000594
2.66667	0.000608
2.68333	0.000692
2.7	0.000715
2.71667	0.000638
2.73333	0.000371
2.75	0.000144
2.76667	0.000127
2.78333	7e-05
2.8	-5.9e-05
2.81667	-0.000238
2.83333	-0.000298
2.85	-0.000507
2.86667	-0.000436
2.88333	-7.6e-05
2.9	0.000102
2.91667	-7e-05
2.93333	-0.000492
2.95	-0.000985
2.96667	-0.001187
2.98333	-0.00115
3	-0.001145
3.01667	-0.001221
3.03333	-0.001087
3.05	-0.001163
3.06667	-0.001178
3.08333	-0.001074
3.1	-0.001023
3.11667	-0.000882
3.13333	-0.000641
3.15	-0.00054
3.16667	-0.000489
3.18333	-0.000249
3.2	-0.000149
3.21667	-0.00042
3.23333	-0.000492
3.25	-0.000253
3.26667	0.000116
3.28333	0.000485
3.3	0.000633
3.31667	0.000742
3.33333	0.00092
3.35	0.000958
3.36667	0.001067
3.38333	0.001315
3.4	0.001304
3.41667	0.001353
3.43333	0.001582
3.45	0.002061
3.46667	0.00224
3.48333	0.002049
3.5	0.001419
3.51667	-0.000921
3.53333	-0.007381
3.55	-0.039711
3.56667	-0.080951
3.58333	-0.114861
3.6	-0.1331
3.61667	-0.126859
3.63333	-0.111399
3.65	-0.092838
3.66667	-0.071857
3.68333	-0.054726
3.7	-0.041245
3.71667	-0.026434
3.73333	-0.015783
3.75	-0.005861
3.76667	0.00445
3.78333	0.008502
3.8	0.007533
3.81667	0.004635
3.83333	0.003146
3.85	0.003308
3.86667	0.00256
3.88333	0.001672
3.9	0.000863
3.91667	2.5e-05
3.93333	-0.001193
3.95	-0.001951
3.96667	-0.001649
3.98333	-0.001627
4	-0.001726
4.01667	-0.001884
4.03333	-0.001872
4.05	-0.00211
4.06667	-0.002829
4.08333	-0.003147
4.1	-0.003335
4.11667	-0.003254
4.13333	-0.003152
4.15	-0.003131
4.16667	-0.003349
4.18333	-0.003468
4.2	-0.004086
4.21667	-0.004035
4.23333	-0.004724
4.25	-0.005183
4.26667	-0.005792
4.28333	-0.005751
4.3	-0.006731
4.31667	-0.00776
4.33333	-0.00777
4.35	-0.00942
4.36667	-0.009079
4.38333	-0.005869
4.4	0.000101
4.41667	0.00894
4.43333	0.00989
4.45	0.008529
4.46667	0.006119
4.48333	0.005388
4.5	0.004917
4.51667	0.004645
4.53333	0.004064
4.55	0.003092
4.56667	0.00273
4.58333	0.002229
4.6	0.001266
4.61667	0.000353
4.63333	0.00023
4.65	0.000187
4.66667	0.000395
4.68333	0.000722
4.7	0.001068
4.71667	0.001323
4.73333	0.001089
4.75	0.001044
4.76667	0.00097
4.78333	0.000985
4.8	0.00081
4.81667	0.000514
4.83333	0.000688
4.85	0.000991
4.86667	0.001215
4.88333	0.001079
4.9	0.000732
4.91667	0.000484
4.93333	-6.4e-05
4.95	-0.000663
4.96667	-0.001201
4.98333	-0.001589
5	-0.002068
5.01667	-0.002398
5.03333	-0.002939
5.05	-0.003229
5.06667	-0.003609
5.08333	-0.003749
5.1	-0.003611
5.11667	-0.003823
5.13333	-0.003596
5.15	-0.003319
5.16667	-0.003201
5.18333	-0.003124
5.2	-0.003008
5.21667	-0.002833
5.23333	-0.002207
5.25	-0.001582
5.26667	-0.001337
5.28333	-0.000902
5.3	-0.000388
5.31667	2.6e-05
5.33333	0.00037
5.35	0.000484
5.36667	0.000508
5.38333	0.000752
5.4	0.001016
5.41667	0.001211
5.43333	0.001356
5.45	0.00156
5.46667	0.001505
5.48333	0.00141
5.5	0.001446
5.51667	0.001482
5.53333	0.001479
5.55	0.001345
5.56667	0.001412
5.58333	0.001439
5.6	0.001516
5.61667	0.001465
5.63333	0.001153
5.65	0.001062
5.66667	0.00106
5.68333	0.001089
5.7	0.001178
5.71667	0.001057
5.73333	0.000786
5.75	0.000465
5.76667	8.4e-05
5.78333	-0.000327
5.8	-0.000919
5.81667	-0.001151
5.83333	-0.001343
5.85	-0.001576
5.86667	-0.001628
5.88333	-0.00205
5.9	-0.002355
5.91667	-0.00252
5.93333	-0.003196
5.95	-0.003461
5.96667	-0.003357
5.98333	-0.001832
6	0.0011
6.01667	0.003102
6.03333	-0.002697
6.05	-0.029525
6.06667	-0.060464
6.08333	-0.085533
6.1	-0.106593
6.11667	-0.102564
6.13333	-0.090155
6.15	-0.073676
6.16667	-0.055007
6.18333	-0.041959
6.2	-0.033421
6.21667	-0.022074
6.23333	-0.012427
6.25	0.000161
6.26667	0.012018
6.28333	0.017675
6.3	0.016431
6.31667	0.014707
6.33333	0.013303
6.35	0.012369
6.36667	0.011465
6.38333	0.010612
6.4	0.009867
6.41667	0.008973
6.43333	0.007669
6.45	0.006395
6.46667	0.00514
6.48333	0.003956
6.5	0.003062
6.51667	0.002158
6.53333	0.001274
6.55	0.00023
6.56667	-0.000423
6.58333	3.3e-05
6.6	0.000309
6.61667	-0.000213
6.63333	-0.000856
6.65	-0.001729
6.66667	-0.002122
6.68333	-0.002184
6.7	-0.002156
6.71667	-0.001727
6.73333	-0.001508
6.75	-0.001039
6.76667	-0.00133
6.78333	-0.001691
6.8	-0.00137
6.81667	-0.000998
6.83333	-0.000717
6.85	-0.000465
6.86667	-0.000794
6.88333	-0.001202
6.9	-0.001118
6.91667	-0.000453
6.93333	-7.9e-05
6.95	-0.000324
6.96667	1.1e-05
6.98333	0.000446
7	0.001003
7.01667	0.001122
7.03333	0.001031
7.05	0.00064
7.06667	0.000559
7.08333	0.000648
7.1	0.00069
7.11667	0.000853
7.13333	0.000847
7.15	0.00066
7.16667	0.000594
7.18333	0.000608
7.2	0.000494
7.21667	0.000363
7.23333	0.000413
7.25	0.000512
7.26667	0.000781
7.28333	0.00072
7.3	0.000512
7.31667	0.000457
7.33333	0.000402
7.35	0.000267
7.36667	0.000132
7.38333	0.000127
7.4	0.000145
7.41667	0.000386
7.43333	0.000987
7.45	0.001388
7.46667	0.001369
7.48333	0.00096
7.5	0.000574
7.51667	0.00049
7.53333	0.000397
7.55	8.4e-05
7.56667	-3e-05
7.58333	-4.3e-05
7.6	-0.000474
7.61667	-0.000863
7.63333	-0.001072
7.65	-0.001231
7.66667	-0.001399
7.68333	-0.001448
7.7	-0.001345
7.71667	-0.001119
7.73333	-0.001034
7.75	-0.000979
7.76667	-0.001083
7.78333	-0.000928
7.8	-0.00065
7.81667	-0.00061
7.83333	-0.000471
7.85	-0.000461
7.86667	-0.000661
7.88333	-0.000831
7.9	-0.001038
7.91667	-0.001163
7.93333	-0.000957
7.95	-0.000732
7.96667	-0.000306
7.98333	0.000149
8	0.000549
8.01667	0.000842
8.03333	0.001155
8.05	0.001277
8.06667	0.00126
8.08333	0.001383
8.1	0.001451
8.11667	0.001623
8.13333	0.001185
8.15	0.000937
8.16667	0.000729
8.18333	0.000811
8.2	0.001268
8.21667	0.001399
8.23333	0.001021
8.25	0.000242
8.26667	-0.000576
8.28333	-0.000955
8.3	-0.000289
8.31667	-0.000218
8.33333	-0.000187
8.35	7.4e-05
8.36667	-3.5e-05
8.38333	3.6e-05
8.4	-0.000329
8.41667	0.000591
8.43333	0.001051
8.45	0.000871
8.46667	0.000992
8.48333	0.000502
8.5	0.001386
8.51667	0.004375
8.53333	0.001294
8.55	-0.023128
8.56667	-0.053769
8.58333	-0.08346
8.6	-0.099337
8.61667	-0.09399
8.63333	-0.086543
8.65	-0.072596
8.66667	-0.061828
8.68333	-0.050081
8.7	-0.03795
8.71667	-0.029576
8.73333	-0.015891
8.75	-0.001826
8.76667	0.006289
8.78333	0.011544
8.8	0.012703
8.81667	0.013015
8.83333	0.013098
8.85	0.01195
8.86667	0.010982
8.88333	0.010454
8.9	0.00955
8.91667	0.008399
8.93333	0.007748
8.95	0.007187
8.96667	0.006417
8.98333	0.005756
9	0.005068
9.01667	0.004263
9.03333	0.003429
9.05	0.002534
9.06667	0.00205
9.08333	0.001705
9.1	0.001324
9.11667	0.001585
9.13333	0.001356
9.15	0.001058
9.16667	0.001289
9.18333	0.00096
9.2	0.000674
9.21667	0.000661
9.23333	0.001348
9.25	0.002874
9.26667	0.004251
9.28333	0.006258
9.3	-0.004863
9.31667	-0.010572
9.33333	-0.00801
9.35	-0.005718
9.36667	-0.004677
9.38333	-0.003165
9.4	-0.002282
9.41667	-0.000846
9.43333	-0.00078
9.45	-0.000514
9.46667	3.2e-05
9.48333	0.000678
9.5	0.000916
9.51667	0.000526
9.53333	0.000486
9.55	0.000726
9.56667	0.000755
9.58333	-7.5e-05
9.6	-0.000723
9.61667	-0.001
9.63333	-0.001047
9.65	-0.001834
9.66667	-0.00183
9.68333	-0.001877
9.7	-0.001612
9.71667	-0.001226
9.73333	-0.00117
9.75	-0.001554
9.76667	-0.001538
9.78333	-0.001042
9.8	-0.000464
9.81667	7.4e-05
9.83333	0.000533
9.85	0.000881
9.86667	0.00086
9.88333	0.000629
9.9	0.000548
9.91667	0.000589
9.93333	0.000539
9.95	0.00086
9.96667	0.00118
9.98333	0.001181
10	0.001132
10.0167	0.000744
10.0333	0.000436
10.05	0.000418
10.0667	0.00051
10.0833	0.000471
10.1	0.000474
10.1167	0.000267
10.1333	6e-05
10.15	9.2e-05
10.1667	0.000135
10.1833	0.000278
10.2	0.000371
10.2167	0.000294
10.2333	0.000387
10.25	0.00035
10.2667	0.000313
10.2833	0.000266
10.3	0.000169
10.3167	0.000132
10.3333	-0.000106
10.35	-2.3e-05
10.3667	-0.000211
10.3833	-0.000669
10.4	-0.000927
10.4167	-0.001106
10.4333	-0.001235
10.45	-0.001355
10.4667	-0.001574
10.4833	-0.001833
10.5	-0.001883
10.5167	-0.001655
10.5333	-0.001746
10.55	-0.001857
10.5667	-0.001988
10.5833	-0.00214
10.6	-0.002101
10.6167	-0.001953
10.6333	-0.001586
10.65	-0.000988
10.6667	-0.0006
10.6833	-0.000242
10.7	-0.000104
10.7167	-0.000174
10.7333	-6.5e-05
10.75	0.000245
10.7667	0.000365
10.7833	0.000644
10.8	0.001025
10.8167	0.001119
10.8333	0.001524
10.85	0.001808
10.8667	0.002092
10.8833	0.002586
10.9	0.002723
10.9167	0.002364
10.9333	0.002645
10.95	0.003526
10.9667	0.003827
10.9833	0.003228
11	0.002472
11.0167	0.00395
11.0333	0.001938
11.05	-0.016693
11.0667	-0.046445
11.0833	-0.073397
11.1	-0.091026
11.1167	-0.090881
11.1333	-0.083656
11.15	-0.06885
11.1667	-0.053545
11.1833	-0.04374
11.2	-0.038302
11.2167	-0.02823
11.2333	-0.017908
11.25	-0.003636
11.2667	0.003696
11.2833	0.006578
11.3	0.005972
11.3167	0.005521
11.3333	0.006079
11.35	0.007348
11.3667	0.007376
11.3833	0.007195
11.4	0.006445
11.4167	0.00545
11.4333	0.005154
11.45	0.005019
11.4667	0.004094
11.4833	0.003548
11.5	0.003265
11.5167	0.002925
11.5333	0.002496
11.55	0.002216
11.5667	0.001327
11.5833	0.000297
11.6	0.00044
11.6167	6.6e-05
11.6333	-0.000318
11.65	-0.000382
11.6667	-0.000306
11.6833	-0.00019
11.7	-0.000292
11.7167	6e-05
11.7333	-0.000119
11.75	-0.000427
11.7667	-0.000746
11.7833	-0.000944
11.8	-0.001191
11.8167	-0.001495
11.8333	-0.001748
11.85	-0.001852
11.8667	-0.002165
11.8833	-0.002699
11.9	-0.004021
11.9167	-0.00485
11.9333	-0.005398
11.95	-0.006517
11.9667	-0.007416
11.9833	-0.007984
12	-0.009042
12.0167	-0.011186
12.0333	-0.01209
12.05	-0.013034
12.0667	-0.013848
12.0833	-0.010693
12.1	-0.007036
12.1167	0.003234
12.1333	0.013224
12.15	0.010244
12.1667	0.007635
12.1833	0.006445
12.2	0.005146
12.2167	0.00367
12.2333	0.003574
12.25	0.003458
12.2667	0.002402
12.2833	0.001526
12.3	0.0011
12.3167	0.000718
12.3333	0.000486
12.35	0.000473
12.3667	-0.000209
12.3833	-0.001651
12.4	-0.003083
12.4167	-0.003682
12.4333	-0.003761
12.45	-0.00443
12.4667	-0.005929
12.4833	-0.007078
12.5	-0.008946
12.5167	-0.011522
12.5333	-0.014318
12.55	-0.013584
12.5667	-0.010589
12.5833	-0.000265
12.6	0.01066
12.6167	0.013116
12.6333	0.011943
12.65	0.00962
12.6667	0.007787
12.6833	0.006194
12.7	0.004872
12.7167	0.004461
12.7333	0.003981
12.75	0.00379
12.7667	0.00339
12.7833	0.002759
12.8	0.001839
12.8167	0.001741
12.8333	0.001323
12.85	0.000855
12.8667	0.000837
12.8833	0.000958
12.9	0.00088
12.9167	0.000794
12.9333	0.000828
12.95	0.001022
12.9667	0.001046
12.9833	0.000899
13	0.000593
13.0167	0.000609
13.0333	0.000594
13.05	0.00035
13.0667	0.000325
13.0833	-5.9e-05
13.1	-0.000273
13.1167	-0.000426
13.1333	-0.00076
13.15	-0.000773
13.1667	-0.000506
13.1833	-0.000349
13.2	-0.000492
13.2167	-0.000614
13.2333	-0.000335
13.25	-0.000197
13.2667	-0.000189
13.2833	-6.1e-05
13.3	7.8e-05
13.3167	0.000258
13.3333	0.000177
13.35	5.7e-05
13.3667	9.7e-05
13.3833	0.000517
13.4	0.000897
13.4167	0.001058
13.4333	0.00091
13.45	0.000621
13.4667	0.000263
13.4833	0.000395
13.5	-0.000503
13.5167	0.00032
13.5333	0.001213
13.55	-0.019244
13.5667	-0.04532
13.5833	-0.071767
13.6	-0.087464
13.6167	-0.085279
13.6333	-0.076115
13.65	-0.06223
13.6667	-0.048976
13.6833	-0.033321
13.7	-0.026586
13.7167	-0.021761
13.7333	-0.009025
13.75	0.00396
13.7667	0.008576
13.7833	0.008601
13.8	0.008877
13.8167	0.008503
13.8333	0.007769
13.85	0.007425
13.8667	0.007251
13.8833	0.006817
13.9	0.006483
13.9167	0.00618
13.9333	0.005716
13.95	0.005292
13.9667	0.004728
13.9833	0.003985
14	0.003401
14.0167	0.002977
14.0333	0.002673
14.05	0.002369
14.0667	0.002176
14.0833	0.001942
14.1	0.001458
14.1167	0.001083
14.1333	0.000819
14.15	0.000455
14.1667	0.00022
14.1833	0.000556
14.2	0.000722
14.2167	0.000896
14.2333	0.000771
14.25	0.000676
14.2667	0.000691
14.2833	0.000636
14.3	0.00075
14.3167	0.001014
14.3333	0.001057
14.35	0.000801
14.3667	0.000464
14.3833	0.000418
14.4	0.000351
14.4167	0.000363
14.4333	0.000275
14.45	-0.000383
14.4667	-0.001111
14.4833	-0.001579
14.5	-0.002067
14.5167	-0.002747
14.5333	-0.003317
14.55	-0.003777
14.5667	-0.004427
14.5833	-0.004687
14.6	-0.005337
14.6167	-0.00465
14.6333	-0.003922
14.65	-0.002824
14.6667	-0.002036
14.6833	-0.000959
14.7	-0.000381
14.7167	5.4e-05
14.7333	0.000199
14.75	0.000644
14.7667	0.002099
14.7833	0.002474
14.8	0.002429
14.8167	0.002861
14.8333	0.003173
14.85	0.002775
14.8667	0.002417
14.8833	0.002129
14.9	0.00182
14.9167	0.001829
14.9333	0.001557
14.95	0.001486
14.9667	0.001355
14.9833	0.000643
15	0.000191
15.0167	0.000266
15.0333	0.0002
15.05	4.4e-05
15.0667	-0.000182
15.0833	-0.000308
15.1	-0.000574
15.1167	-0.000655
15.1333	-0.000807
15.15	-0.001109
15.1667	-0.00157
15.1833	-0.001742
15.2	-0.001674
15.2167	-0.001562
15.2333	-0.00158
15.25	-0.001568
15.2667	-0.001306
15.2833	-0.001435
15.3	-0.001543
15.3167	-0.001338
15.3333	-0.001572
15.35	-0.001227
15.3667	-0.000851
15.3833	-0.000496
15.4	-0.000451
15.4167	-0.00032
15.4333	-7.9e-05
15.45	7.1e-05
15.4667	0.000192
15.4833	0.000393
15.5	0.000743
15.5167	0.000901
15.5333	0.000859
15.55	0.000837
15.5667	0.001005
15.5833	0.001062
15.6	0.00104
15.6167	0.001087
15.6333	0.000903
15.65	0.00083
15.6667	0.000746
15.6833	0.000593
15.7	0.000499
15.7167	0.000555
15.7333	0.000521
15.75	0.000387
15.7667	0.000343
15.7833	0.000269
15.8	0.000235
15.8167	0.00038
15.8333	0.000436
15.85	0.000451
15.8667	0.000376
15.8833	0.000162
15.9	1.7e-05
15.9167	9.2e-05
15.9333	9.7e-05
15.95	-0.000218
15.9667	-0.000133
15.9833	-0.000139
16	0.000606
16.0167	-0.00162
16.0333	-0.004596
16.05	-0.029142
16.0667	-0.047418
16.0833	-0.067164
16.1	-0.09181
16.1167	-0.097577
16.1333	-0.096245
16.15	-0.075622
16.1667	-0.047659
16.1833	-0.030497
16.2	-0.022684
16.2167	-0.024143
16.2333	-0.016821
16.25	-0.0022
16.2667	0.008311
16.2833	0.016482
16.3	0.016253
16.3167	0.015613
16.3333	0.014172
16.35	0.012622
16.3667	0.011321
16.3833	0.00999
16.4	0.00867
16.4167	0.007057
16.4333	0.005364
16.45	0.004362
16.4667	0.002509
16.4833	-0.006354
16.5	-0.012037
16.5167	-0.011982
16.5333	-0.009757
16.55	-0.002022
16.5667	0.005163
16.5833	0.011218
16.6	0.011113
16.6167	0.008445
16.6333	0.006657
16.65	0.005049
16.6667	0.004641
16.6833	0.004563
16.7	0.004476
16.7167	0.004075
16.7333	0.003504
16.75	0.002633
16.7667	0.001692
16.7833	0.000871
16.8	0.00041
16.8167	0.000206
16.8333	-8e-06
16.85	0.000128
16.8667	0.000314
16.8833	0.00039
16.9	6.5e-05
16.9167	0.000538
16.9333	4e-05
16.95	6.2e-05
16.9667	0.000744
16.9833	0.001087
17	0.002729
17.0167	0.004507
17.0333	0.006416
17.05	0.007054
17.0667	0.001502
17.0833	-0.003219
17.1	-0.011441
17.1167	-0.009637
17.1333	-0.008223
17.15	-0.005689
17.1667	-0.003465
17.1833	-0.000831
17.2	-0.000216
17.2167	-0.000897
17.2333	-0.001357
17.25	-0.001298
17.2667	-0.001388
17.2833	-0.001148
17.3	-0.000989
17.3167	-0.000874
17.3333	-0.000929
17.35	-0.000584
17.3667	-0.000359
17.3833	-0.000825
17.4	-0.00114
17.4167	-0.00131
17.4333	-0.00125
17.45	-0.001101
17.4667	-0.000971
17.4833	-0.001031
17.5	-0.001012
17.5167	-0.000467
17.5333	-2.2e-05
17.55	0.000192
17.5667	0.000227
17.5833	0.000182
17.6	6.6e-05
17.6167	0.000167
17.6333	0.000407
17.65	0.000267
17.6667	-0.000633
17.6833	-0.001023
17.7	-0.000973
17.7167	-0.000857
17.7333	-0.000581
17.75	-0.000585
17.7667	-0.00028
17.7833	-0.000154
17.8	-0.000928
17.8167	-0.001415
17.8333	-0.001592
17.85	-0.001069
17.8667	-0.000526
17.8833	-0.000583
17.9	-0.000381
17.9167	0.000161
17.9333	0.000982
17.95	0.001274
17.9667	0.001475
17.9833	0.001126
18	0.000808
18.0167	0.000449
18.0333	0.000751
18.05	0.000993
18.0667	0.001184
18.0833	0.001686
18.1	0.002037
18.1167	0.0019
18.1333	0.001583
18.15	0.001315
18.1667	0.001248
18.1833	0.001001
18.2	0.001253
18.2167	0.001246
18.2333	0.00139
18.25	0.001223
18.2667	0.000656
18.2833	0.00055
18.3	0.000483
18.3167	0.000435
18.3333	0.000528
18.35	1e-05
18.3667	-0.000677
18.3833	-0.001095
18.4	-0.001803
18.4167	-0.002313
18.4333	-0.002943
18.45	-0.004213
18.4667	-0.004933
18.4833	-0.004944
18.5	-0.005214
18.5167	-0.006307
18.5333	-0.004671
18.55	-0.018414
18.5667	-0.037908
18.5833	-0.061082
18.6	-0.085326
18.6167	-0.093442
18.6333	-0.089879
18.65	-0.076537
18.6667	-0.057344
18.6833	-0.041041
18.7	-0.034408
18.7167	-0.024339
18.7333	-0.01327
18.75	-0.005421
18.7667	0.004869
18.7833	0.011518
18.8	0.014487
18.8167	0.015453
18.8333	0.014358
18.85	0.012133
18.8667	0.009818
18.8833	0.008944
18.9	0.007049
18.9167	0.004431
18.9333	0.002042
18.95	9.4e-05
18.9667	-0.001765
18.9833	-0.004174
19	-0.005242
19.0167	-0.007394
19.0333	-0.007607
19.05	-0.00308
19.0667	0.002538
19.0833	0.014095
19.1	0.013242
19.1167	0.009756
19.1333	0.007879
19.15	0.005902
19.1667	0.004875
19.1833	0.004268
19.2	0.003572
19.2167	0.003181
19.2333	0.0023
19.25	0.001439
19.2667	0.000418
19.2833	-0.000544
19.3	-0.001155
19.3167	-0.00157
19.3333	-0.001965
19.35	-0.002461
19.3667	-0.002487
19.3833	-0.002662
19.4	-0.002868
19.4167	-0.003017
19.4333	-0.003187
19.45	-0.003308
19.4667	-0.003418
19.4833	-0.003338
19.5	-0.003388
19.5167	-0.003502
19.5333	-0.003437
19.55	-0.003312
19.5667	-0.003307
19.5833	-0.003332
19.6	-0.002937
19.6167	-0.002365
19.6333	-0.002035
19.65	-0.001715
19.6667	-0.001284
19.6833	-0.000914
19.7	-0.000464
19.7167	-0.000207
19.7333	-2.2e-05
19.75	0.000223
19.7667	0.000469
19.7833	0.000454
19.8	6.9e-05
19.8167	-0.000229
19.8333	-0.000309
19.85	-0.000429
19.8667	-0.000448
19.8833	-0.000158
19.9	0.000252
19.9167	0.000648
19.9333	0.000584
19.95	0.000169
19.9667	-0.000166
19.9833	-0.000271
20	-0.000306
20.0167	-0.000385
20.0333	-0.000445
20.05	-0.000405
20.0667	-0.000755
20.0833	-0.000655
20.1	-0.000505
20.1167	-0.0005
20.1333	-0.000465
20.15	-0.00034
20.1667	-0.000525
20.1833	-0.000871
20.2	-0.001296
20.2167	-0.001105
20.2333	-0.001005
20.25	-0.000854
20.2667	-0.000784
20.2833	-0.000584
20.3	-0.000344
20.3167	-0.000186
20.3333	-0.000169
20.35	-0.000223
20.3667	-0.000366
20.3833	-0.000529
20.4	-0.000162
20.4167	8.4e-05
20.4333	0.000159
20.45	0.000194
20.4667	0.00051
20.4833	0.000635
20.5	0.000651
20.5167	0.000826
20.5333	0.001192
20.55	0.001587
20.5667	0.001803
20.5833	0.001898
20.6	0.001714
20.6167	0.00149
20.6333	0.001347
20.65	0.000934
20.6667	0.00056
20.6833	0.000417
20.7	0.000674
20.7167	0.000801
20.7333	0.000759
20.75	0.000886
20.7667	0.001154
20.7833	0.001042
20.8	0.00058
20.8167	0.000247
20.8333	-7.5e-05
20.85	-0.000607
20.8667	-0.00091
20.8833	-0.001422
20.9	-0.001434
20.9167	-0.001137
20.9333	-0.00065
20.95	-0.000784
20.9667	-0.001807
20.9833	-0.003251
21	-0.002564
21.0167	-0.002638
21.0333	-0.000903
21.05	-0.007928
21.0667	-0.031753
21.0833	-0.054778
21.1	-0.079533
21.1167	-0.091889
21.1333	-0.088306
21.15	-0.074662
21.1667	-0.060759
21.1833	-0.042545
21.2	-0.028792
21.2167	-0.022419
21.2333	-0.015788
21.25	-0.005436
21.2667	0.002796
21.2833	0.007687
21.3	0.008029
21.3167	0.00663
21.3333	0.006219
21.35	0.006189
21.3667	0.005519
21.3833	0.004219
21.4	0.003579
21.4167	0.003357
21.4333	0.002745
21.45	0.001993
21.4667	0.001991
21.4833	0.002299
21.5	0.002057
21.5167	0.002034
21.5333	0.00179
21.55	0.001425
21.5667	0.000981
21.5833	0.000507
21.6	6.3e-05
21.6167	4.8e-05
21.6333	8.1e-05
21.65	0.000185
21.6667	0.000299
21.6833	0.000433
21.7	0.000626
21.7167	0.000499
21.7333	0.00024
21.75	-0.000278
21.7667	-0.000937
21.7833	-0.001355
21.8	-0.001444
21.8167	-0.001574
21.8333	-0.001954
21.85	-0.002035
21.8667	-0.002026
21.8833	-0.001907
21.9	-0.001458
21.9167	-0.00101
21.9333	-0.001013
21.95	-0.001016
21.9667	-0.00073
21.9833	-0.000623
22	-0.000896
22.0167	-0.000811
22.0333	-0.000537
22.05	-0.000422
22.0667	0.000212
22.0833	0.001046
22.1	0.000951
22.1167	0.001673
22.1333	0.002415
22.15	0.002487
22.1667	0.002259
22.1833	0.002561
22.2	0.002483
22.2167	0.003562
22.2333	0.003271
22.25	-0.004611
22.2667	-0.005653
22.2833	-0.005824
22.3	-0.005766
22.3167	-0.00408
22.3333	-0.003327
22.35	-0.002134
22.3667	-0.00063
22.3833	0.000353
22.4	0.000507
22.4167	0.000778
22.4333	0.001177
22.45	0.001097
22.4667	0.001006
22.4833	0.001295
22.5	0.001775
22.5167	0.001742
22.5333	0.001529
22.55	0.001235
22.5667	0.001051
22.5833	0.000778
22.6	0.000484
22.6167	0.000188
22.6333	2e-06
22.65	-7.5e-05
22.6667	-0.000222
22.6833	-0.000449
22.7	-0.000855
22.7167	-0.001064
22.7333	-0.001235
22.75	-0.001415
22.7667	-0.001295
22.7833	-0.001066
22.8	-0.000886
22.8167	-0.000988
22.8333	-0.000882
22.85	-0.000596
22.8667	-0.00024
22.8833	-3.3e-05
22.9	-8.7e-05
22.9167	-0.000102
22.9333	2.1e-05
22.95	0.000155
22.9667	0.000289
22.9833	0.000493
23	0.000957
23.0167	0.0014
23.0333	0.001842
23.05	0.002524
23.0667	0.002887
23.0833	0.002869
23.1	0.002931
23.1167	0.003293
23.1333	0.003523
23.15	0.004104
23.1667	0.005314
23.1833	0.006305
23.2	0.006745
23.2167	0.007623
23.2333	-0.000501
23.25	-0.004945
23.2667	-0.00593
23.2833	-0.007004
23.3	-0.006369
23.3167	-0.005088
23.3333	-0.003713
23.35	-0.003147
23.3667	-0.003121
23.3833	-0.003335
23.4	-0.002889
23.4167	-0.00231
23.4333	-0.001196
23.45	-0.000941
23.4667	-0.001347
23.4833	-0.002713
23.5	-0.002338
23.5167	0.00048
23.5333	0.000593
23.55	-0.011823
23.5667	-0.03081
23.5833	-0.057277
23.6	-0.080563
23.6167	-0.085356
23.6333	-0.079962
23.65	-0.070509
23.6667	-0.053256
23.6833	-0.037373
23.7	-0.03889
23.7167	-0.031671
23.7333	-0.021307
23.75	-0.007103
23.7667	0.00564
23.7833	0.022954
23.8	0.031548
23.8167	0.027308
23.8333	0.022334
23.85	0.018129
23.8667	0.014705
23.8833	0.013091
23.9	0.011396
23.9167	0.009908
23.9333	0.008536
23.95	0.007674
23.9667	0.006763
23.9833	0.005611
24	0.004349
24.0167	0.003324
24.0333	0.002436
24.05	0.001687
24.0667	0.001259
24.0833	0.000881
24.1	0.000662
24.1167	0.000111
24.1333	-0.000223
24.15	-0.000427
24.1667	-0.000461
24.1833	-0.000435
24.2	-0.000629
24.2167	-0.000585
24.2333	-0.000454
24.25	-0.000332
24.2667	-0.000551
24.2833	-0.00098
24.3	-0.001178
24.3167	-0.001169
24.3333	-0.001042
24.35	-0.001114
24.3667	-0.001067
24.3833	-0.001119
24.4	-0.001312
24.4167	-0.001376
24.4333	-0.001201
24.45	-0.001026
24.4667	-0.000832
24.4833	-0.000737
24.5	-0.000693
24.5167	-0.000669
24.5333	-0.000466
24.55	-0.000404
24.5667	-0.000531
24.5833	-0.000458
24.6	-0.000266
24.6167	-0.000233
24.6333	-9e-05
24.65	-8e-06
24.6667	6.5e-05
24.6833	0.000207
24.7	0.00046
24.7167	0.000653
24.7333	0.000797
24.75	0.000871
24.7667	0.001075
24.7833	0.001129
24.8	0.000963
24.8167	0.000849
24.8333	0.000776
24.85	0.000593
24.8667	0.00053
24.8833	0.000536
24.9	0.000523
24.9167	0.000102
24.9333	0.000193
24.95	0.000283
24.9667	0.000464
24.9833	0.000574
25	0.000665
25.0167	0.000617
25.0333	0.000401
25.05	0.000295
25.0667	0.00039
25.0833	0.000474
25.1	0.000468
25.1167	0.000544
25.1333	0.000492
25.15	0.00057
25.1667	0.000688
25.1833	0.000776
25.2	0.001103
25.2167	0.001163
25.2333	0.001053
25.25	0.001034
25.2667	0.000985
25.2833	0.001086
25.3	0.000786
25.3167	0.000278
25.3333	-0.00032
25.35	-0.000628
25.3667	-0.000636
25.3833	-0.000723
25.4	-0.000981
25.4167	-0.001579
25.4333	-0.001667
25.45	-0.001575
25.4667	-0.001383
25.4833	-0.001561
25.5	-0.001769
25.5167	-0.001708
25.5333	-0.001566
25.55	-0.001605
25.5667	-0.001784
25.5833	-0.001883
25.6	-0.001772
25.6167	-0.001511
25.6333	-0.00119
25.65	-0.000559
25.6667	-0.000188
25.6833	-0.000168
25.7	-0.000167
25.7167	7.5e-05
25.7333	0.000297
25.75	0.00041
25.7667	0.000572
25.7833	0.000805
25.8	0.001117
25.8167	0.001591
25.8333	0.001737
25.85	0.001593
25.8667	0.001389
25.8833	0.001505
25.9	0.001701
25.9167	0.001789
25.9333	0.002299
25.95	0.002409
25.9667	0.002319
25.9833	0.00198
26	0
26.0167	-0.001508
26.0333	0.001375
26.05	-0.005001
26.0667	-0.030227
26.0833	-0.056463
26.1	-0.077829
26.1167	-0.084084
26.1333	-0.079288
26.15	-0.063811
26.1667	-0.048935
26.1833	-0.038099
26.2	-0.029592
26.2167	-0.022815
26.2333	-0.013458
26.25	-0.005
26.2667	0.003378
26.2833	0.009336
26.3	0.013773
26.3167	0.014081
26.3333	0.012499
26.35	0.011577
26.3667	0.010885
26.3833	0.010013
26.4	0.008731
26.4167	0.007509
26.4333	0.006666
26.45	0.006143
26.4667	0.005329
26.4833	0.003936
26.5	0.003033
26.5167	0.00254
26.5333	0.002325
26.55	0.002059
26.5667	0.001634
26.5833	0.001119
26.6	0.000644
26.6167	9.8e-05
26.6333	-0.000271
26.65	-0.000669
26.6667	-0.001047
26.6833	-0.001176
26.7	-0.001064
26.7167	-0.000914
26.7333	-0.000777
26.75	-0.00073
26.7667	-0.000753
26.7833	-0.000716
26.8	-0.000758
26.8167	-0.000813
26.8333	-0.000952
26.85	-0.00113
26.8667	-0.001119
26.8833	-0.001227
26.9	-0.001455
26.9167	-0.001526
26.9333	-0.001581
26.95	-0.001576
26.9667	-0.001682
26.9833	-0.001347
27	-0.000922
27.0167	-0.000609
27.0333	-0.000582
27.05	-0.000574
27.0667	-0.000697
27.0833	-0.000759
27.1	-0.000782
27.1167	-0.000597
27.1333	-0.000346
27.15	-0.000606
27.1667	-0.000576
27.1833	-0.000795
27.2	-0.000815
27.2167	-0.000767
27.2333	-0.000473
27.25	-0.000319
27.2667	-7.5e-05
27.2833	0.000269
27.3	0.000503
27.3167	0.000296
27.3333	-4.5e-05
27.35	-0.000287
27.3667	-0.000458
27.3833	-0.000289
27.4	-0.00025
27.4167	-0.000173
27.4333	-3.8e-05
27.45	7e-06
27.4667	-0.000148
27.4833	-0.000353
27.5	-0.000149
27.5167	-0.000125
27.5333	5.8e-05
27.55	0.00015
27.5667	-7.8e-05
27.5833	-0.000185
27.6	-0.000313
27.6167	-0.000381
27.6333	-0.00046
27.65	-0.000349
27.6667	-0.000158
27.6833	-0.000116
27.7	-0.000215
27.7167	-8.4e-05
27.7333	-9.2e-05
27.75	-0.00015
27.7667	-0.000178
27.7833	0.000173
27.8	0.000705
27.8167	0.000978
27.8333	0.001132
27.85	0.001196
27.8667	0.00113
27.8833	0.001084
27.9	0.001209
27.9167	0.001334
27.9333	0.001361
27.95	0.001049
27.9667	0.000587
27.9833	0.000315
28	0.000292
28.0167	0.000321
28.0333	7.3e-05
28.05	-0.000116
28.0667	-0.000164
28.0833	-0.000193
28.1	-0.000251
28.1167	-0.000809
28.1333	-0.001223
28.15	-0.001338
28.1667	-0.000912
28.1833	-0.000927
28.2	-0.000731
28.2167	-0.000445
28.2333	-0.000305
28.25	-1.5e-05
28.2667	0.000285
28.2833	0.000474
28.3	0.000704
28.3167	0.001095
28.3333	0.001031
28.35	0.000756
28.3667	0.001001
28.3833	0.001386
28.4	0.001571
28.4167	0.001427
28.4333	0.001538
28.45	0.001449
28.4667	0.00107
28.4833	0.00064
28.5	0.000311
28.5167	-0.001037
28.5333	-0.000582
28.55	-0.012106
28.5667	-0.032701
28.5833	-0.050485
28.6	-0.07151
28.6167	-0.086263
28.6333	-0.081924
28.65	-0.073824
28.6667	-0.059035
28.6833	-0.044525
28.7	-0.031966
28.7167	-0.025116
28.7333	-0.018804
28.75	-0.009721
28.7667	0.000361
28.7833	0.005213
28.8	0.009675
28.8167	0.011068
28.8333	0.010382
28.85	0.008616
28.8667	0.00762
28.8833	0.006994
28.9	0.005678
28.9167	0.004453
28.9333	0.003758
28.95	0.003352
28.9667	0.002537
28.9833	0.001812
29	0.001217
29.0167	0.000812
29.0333	0.000337
29.05	4.1e-05
29.0667	-8.4e-05
29.0833	-0.000309
29.1	-0.000404
29.1167	-0.00029
29.1333	6.4e-05
29.15	0.000297
29.1667	0.000491
29.1833	0.000604
29.2	0.000718
29.2167	0.000561
29.2333	0.000452
29.25	0.000303
29.2667	0.000184
29.2833	0.000276
29.3	0.000307
29.3167	0.000208
29.3333	0.000106
29.35	-0.000146
29.3667	-0.000578
29.3833	-0.00101
29.4	-0.001322
29.4167	-0.001795
29.4333	-0.002251
29.45	-0.002538
29.4667	-0.002974
29.4833	-0.00331
29.5	-0.003046
29.5167	-0.002973
29.5333	-0.002925
29.55	-0.002716
29.5667	-0.002538
29.5833	-0.002509
29.6	-0.00234
29.6167	-0.002102
29.6333	-0.001869
29.65	-0.001725
29.6667	-0.000961
29.6833	-0.000517
29.7	-0.000143
29.7167	9e-05
29.7333	0.000342
29.75	0.001003
29.7667	0.001704
29.7833	0.001825
29.8	0.001996
29.8167	0.002197
29.8333	0.002168
29.85	0.001978
29.8667	0.001928
29.8833	0.001669
29.9	0.001489
29.9167	0.001479
29.9333	0.001339
29.95	0.001149
29.9667	0.000789
29.9833	0.000369
30	0.000299
30.0167	0.000339
30.0333	3.8e-05
30.05	-0.000123
30.0667	-0.000154
30.0833	-0.000315
30.1	-0.000366
30.1167	-0.000487
30.1333	-0.000891
30.15	-0.001194
30.1667	-0.001107
30.1833	-0.0007
30.2	-0.000404
30.2167	-0.000357
30.2333	-0.000323
30.25	-0.000209
30.2667	-0.000165
30.2833	-0.000191
30.3	-0.000367
30.3167	-0.000123
30.3333	0.000238
30.35	0.000189
30.3667	-0.00033
30.3833	-0.000819
30.4	-0.000888
30.4167	-0.000917
30.4333	-0.000879
30.45	-0.00176
30.4667	-0.002132
30.4833	-0.002014
30.5	-0.001576
30.5167	-0.000727
30.5333	-0.000311
30.55	-0.000385
30.5667	-0.000389
30.5833	-0.000382
30.6	-0.000746
30.6167	-0.00074
30.6333	-0.000403
30.65	0.000313
30.6667	0.000709
30.6833	0.000735
30.7	0.000931
30.7167	0.001168
30.7333	0.001236
30.75	0.001234
30.7667	0.001022
30.7833	0.00078
30.8	0.000558
30.8167	0.000506
30.8333	0.000517
30.85	0.000838
30.8667	0.000959
30.8833	0.00109
30.9	0.001241
30.9167	0.001212
30.9333	0.001257
30.95	0.001012
30.9667	0.001016
30.9833	0.002021
31	0.003196
31.0167	0.00273
31.0333	0.001608
31.05	-0.006564
31.0667	-0.023556
31.0833	-0.046348
31.1	-0.06948
31.1167	-0.081092
31.1333	-0.079651
31.15	-0.069221
31.1667	-0.05686
31.1833	-0.039639
31.2	-0.028459
31.2167	-0.023338
31.2333	-0.015325
31.25	-0.008202
31.2667	-0.000209
31.2833	0.006354
31.3	0.009167
31.3167	0.01048
31.3333	0.009274
31.35	0.008119
31.3667	0.008323
31.3833	0.008508
31.4	0.007953
31.4167	0.006967
31.4333	0.006443
31.45	0.005709
31.4667	0.005064
31.4833	0.00413
31.5	0.003326
31.5167	0.002831
31.5333	0.002388
31.55	0.001954
31.5667	0.00154
31.5833	0.001317
31.6	0.001153
31.6167	0.000689
31.6333	-5.4e-05
31.65	-0.000638
31.6667	-0.000861
31.6833	-0.000955
31.7	-0.000639
31.7167	-0.000662
31.7333	-0.000966
31.75	-0.00065
31.7667	-0.000574
31.7833	-0.000498
31.8	8e-06
31.8167	0.000453
31.8333	0.001158
31.85	0.003473
31.8667	0.004018
31.8833	-0.007567
31.9	-0.011932
31.9167	-0.009887
31.9333	-0.007253
31.95	-0.0036
31.9667	0.004023
31.9833	0.011887
32	0.00996
32.0167	0.007804
32.0333	0.006745
32.05	0.005746
32.0667	0.004858
32.0833	0.003989
32.1	0.00359
32.1167	0.002692
32.1333	0.00211
32.15	0.001269
32.1667	0.000208
32.1833	-0.000243
32.2	-0.000595
32.2167	-0.001266
32.2333	-0.00168
32.25	-0.002085
32.2667	-0.001929
32.2833	-0.001714
32.3	-0.001898
32.3167	-0.002092
32.3333	-0.0021
32.35	-0.002069
32.3667	-0.002317
32.3833	-0.002435
32.4	-0.002163
32.4167	-0.001921
32.4333	-0.001443
32.45	-0.001285
32.4667	-0.001208
32.4833	-0.0011
32.5	-0.001052
32.5167	-0.000875
32.5333	-0.000611
32.55	-0.000318
32.5667	-0.000295
32.5833	-0.000412
32.6	-0.000539
32.6167	-0.000356
32.6333	-0.000198
32.65	-0.00016
32.6667	-0.000121
32.6833	2.7e-05
32.7	6.5e-05
32.7167	2.3e-05
32.7333	-7.3e-05
32.75	-0.000219
32.7667	-0.000386
32.7833	-0.000442
32.8	-0.000728
32.8167	-0.001135
32.8333	-0.001245
32.85	-0.001096
32.8667	-0.000867
32.8833	-0.000727
32.9	-0.000618
32.9167	-0.000748
32.9333	-0.000942
32.95	-0.001076
32.9667	-0.00111
32.9833	-0.001134
33	-0.001258
33.0167	-0.001212
33.0333	-0.001527
33.05	-0.001632
33.0667	-0.001658
33.0833	-0.001693
33.1	-0.001278
33.1167	-0.000494
33.1333	7.3e-05
33.15	0.000529
33.1667	0.000755
33.1833	0.000461
33.2	0.000198
33.2167	0.000574
33.2333	0.001105
33.25	0.001216
33.2667	0.000988
33.2833	0.001619
33.3	0.00229
33.3167	0.002651
33.3333	0.00246
33.35	0.002919
[truncated: 911 more rows]

## Sheet: GH_lev D42A variant
Titration of 8 mg/ml levan into 50 µM GH_lev D42A variant																						Titration of 8 mg/ml levan into 50 µM GH_lev D42A
Raw injection heats		Integrated heats		Fitted curve																		Raw injection heats		Integrated heats		Fitted curve
Time (min)	DP (µcal/s)	Molar ratio	ΔH (kcal/mol)	Molar ratio	ΔH (kcal/mol)																	Time (min)	DP (µcal/s)	Molar ratio	ΔH (kcal/mol)	Molar ratio	ΔH (kcal/mol)
0.083333	0.000927	0.194109	-27.2395	0.032194	-26.6773																	0.083333	0.000927	0.194109	-27.2395	0.032194	-26.6773
0.1	0.000765	0.357584	-26.2254	0.194109	-26.4769																	0.1	0.000765	0.357584	-26.2254	0.194109	-26.4769
0.116667	0.000623	0.522618	-24.8354	0.357584	-25.9982																	0.116667	0.000623	0.522618	-24.8354	0.357584	-25.9982
0.133333	0.000622	0.689213	-23.0286	0.522618	-25.1849																	0.133333	0.000622	0.689213	-23.0286	0.522618	-25.1849
0.15	0.00059	0.857367	-20.5745	0.689213	-23.7115																	0.15	0.00059	0.857367	-20.5745	0.689213	-23.7115
0.166667	0.000328	1.02708	-16.5356	0.857367	-20.9551																	0.166667	0.000328	1.02708	-16.5356	0.857367	-20.9551
0.183333	0.000217	1.19836	-11.1152	1.02708	-16.261																	0.183333	0.000217	1.19836	-11.1152	1.02708	-16.261
0.2	0.000355	1.37119	-5.59506	1.19836	-10.4534																	0.2	0.000355	1.37119	-5.59506	1.19836	-10.4534
0.216667	0.000523	1.54558	-2.63449	1.37119	-5.85096																	0.216667	0.000523	1.54558	-2.63449	1.37119	-5.85096
0.233333	0.000482	1.72154	-1.3848	1.54558	-3.18951																	0.233333	0.000482	1.72154	-1.3848	1.54558	-3.18951
0.25	0.00032	1.89905	-0.694846	1.72154	-1.78338																	0.25	0.00032	1.89905	-0.694846	1.72154	-1.78338
0.266667	0.000218	2.07813	-0.46552	1.89905	-1.01456																	0.266667	0.000218	2.07813	-0.46552	1.89905	-1.01456
0.283333	1.6e-05	2.25876	-0.298557	2.07813	-0.565233																	0.283333	1.6e-05	2.25876	-0.298557	2.07813	-0.565233
0.3	-0.000206	2.44096	-0.169599	2.25876	-0.285027																	0.3	-0.000206	2.44096	-0.169599	2.25876	-0.285027
0.316667	-0.000348	2.62471	-0.174778	2.44096	-0.100304																	0.316667	-0.000348	2.62471	-0.174778	2.44096	-0.100304
0.333333	-0.00052	2.81002	-0.106192	2.62471	0.027223																	0.333333	-0.00052	2.81002	-0.106192	2.62471	0.027223
0.35	-0.000542	2.9969	-0.081424	2.81002	0.118704																	0.35	-0.000542	2.9969	-0.081424	2.81002	0.118704
0.366667	-0.000715	3.18533	-0.100072	2.9969	0.186472																	0.366667	-0.000715	3.18533	-0.100072	2.9969	0.186472
0.383333	-0.000777			3.18533	0.238065																	0.383333	-0.000777			3.18533	0.238065
0.4	-0.00094																					0.4	-0.00094
0.416667	-0.000922																					0.416667	-0.000922
0.433333	-0.000885																					0.433333	-0.000885
0.45	-0.000888																					0.45	-0.000888
0.466667	-0.000961																					0.466667	-0.000961
0.483333	-0.000734																					0.483333	-0.000734
0.5	-0.000607																					0.5	-0.000607
0.516667	-0.000511																					0.516667	-0.000511
0.533333	-0.000514																					0.533333	-0.000514
0.55	-0.000487																					0.55	-0.000487
0.566667	-0.000631																					0.566667	-0.000631
0.583333	-0.000614																					0.583333	-0.000614
0.6	-0.000588																					0.6	-0.000588
0.616667	-0.000572																					0.616667	-0.000572
0.633333	-0.000476																					0.633333	-0.000476
0.65	-8e-05																					0.65	-8e-05
0.666667	0.000246																					0.666667	0.000246
0.683333	0.000182																					0.683333	0.000182
0.7	0.000198																					0.7	0.000198
0.716667	0.000234																					0.716667	0.000234
0.733333	0.00027																					0.733333	0.00027
0.75	0.000365																					0.75	0.000365
0.766667	0.000451																					0.766667	0.000451
0.783333	0.000417																					0.783333	0.000417
0.8	0.000223																					0.8	0.000223
0.816667	9e-05																					0.816667	9e-05
0.833333	3.6e-05																					0.833333	3.6e-05
0.85	6.2e-05																					0.85	6.2e-05
0.866667	0.000248																					0.866667	0.000248
0.883333	0.000744																					0.883333	0.000744
0.9	0.000861																					0.9	0.000861
0.916667	0.000317																					0.916667	0.000317
0.933333	0.000104																					0.933333	0.000104
0.95	3e-05																					0.95	3e-05
0.966667	-0.000123																					0.966667	-0.000123
0.983333	0.000773																					0.983333	0.000773
1	0.00128																					1	0.00128
1.01667	0.003518																					1.01667	0.003518
1.03333	0.004825																					1.03333	0.004825
1.05	-0.055968																					1.05	-0.055968
1.06667	-0.170121																					1.06667	-0.170121
1.08333	-0.313814																					1.08333	-0.313814
1.1	-0.415936																					1.1	-0.415936
1.11667	-0.439908																					1.11667	-0.439908
1.13333	-0.42309																					1.13333	-0.42309
1.15	-0.384382																					1.15	-0.384382
1.16667	-0.338035																					1.16667	-0.338035
1.18333	-0.295177																					1.18333	-0.295177
1.2	-0.259578																					1.2	-0.259578
1.21667	-0.224819																					1.21667	-0.224819
1.23333	-0.196061																					1.23333	-0.196061
1.25	-0.172712																					1.25	-0.172712
1.26667	-0.148664																					1.26667	-0.148664
1.28333	-0.131345																					1.28333	-0.131345
1.3	-0.114805																					1.3	-0.114805
1.31667	-0.100116																					1.31667	-0.100116
1.33333	-0.088016																					1.33333	-0.088016
1.35	-0.081437																					1.35	-0.081437
1.36667	-0.075397																					1.36667	-0.075397
1.38333	-0.065128																					1.38333	-0.065128
1.4	-0.056987																					1.4	-0.056987
1.41667	-0.049057																					1.41667	-0.049057
1.43333	-0.046896																					1.43333	-0.046896
1.45	-0.043126																					1.45	-0.043126
1.46667	-0.041475																					1.46667	-0.041475
1.48333	-0.038575																					1.48333	-0.038575
1.5	-0.035843																					1.5	-0.035843
1.51667	-0.034002																					1.51667	-0.034002
1.53333	-0.03166																					1.53333	-0.03166
1.55	-0.029128																					1.55	-0.029128
1.56667	-0.026457																					1.56667	-0.026457
1.58333	-0.024495																					1.58333	-0.024495
1.6	-0.022093																					1.6	-0.022093
1.61667	-0.01964																					1.61667	-0.01964
1.63333	-0.018337																					1.63333	-0.018337
1.65	-0.017274																					1.65	-0.017274
1.66667	-0.016402																					1.66667	-0.016402
1.68333	-0.015769																					1.68333	-0.015769
1.7	-0.015135																					1.7	-0.015135
1.71667	-0.013991																					1.71667	-0.013991
1.73333	-0.013037																					1.73333	-0.013037
1.75	-0.012143																					1.75	-0.012143
1.76667	-0.011309																					1.76667	-0.011309
1.78333	-0.010785																					1.78333	-0.010785
1.8	-0.01028																					1.8	-0.01028
1.81667	-0.009964																					1.81667	-0.009964
1.83333	-0.009539																					1.83333	-0.009539
1.85	-0.009193																					1.85	-0.009193
1.86667	-0.008968																					1.86667	-0.008968
1.88333	-0.008773																					1.88333	-0.008773
1.9	-0.008406																					1.9	-0.008406
1.91667	-0.008229																					1.91667	-0.008229
1.93333	-0.007942																					1.93333	-0.007942
1.95	-0.007495																					1.95	-0.007495
1.96667	-0.007099																					1.96667	-0.007099
1.98333	-0.006642																					1.98333	-0.006642
2	-0.006184																					2	-0.006184
2.01667	-0.005805																					2.01667	-0.005805
2.03333	-0.005617																					2.03333	-0.005617
2.05	-0.005628																					2.05	-0.005628
2.06667	-0.00546																					2.06667	-0.00546
2.08333	-0.005252																					2.08333	-0.005252
2.1	-0.005022																					2.1	-0.005022
2.11667	-0.004912																					2.11667	-0.004912
2.13333	-0.004812																					2.13333	-0.004812
2.15	-0.004712																					2.15	-0.004712
2.16667	-0.004532																					2.16667	-0.004532
2.18333	-0.004612																					2.18333	-0.004612
2.2	-0.00465																					2.2	-0.00465
2.21667	-0.004618																					2.21667	-0.004618
2.23333	-0.004667																					2.23333	-0.004667
2.25	-0.004485																					2.25	-0.004485
2.26667	-0.004443																					2.26667	-0.004443
2.28333	-0.004561																					2.28333	-0.004561
2.3	-0.004838																					2.3	-0.004838
2.31667	-0.004584																					2.31667	-0.004584
2.33333	-0.004281																					2.33333	-0.004281
2.35	-0.003937																					2.35	-0.003937
2.36667	-0.003784																					2.36667	-0.003784
2.38333	-0.00352																					2.38333	-0.00352
2.4	-0.003305																					2.4	-0.003305
2.41667	-0.003109																					2.41667	-0.003109
2.43333	-0.003034																					2.43333	-0.003034
2.45	-0.002598																					2.45	-0.002598
2.46667	-0.001903																					2.46667	-0.001903
2.48333	-0.001347																					2.48333	-0.001347
2.5	-0.00085																					2.5	-0.00085
2.51667	-0.000832																					2.51667	-0.000832
2.53333	-0.000805																					2.53333	-0.000805
2.55	-0.000347																					2.55	-0.000347
2.56667	-0.00041																					2.56667	-0.00041
2.58333	-0.000712																					2.58333	-0.000712
2.6	-0.000493																					2.6	-0.000493
2.61667	-0.000383																					2.61667	-0.000383
2.63333	-0.000494																					2.63333	-0.000494
2.65	-0.000654																					2.65	-0.000654
2.66667	-0.000654																					2.66667	-0.000654
2.68333	-0.000664																					2.68333	-0.000664
2.7	-0.000573																					2.7	-0.000573
2.71667	-0.000431																					2.71667	-0.000431
2.73333	-0.000298																					2.73333	-0.000298
2.75	-0.000216																					2.75	-0.000216
2.76667	-0.000274																					2.76667	-0.000274
2.78333	-0.000432																					2.78333	-0.000432
2.8	-0.000527																					2.8	-0.000527
2.81667	-0.000572																					2.81667	-0.000572
2.83333	-9.7e-05																					2.83333	-9.7e-05
2.85	0.000168																					2.85	0.000168
2.86667	0.000303																					2.86667	0.000303
2.88333	0.000528																					2.88333	0.000528
2.9	0.000676																					2.9	0.000676
2.91667	0.000834																					2.91667	0.000834
2.93333	0.001082																					2.93333	0.001082
2.95	0.001201																					2.95	0.001201
2.96667	0.000999																					2.96667	0.000999
2.98333	0.000858																					2.98333	0.000858
3	0.000729																					3	0.000729
3.01667	0.000482																					3.01667	0.000482
3.03333	0.000274																					3.03333	0.000274
3.05	0.000136																					3.05	0.000136
3.06667	8.8e-05																					3.06667	8.8e-05
3.08333	0																					3.08333	0
3.1	2.6e-05																					3.1	2.6e-05
3.11667	0.000202																					3.11667	0.000202
3.13333	0.000348																					3.13333	0.000348
3.15	0.000125																					3.15	0.000125
3.16667	-0.000339																					3.16667	-0.000339
3.18333	-0.000553																					3.18333	-0.000553
3.2	-0.000544																					3.2	-0.000544
3.21667	-0.000513																					3.21667	-0.000513
3.23333	-0.000293																					3.23333	-0.000293
3.25	-0.000243																					3.25	-0.000243
3.26667	-2e-06																					3.26667	-2e-06
3.28333	0.000208																					3.28333	0.000208
3.3	0.000692																					3.3	0.000692
3.31667	0.000896																					3.31667	0.000896
3.33333	0.000891																					3.33333	0.000891
3.35	0.000965																					3.35	0.000965
3.36667	0.00102																					3.36667	0.00102
3.38333	0.000905																					3.38333	0.000905
3.4	0.000613																					3.4	0.000613
3.41667	0.001162																					3.41667	0.001162
3.43333	0.001761																					3.43333	0.001761
3.45	0.001769																					3.45	0.001769
3.46667	0.001378																					3.46667	0.001378
3.48333	0.001207																					3.48333	0.001207
3.5	0.0025																					3.5	0.0025
3.51667	0.005153																					3.51667	0.005153
3.53333	-0.013274																					3.53333	-0.013274
3.55	-0.172871																					3.55	-0.172871
3.56667	-0.528918																					3.56667	-0.528918
3.58333	-1.11072																					3.58333	-1.11072
3.6	-1.7916																					3.6	-1.7916
3.61667	-2.42347																					3.61667	-2.42347
3.63333	-2.89468																					3.63333	-2.89468
3.65	-3.14664																					3.65	-3.14664
3.66667	-3.16449																					3.66667	-3.16449
3.68333	-3.01413																					3.68333	-3.01413
3.7	-2.76631																					3.7	-2.76631
3.71667	-2.47093																					3.71667	-2.47093
3.73333	-2.16526																					3.73333	-2.16526
3.75	-1.87879																					3.75	-1.87879
3.76667	-1.62272																					3.76667	-1.62272
3.78333	-1.40847																					3.78333	-1.40847
3.8	-1.22789																					3.8	-1.22789
3.81667	-1.07698																					3.81667	-1.07698
3.83333	-0.955222																					3.83333	-0.955222
3.85	-0.854949																					3.85	-0.854949
3.86667	-0.769105																					3.86667	-0.769105
3.88333	-0.694932																					3.88333	-0.694932
3.9	-0.631396																					3.9	-0.631396
3.91667	-0.57499																					3.91667	-0.57499
3.93333	-0.525923																					3.93333	-0.525923
3.95	-0.482317																					3.95	-0.482317
3.96667	-0.440211																					3.96667	-0.440211
3.98333	-0.401774																					3.98333	-0.401774
4	-0.367586																					4	-0.367586
4.01667	-0.338867																					4.01667	-0.338867
4.03333	-0.314178																					4.03333	-0.314178
4.05	-0.287649																					4.05	-0.287649
4.06667	-0.266111																					4.06667	-0.266111
4.08333	-0.249902																					4.08333	-0.249902
4.1	-0.233911																					4.1	-0.233911
4.11667	-0.21642																					4.11667	-0.21642
4.13333	-0.201009																					4.13333	-0.201009
4.15	-0.182458																					4.15	-0.182458
4.16667	-0.169287																					4.16667	-0.169287
4.18333	-0.155777																					4.18333	-0.155777
4.2	-0.148374																					4.2	-0.148374
4.21667	-0.140431																					4.21667	-0.140431
4.23333	-0.127589																					4.23333	-0.127589
4.25	-0.118046																					4.25	-0.118046
4.26667	-0.111193																					4.26667	-0.111193
4.28333	-0.10475																					4.28333	-0.10475
4.3	-0.100437																					4.3	-0.100437
4.31667	-0.096782																					4.31667	-0.096782
4.33333	-0.088238																					4.33333	-0.088238
4.35	-0.084764																					4.35	-0.084764
4.36667	-0.07996																					4.36667	-0.07996
4.38333	-0.073616																					4.38333	-0.073616
4.4	-0.071721																					4.4	-0.071721
4.41667	-0.068445																					4.41667	-0.068445
4.43333	-0.06693																					4.43333	-0.06693
4.45	-0.060395																					4.45	-0.060395
4.46667	-0.05587																					4.46667	-0.05587
4.48333	-0.053794																					4.48333	-0.053794
4.5	-0.051758																					4.5	-0.051758
4.51667	-0.050432																					4.51667	-0.050432
4.53333	-0.049606																					4.53333	-0.049606
4.55	-0.04838																					4.55	-0.04838
4.56667	-0.046424																					4.56667	-0.046424
4.58333	-0.044788																					4.58333	-0.044788
4.6	-0.043442																					4.6	-0.043442
4.61667	-0.042145																					4.61667	-0.042145
4.63333	-0.040619																					4.63333	-0.040619
4.65	-0.039462																					4.65	-0.039462
4.66667	-0.038236																					4.66667	-0.038236
4.68333	-0.037279																					4.68333	-0.037279
4.7	-0.036283																					4.7	-0.036283
4.71667	-0.035156																					4.71667	-0.035156
4.73333	-0.03397																					4.73333	-0.03397
4.75	-0.032923																					4.75	-0.032923
4.76667	-0.032117																					4.76667	-0.032117
4.78333	-0.03137																					4.78333	-0.03137
4.8	-0.030354																					4.8	-0.030354
4.81667	-0.029587																					4.81667	-0.029587
4.83333	-0.028701																					4.83333	-0.028701
4.85	-0.027775																					4.85	-0.027775
4.86667	-0.026928																					4.86667	-0.026928
4.88333	-0.025902																					4.88333	-0.025902
4.9	-0.025016																					4.9	-0.025016
4.91667	-0.024301																					4.91667	-0.024301
4.93333	-0.023765																					4.93333	-0.023765
4.95	-0.023139																					4.95	-0.023139
4.96667	-0.022673																					4.96667	-0.022673
4.98333	-0.022148																					4.98333	-0.022148
5	-0.021483																					5	-0.021483
5.01667	-0.020838																					5.01667	-0.020838
5.03333	-0.020113																					5.03333	-0.020113
5.05	-0.019378																					5.05	-0.019378
5.06667	-0.018804																					5.06667	-0.018804
5.08333	-0.018309																					5.08333	-0.018309
5.1	-0.018295																					5.1	-0.018295
5.11667	-0.018002																					5.11667	-0.018002
5.13333	-0.017468																					5.13333	-0.017468
5.15	-0.016825																					5.15	-0.016825
5.16667	-0.016241																					5.16667	-0.016241
5.18333	-0.015768																					5.18333	-0.015768
5.2	-0.015215																					5.2	-0.015215
5.21667	-0.014583																					5.21667	-0.014583
5.23333	-0.013961																					5.23333	-0.013961
5.25	-0.0134																					5.25	-0.0134
5.26667	-0.012918																					5.26667	-0.012918
5.28333	-0.012416																					5.28333	-0.012416
5.3	-0.012025																					5.3	-0.012025
5.31667	-0.011655																					5.31667	-0.011655
5.33333	-0.011356																					5.33333	-0.011356
5.35	-0.011276																					5.35	-0.011276
5.36667	-0.010916																					5.36667	-0.010916
5.38333	-0.010476																					5.38333	-0.010476
5.4	-0.010188																					5.4	-0.010188
5.41667	-0.00992																					5.41667	-0.00992
5.43333	-0.009602																					5.43333	-0.009602
5.45	-0.009275																					5.45	-0.009275
5.46667	-0.008957																					5.46667	-0.008957
5.48333	-0.00862																					5.48333	-0.00862
5.5	-0.008114																					5.5	-0.008114
5.51667	-0.007669																					5.51667	-0.007669
5.53333	-0.007214																					5.53333	-0.007214
5.55	-0.006969																					5.55	-0.006969
5.56667	-0.006874																					5.56667	-0.006874
5.58333	-0.006719																					5.58333	-0.006719
5.6	-0.006366																					5.6	-0.006366
5.61667	-0.006254																					5.61667	-0.006254
5.63333	-0.006042																					5.63333	-0.006042
5.65	-0.00547																					5.65	-0.00547
5.66667	-0.004928																					5.66667	-0.004928
5.68333	-0.004526																					5.68333	-0.004526
5.7	-0.004286																					5.7	-0.004286
5.71667	-0.004078																					5.71667	-0.004078
5.73333	-0.003879																					5.73333	-0.003879
5.75	-0.00353																					5.75	-0.00353
5.76667	-0.003212																					5.76667	-0.003212
5.78333	-0.003133																					5.78333	-0.003133
5.8	-0.003087																					5.8	-0.003087
5.81667	-0.002972																					5.81667	-0.002972
5.83333	-0.002927																					5.83333	-0.002927
5.85	-0.002722																					5.85	-0.002722
5.86667	-0.002307																					5.86667	-0.002307
5.88333	-0.001992																					5.88333	-0.001992
5.9	-0.001589																					5.9	-0.001589
5.91667	-0.001458																					5.91667	-0.001458
5.93333	-0.001247																					5.93333	-0.001247
5.95	-0.001016																					5.95	-0.001016
5.96667	-0.001285																					5.96667	-0.001285
5.98333	-0.000714																					5.98333	-0.000714
6	4e-06																					6	4e-06
6.01667	0.002222																					6.01667	0.002222
6.03333	0.000529																					6.03333	0.000529
6.05	-0.110644																					6.05	-0.110644
6.06667	-0.389417																					6.06667	-0.389417
6.08333	-0.88117																					6.08333	-0.88117
6.1	-1.49777																					6.1	-1.49777
6.11667	-2.08401																					6.11667	-2.08401
6.13333	-2.55776																					6.13333	-2.55776
6.15	-2.86674																					6.15	-2.86674
6.16667	-2.99257																					6.16667	-2.99257
6.18333	-2.94456																					6.18333	-2.94456
6.2	-2.76876																					6.2	-2.76876
6.21667	-2.51534																					6.21667	-2.51534
6.23333	-2.22589																					6.23333	-2.22589
6.25	-1.93783																					6.25	-1.93783
6.26667	-1.67641																					6.26667	-1.67641
6.28333	-1.44433																					6.28333	-1.44433
6.3	-1.24783																					6.3	-1.24783
6.31667	-1.09048																					6.31667	-1.09048
6.33333	-0.962277																					6.33333	-0.962277
6.35	-0.858401																					6.35	-0.858401
6.36667	-0.772084																					6.36667	-0.772084
6.38333	-0.696408																					6.38333	-0.696408
6.4	-0.632873																					6.4	-0.632873
6.41667	-0.57772																					6.41667	-0.57772
6.43333	-0.525407																					6.43333	-0.525407
6.45	-0.480134																					6.45	-0.480134
6.46667	-0.436401																					6.46667	-0.436401
6.48333	-0.401777																					6.48333	-0.401777
6.5	-0.368096																					6.5	-0.368096
6.51667	-0.339026																					6.51667	-0.339026
6.53333	-0.313246																					6.53333	-0.313246
6.55	-0.289156																					6.55	-0.289156
6.56667	-0.270806																					6.56667	-0.270806
6.58333	-0.252546																					6.58333	-0.252546
6.6	-0.234777																					6.6	-0.234777
6.61667	-0.21778																					6.61667	-0.21778
6.63333	-0.203863																					6.63333	-0.203863
6.65	-0.188056																					6.65	-0.188056
6.66667	-0.177199																					6.66667	-0.177199
6.68333	-0.165862																					6.68333	-0.165862
6.7	-0.153976																					6.7	-0.153976
6.71667	-0.141312																					6.71667	-0.141312
6.73333	-0.126858																					6.73333	-0.126858
6.75	-0.119043																					6.75	-0.119043
6.76667	-0.116939																					6.76667	-0.116939
6.78333	-0.110024																					6.78333	-0.110024
6.8	-0.103012																					6.8	-0.103012
6.81667	-0.09556																					6.81667	-0.09556
6.83333	-0.092688																					6.83333	-0.092688
6.85	-0.087786																					6.85	-0.087786
6.86667	-0.080275																					6.86667	-0.080275
6.88333	-0.075053																					6.88333	-0.075053
6.9	-0.071472																					6.9	-0.071472
6.91667	-0.068673																					6.91667	-0.068673
6.93333	-0.065214																					6.93333	-0.065214
6.95	-0.061865																					6.95	-0.061865
6.96667	-0.058145																					6.96667	-0.058145
6.98333	-0.054206																					6.98333	-0.054206
7	-0.051048																					7	-0.051048
7.01667	-0.048931																					7.01667	-0.048931
7.03333	-0.047734																					7.03333	-0.047734
7.05	-0.045767																					7.05	-0.045767
7.06667	-0.04364																					7.06667	-0.04364
7.08333	-0.041863																					7.08333	-0.041863
7.1	-0.041017																					7.1	-0.041017
7.11667	-0.040082																					7.11667	-0.040082
7.13333	-0.038477																					7.13333	-0.038477
7.15	-0.036852																					7.15	-0.036852
7.16667	-0.035687																					7.16667	-0.035687
7.18333	-0.034212																					7.18333	-0.034212
7.2	-0.033039																					7.2	-0.033039
7.21667	-0.032976																					7.21667	-0.032976
7.23333	-0.032873																					7.23333	-0.032873
7.25	-0.03221																					7.25	-0.03221
7.26667	-0.031517																					7.26667	-0.031517
7.28333	-0.030754																					7.28333	-0.030754
7.3	-0.029562																					7.3	-0.029562
7.31667	-0.028491																					7.31667	-0.028491
7.33333	-0.02798																					7.33333	-0.02798
7.35	-0.027619																					7.35	-0.027619
7.36667	-0.027398																					7.36667	-0.027398
7.38333	-0.026706																					7.38333	-0.026706
7.4	-0.026056																					7.4	-0.026056
7.41667	-0.025117																					7.41667	-0.025117
7.43333	-0.024167																					7.43333	-0.024167
7.45	-0.023168																					7.45	-0.023168
7.46667	-0.022118																					7.46667	-0.022118
7.48333	-0.020929																					7.48333	-0.020929
7.5	-0.01992																					7.5	-0.01992
7.51667	-0.019272																					7.51667	-0.019272
7.53333	-0.018484																					7.53333	-0.018484
7.55	-0.017716																					7.55	-0.017716
7.56667	-0.016978																					7.56667	-0.016978
7.58333	-0.01639																					7.58333	-0.01639
7.6	-0.016003																					7.6	-0.016003
7.61667	-0.015456																					7.61667	-0.015456
7.63333	-0.014879																					7.63333	-0.014879
7.65	-0.014133																					7.65	-0.014133
7.66667	-0.013526																					7.66667	-0.013526
7.68333	-0.012989																					7.68333	-0.012989
7.7	-0.012593																					7.7	-0.012593
7.71667	-0.012128																					7.71667	-0.012128
7.73333	-0.011752																					7.73333	-0.011752
7.75	-0.011437																					7.75	-0.011437
7.76667	-0.011131																					7.76667	-0.011131
7.78333	-0.010746																					7.78333	-0.010746
7.8	-0.010501																					7.8	-0.010501
7.81667	-0.010356																					7.81667	-0.010356
7.83333	-0.009922																					7.83333	-0.009922
7.85	-0.009647																					7.85	-0.009647
7.86667	-0.009503																					7.86667	-0.009503
7.88333	-0.009338																					7.88333	-0.009338
7.9	-0.009214																					7.9	-0.009214
7.91667	-0.00897																					7.91667	-0.00897
7.93333	-0.008597																					7.93333	-0.008597
7.95	-0.008143																					7.95	-0.008143
7.96667	-0.007639																					7.96667	-0.007639
7.98333	-0.007205																					7.98333	-0.007205
8	-0.006762																					8	-0.006762
8.01667	-0.006309																					8.01667	-0.006309
8.03333	-0.005826																					8.03333	-0.005826
8.05	-0.005563																					8.05	-0.005563
8.06667	-0.00511																					8.06667	-0.00511
8.08333	-0.004837																					8.08333	-0.004837
8.1	-0.004454																					8.1	-0.004454
8.11667	-0.004332																					8.11667	-0.004332
8.13333	-0.004249																					8.13333	-0.004249
8.15	-0.003957																					8.15	-0.003957
8.16667	-0.003814																					8.16667	-0.003814
8.18333	-0.003552																					8.18333	-0.003552
8.2	-0.003349																					8.2	-0.003349
8.21667	-0.003077																					8.21667	-0.003077
8.23333	-0.002615																					8.23333	-0.002615
8.25	-0.002213																					8.25	-0.002213
8.26667	-0.001871																					8.26667	-0.001871
8.28333	-0.001519																					8.28333	-0.001519
8.3	-0.001246																					8.3	-0.001246
8.31667	-0.001204																					8.31667	-0.001204
8.33333	-0.000932																					8.33333	-0.000932
8.35	-0.000691																					8.35	-0.000691
8.36667	-0.000649																					8.36667	-0.000649
8.38333	-0.000477																					8.38333	-0.000477
8.4	-5e-06																					8.4	-5e-06
8.41667	0.000837																					8.41667	0.000837
8.43333	0.001739																					8.43333	0.001739
8.45	0.002631																					8.45	0.002631
8.46667	0.002733																					8.46667	0.002733
8.48333	0.002285																					8.48333	0.002285
8.5	0.004667																					8.5	0.004667
8.51667	0.005199																					8.51667	0.005199
8.53333	-0.004259																					8.53333	-0.004259
8.55	-0.105087																					8.55	-0.105087
8.56667	-0.358165																					8.56667	-0.358165
8.58333	-0.793053																					8.58333	-0.793053
8.6	-1.32454																					8.6	-1.32454
8.61667	-1.84179																					8.61667	-1.84179
8.63333	-2.28224																					8.63333	-2.28224
8.65	-2.59726																					8.65	-2.59726
8.66667	-2.76602																					8.66667	-2.76602
8.68333	-2.78204																					8.68333	-2.78204
8.7	-2.65601																					8.7	-2.65601
8.71667	-2.43318																					8.71667	-2.43318
8.73333	-2.16607																					8.73333	-2.16607
8.75	-1.89092																					8.75	-1.89092
8.76667	-1.62931																					8.76667	-1.62931
8.78333	-1.40824																					8.78333	-1.40824
8.8	-1.21905																					8.8	-1.21905
8.81667	-1.0617																					8.81667	-1.0617
8.83333	-0.931433																					8.83333	-0.931433
8.85	-0.827712																					8.85	-0.827712
8.86667	-0.74141																					8.86667	-0.74141
8.88333	-0.668228																					8.88333	-0.668228
8.9	-0.607276																					8.9	-0.607276
8.91667	-0.558084																					8.91667	-0.558084
8.93333	-0.511383																					8.93333	-0.511383
8.95	-0.464591																					8.95	-0.464591
8.96667	-0.423879																					8.96667	-0.423879
8.98333	-0.391587																					8.98333	-0.391587
9	-0.360376																					9	-0.360376
9.01667	-0.332064																					9.01667	-0.332064
9.03333	-0.309363																					9.03333	-0.309363
9.05	-0.284631																					9.05	-0.284631
9.06667	-0.26438																					9.06667	-0.26438
9.08333	-0.244318																					9.08333	-0.244318
9.1	-0.227737																					9.1	-0.227737
9.11667	-0.212006																					9.11667	-0.212006
9.13333	-0.199864																					9.13333	-0.199864
9.15	-0.186683																					9.15	-0.186683
9.16667	-0.171542																					9.16667	-0.171542
9.18333	-0.16215																					9.18333	-0.16215
9.2	-0.149549																					9.2	-0.149549
9.21667	-0.139288																					9.21667	-0.139288
9.23333	-0.130447																					9.23333	-0.130447
9.25	-0.121516																					9.25	-0.121516
9.26667	-0.116886																					9.26667	-0.116886
9.28333	-0.109885																					9.28333	-0.109885
9.3	-0.099454																					9.3	-0.099454
9.31667	-0.092553																					9.31667	-0.092553
9.33333	-0.091633																					9.33333	-0.091633
9.35	-0.082592																					9.35	-0.082592
9.36667	-0.075691																					9.36667	-0.075691
9.38333	-0.075641																					9.38333	-0.075641
9.4	-0.0693																					9.4	-0.0693
9.41667	-0.06824																					9.41667	-0.06824
9.43333	-0.06199																					9.43333	-0.06199
9.45	-0.05912																					9.45	-0.05912
9.46667	-0.05731																					9.46667	-0.05731
9.48333	-0.056229																					9.48333	-0.056229
9.5	-0.053549																					9.5	-0.053549
9.51667	-0.04843																					9.51667	-0.04843
9.53333	-0.04401																					9.53333	-0.04401
9.55	-0.0382																					9.55	-0.0382
9.56667	-0.0345																					9.56667	-0.0345
9.58333	-0.034511																					9.58333	-0.034511
9.6	-0.034501																					9.6	-0.034501
9.61667	-0.034852																					9.61667	-0.034852
9.63333	-0.035243																					9.63333	-0.035243
9.65	-0.034564																					9.65	-0.034564
9.66667	-0.034494																					9.66667	-0.034494
9.68333	-0.034645																					9.68333	-0.034645
9.7	-0.034336																					9.7	-0.034336
9.71667	-0.034367																					9.71667	-0.034367
9.73333	-0.033779																					9.73333	-0.033779
9.75	-0.03298																					9.75	-0.03298
9.76667	-0.032321																					9.76667	-0.032321
9.78333	-0.031273																					9.78333	-0.031273
9.8	-0.029944																					9.8	-0.029944
9.81667	-0.028666																					9.81667	-0.028666
9.83333	-0.027618																					9.83333	-0.027618
9.85	-0.02651																					9.85	-0.02651
9.86667	-0.025292																					9.86667	-0.025292
9.88333	-0.024334																					9.88333	-0.024334
9.9	-0.023316																					9.9	-0.023316
9.91667	-0.022269																					9.91667	-0.022269
9.93333	-0.021022																					9.93333	-0.021022
9.95	-0.019794																					9.95	-0.019794
9.96667	-0.019497																					9.96667	-0.019497
9.98333	-0.01924																					9.98333	-0.01924
10	-0.018682																					10	-0.018682
10.0167	-0.017866																					10.0167	-0.017866
10.0333	-0.017339																					10.0333	-0.017339
10.05	-0.016633																					10.05	-0.016633
10.0667	-0.016096																					10.0667	-0.016096
10.0833	-0.015709																					10.0833	-0.015709
10.1	-0.015313																					10.1	-0.015313
10.1167	-0.014917																					10.1167	-0.014917
10.1333	-0.014531																					10.1333	-0.014531
10.15	-0.014225																					10.15	-0.014225
10.1667	-0.014069																					10.1667	-0.014069
10.1833	-0.014073																					10.1833	-0.014073
10.2	-0.013888																					10.2	-0.013888
10.2167	-0.013363																					10.2167	-0.013363
10.2333	-0.012728																					10.2333	-0.012728
10.25	-0.012523																					10.25	-0.012523
10.2667	-0.012338																					10.2667	-0.012338
10.2833	-0.011883																					10.2833	-0.011883
10.3	-0.011608																					10.3	-0.011608
10.3167	-0.011314																					10.3167	-0.011314
10.3333	-0.01075																					10.3333	-0.01075
10.35	-0.010135																					10.35	-0.010135
10.3667	-0.009721																					10.3667	-0.009721
10.3833	-0.009347																					10.3833	-0.009347
10.4	-0.009133																					10.4	-0.009133
10.4167	-0.00882																					10.4167	-0.00882
10.4333	-0.008407																					10.4333	-0.008407
10.45	-0.007753																					10.45	-0.007753
10.4667	-0.0071																					10.4667	-0.0071
10.4833	-0.006487																					10.4833	-0.006487
10.5	-0.006094																					10.5	-0.006094
10.5167	-0.005892																					10.5167	-0.005892
10.5333	-0.005789																					10.5333	-0.005789
10.55	-0.005377																					10.55	-0.005377
10.5667	-0.004885																					10.5667	-0.004885
10.5833	-0.004473																					10.5833	-0.004473
10.6	-0.004121																					10.6	-0.004121
10.6167	-0.003849																					10.6167	-0.003849
10.6333	-0.003718																					10.6333	-0.003718
10.65	-0.003347																					10.65	-0.003347
10.6667	-0.002936																					10.6667	-0.002936
10.6833	-0.002605																					10.6833	-0.002605
10.7	-0.002264																					10.7	-0.002264
10.7167	-0.002274																					10.7167	-0.002274
10.7333	-0.002273																					10.7333	-0.002273
10.75	-0.002053																					10.75	-0.002053
10.7667	-0.001943																					10.7667	-0.001943
10.7833	-0.001813																					10.7833	-0.001813
10.8	-0.001633																					10.8	-0.001633
10.8167	-0.001424																					10.8167	-0.001424
10.8333	-0.001135																					10.8333	-0.001135
10.85	-0.000746																					10.85	-0.000746
10.8667	-0.000657																					10.8667	-0.000657
10.8833	-0.000458																					10.8833	-0.000458
10.9	-0.000159																					10.9	-0.000159
10.9167	-0.000202																					10.9167	-0.000202
10.9333	-0.000414																					10.9333	-0.000414
10.95	0.000154																					10.95	0.000154
10.9667	0.000432																					10.9667	0.000432
10.9833	6e-05																					10.9833	6e-05
11	-0.000133																					11	-0.000133
11.0167	0.002594																					11.0167	0.002594
11.0333	-0.000889																					11.0333	-0.000889
11.05	-0.076352																					11.05	-0.076352
11.0667	-0.277676																					11.0667	-0.277676
11.0833	-0.645989																					11.0833	-0.645989
11.1	-1.09934																					11.1	-1.09934
11.1167	-1.5434																					11.1167	-1.5434
11.1333	-1.93538																					11.1333	-1.93538
11.15	-2.25062																					11.15	-2.25062
11.1667	-2.45968																					11.1667	-2.45968
11.1833	-2.54378																					11.1833	-2.54378
11.2	-2.48818																					11.2	-2.48818
11.2167	-2.32702																					11.2167	-2.32702
11.2333	-2.09957																					11.2333	-2.09957
11.25	-1.8476																					11.25	-1.8476
11.2667	-1.60325																					11.2667	-1.60325
11.2833	-1.38373																					11.2833	-1.38373
11.3	-1.19097																					11.3	-1.19097
11.3167	-1.03436																					11.3167	-1.03436
11.3333	-0.905115																					11.3333	-0.905115
11.35	-0.803812																					11.35	-0.803812
11.3667	-0.719698																					11.3667	-0.719698
11.3833	-0.643005																					11.3833	-0.643005
11.4	-0.583182																					11.4	-0.583182
11.4167	-0.531559																					11.4167	-0.531559
11.4333	-0.487637																					11.4333	-0.487637
11.45	-0.445244																					11.45	-0.445244
11.4667	-0.405532																					11.4667	-0.405532
11.4833	-0.372369																					11.4833	-0.372369
11.5	-0.348307																					11.5	-0.348307
11.5167	-0.322675																					11.5167	-0.322675
11.5333	-0.295564																					11.5333	-0.295564
11.55	-0.273232																					11.55	-0.273232
11.5667	-0.255421																					11.5667	-0.255421
11.5833	-0.235429																					11.5833	-0.235429
11.6	-0.218498																					11.6	-0.218498
11.6167	-0.203947																					11.6167	-0.203947
11.6333	-0.190846																					11.6333	-0.190846
11.65	-0.180926																					11.65	-0.180926
11.6667	-0.170455																					11.6667	-0.170455
11.6833	-0.158024																					11.6833	-0.158024
11.7	-0.147254																					11.7	-0.147254
11.7167	-0.140544																					11.7167	-0.140544
11.7333	-0.131104																					11.7333	-0.131104
11.75	-0.124225																					11.75	-0.124225
11.7667	-0.119075																					11.7667	-0.119075
11.7833	-0.107955																					11.7833	-0.107955
11.8	-0.098645																					11.8	-0.098645
11.8167	-0.092166																					11.8167	-0.092166
11.8333	-0.086957																					11.8333	-0.086957
11.85	-0.082498																					11.85	-0.082498
11.8667	-0.07992																					11.8667	-0.07992
11.8833	-0.075051																					11.8833	-0.075051
11.9	-0.071092																					11.9	-0.071092
11.9167	-0.066404																					11.9167	-0.066404
11.9333	-0.062746																					11.9333	-0.062746
11.95	-0.059597																					11.95	-0.059597
11.9667	-0.056579																					11.9667	-0.056579
11.9833	-0.053371																					11.9833	-0.053371
12	-0.050303																					12	-0.050303
12.0167	-0.047596																					12.0167	-0.047596
12.0333	-0.045348																					12.0333	-0.045348
12.05	-0.043301																					12.05	-0.043301
12.0667	-0.041423																					12.0667	-0.041423
12.0833	-0.039766																					12.0833	-0.039766
12.1	-0.037729																					12.1	-0.037729
12.1167	-0.036012																					12.1167	-0.036012
12.1333	-0.034745																					12.1333	-0.034745
12.15	-0.033599																					12.15	-0.033599
12.1667	-0.032472																					12.1667	-0.032472
12.1833	-0.031495																					12.1833	-0.031495
12.2	-0.030409																					12.2	-0.030409
12.2167	-0.029313																					12.2167	-0.029313
12.2333	-0.028257																					12.2333	-0.028257
12.25	-0.027521																					12.25	-0.027521
12.2667	-0.027045																					12.2667	-0.027045
12.2833	-0.026219																					12.2833	-0.026219
12.3	-0.025143																					12.3	-0.025143
12.3167	-0.024158																					12.3167	-0.024158
12.3333	-0.023532																					12.3333	-0.023532
12.35	-0.022757																					12.35	-0.022757
12.3667	-0.021951																					12.3667	-0.021951
12.3833	-0.021166																					12.3833	-0.021166
12.4	-0.021061																					12.4	-0.021061
12.4167	-0.020136																					12.4167	-0.020136
12.4333	-0.018511																					12.4333	-0.018511
12.45	-0.017597																					12.45	-0.017597
12.4667	-0.017102																					12.4667	-0.017102
12.4833	-0.016747																					12.4833	-0.016747
12.5	-0.016042																					12.5	-0.016042
12.5167	-0.015678																					12.5167	-0.015678
12.5333	-0.014754																					12.5333	-0.014754
12.55	-0.01377																					12.55	-0.01377
12.5667	-0.013336																					12.5667	-0.013336
12.5833	-0.013081																					12.5833	-0.013081
12.6	-0.012767																					12.6	-0.012767
12.6167	-0.012464																					12.6167	-0.012464
12.6333	-0.01226																					12.6333	-0.01226
12.65	-0.012006																					12.65	-0.012006
12.6667	-0.011983																					12.6667	-0.011983
12.6833	-0.011609																					12.6833	-0.011609
12.7	-0.010955																					12.7	-0.010955
12.7167	-0.010442																					12.7167	-0.010442
12.7333	-0.009939																					12.7333	-0.009939
12.75	-0.009736																					12.75	-0.009736
12.7667	-0.009423																					12.7667	-0.009423
12.7833	-0.009089																					12.7833	-0.009089
12.8	-0.008856																					12.8	-0.008856
12.8167	-0.008324																					12.8167	-0.008324
12.8333	-0.007841																					12.8333	-0.007841
12.85	-0.007618																					12.85	-0.007618
12.8667	-0.006995																					12.8667	-0.006995
12.8833	-0.006683																					12.8833	-0.006683
12.9	-0.00624																					12.9	-0.00624
12.9167	-0.005628																					12.9167	-0.005628
12.9333	-0.005055																					12.9333	-0.005055
12.95	-0.004773																					12.95	-0.004773
12.9667	-0.004541																					12.9667	-0.004541
12.9833	-0.004448																					12.9833	-0.004448
13	-0.004116																					13	-0.004116
13.0167	-0.004014																					13.0167	-0.004014
13.0333	-0.003732																					13.0333	-0.003732
13.05	-0.00355																					13.05	-0.00355
13.0667	-0.003478																					13.0667	-0.003478
13.0833	-0.003106																					13.0833	-0.003106
13.1	-0.002634																					13.1	-0.002634
13.1167	-0.002373																					13.1167	-0.002373
13.1333	-0.002251																					13.1333	-0.002251
13.15	-0.002059																					13.15	-0.002059
13.1667	-0.001808																					13.1667	-0.001808
13.1833	-0.001556																					13.1833	-0.001556
13.2	-0.001445																					13.2	-0.001445
13.2167	-0.001363																					13.2167	-0.001363
13.2333	-0.001422																					13.2333	-0.001422
13.25	-0.001391																					13.25	-0.001391
13.2667	-0.001189																					13.2667	-0.001189
13.2833	-0.000958																					13.2833	-0.000958
13.3	-0.000767																					13.3	-0.000767
13.3167	-0.000615																					13.3167	-0.000615
13.3333	-0.000424																					13.3333	-0.000424
13.35	-0.000273																					13.35	-0.000273
13.3667	-0.000212																					13.3667	-0.000212
13.3833	5.9e-05																					13.3833	5.9e-05
13.4	0.00012																					13.4	0.00012
13.4167	0.000181																					13.4167	0.000181
13.4333	0.000242																					13.4333	0.000242
13.45	0.000343																					13.45	0.000343
13.4667	0.001003																					13.4667	0.001003
13.4833	0.001004																					13.4833	0.001004
13.5	0.001555																					13.5	0.001555
13.5167	-0.000244																					13.5167	-0.000244
13.5333	0.001796																					13.5333	0.001796
13.55	-0.024353																					13.55	-0.024353
13.5667	-0.126262																					13.5667	-0.126262
13.5833	-0.351871																					13.5833	-0.351871
13.6	-0.686291																					13.6	-0.686291
13.6167	-1.05006																					13.6167	-1.05006
13.6333	-1.38232																					13.6333	-1.38232
13.65	-1.67902																					13.65	-1.67902
13.6667	-1.92676																					13.6667	-1.92676
13.6833	-2.10782																					13.6833	-2.10782
13.7	-2.19601																					13.7	-2.19601
13.7167	-2.1662																					13.7167	-2.1662
13.7333	-2.03687																					13.7333	-2.03687
13.75	-1.84153																					13.75	-1.84153
13.7667	-1.62193																					13.7667	-1.62193
13.7833	-1.40857																					13.7833	-1.40857
13.8	-1.21837																					13.8	-1.21837
13.8167	-1.05519																					13.8167	-1.05519
13.8333	-0.914306																					13.8333	-0.914306
13.85	-0.803366																					13.85	-0.803366
13.8667	-0.714646																					13.8667	-0.714646
13.8833	-0.637936																					13.8833	-0.637936
13.9	-0.574346																					13.9	-0.574346
13.9167	-0.521476																					13.9167	-0.521476
13.9333	-0.477036																					13.9333	-0.477036
13.95	-0.435136																					13.95	-0.435136
13.9667	-0.396856																					13.9667	-0.396856
13.9833	-0.363256																					13.9833	-0.363256
14	-0.335806																					14	-0.335806
14.0167	-0.311657																					14.0167	-0.311657
14.0333	-0.291147																					14.0333	-0.291147
14.05	-0.267377																					14.05	-0.267377
14.0667	-0.244398																					14.0667	-0.244398
14.0833	-0.227328																					14.0833	-0.227328
14.1	-0.211318																					14.1	-0.211318
14.1167	-0.195749																					14.1167	-0.195749
14.1333	-0.185859																					14.1333	-0.185859
14.15	-0.17289																					14.15	-0.17289
14.1667	-0.1597																					14.1667	-0.1597
14.1833	-0.148501																					14.1833	-0.148501
14.2	-0.140021																					14.2	-0.140021
14.2167	-0.132072																					14.2167	-0.132072
14.2333	-0.123573																					14.2333	-0.123573
14.25	-0.117233																					14.25	-0.117233
14.2667	-0.109604																					14.2667	-0.109604
14.2833	-0.100625																					14.2833	-0.100625
14.3	-0.097335																					14.3	-0.097335
14.3167	-0.091396																					14.3167	-0.091396
14.3333	-0.085507																					14.3333	-0.085507
14.35	-0.080718																					14.35	-0.080718
14.3667	-0.075339																					14.3667	-0.075339
14.3833	-0.07311																					14.3833	-0.07311
14.4	-0.068091																					14.4	-0.068091
14.4167	-0.066592																					14.4167	-0.066592
14.4333	-0.063963																					14.4333	-0.063963
14.45	-0.061164																					14.45	-0.061164
14.4667	-0.058875																					14.4667	-0.058875
14.4833	-0.055986																					14.4833	-0.055986
14.5	-0.053447																					14.5	-0.053447
14.5167	-0.051549																					14.5167	-0.051549
14.5333	-0.04977																					14.5333	-0.04977
14.55	-0.047671																					14.55	-0.047671
14.5667	-0.045262																					14.5667	-0.045262
14.5833	-0.042834																					14.5833	-0.042834
14.6	-0.040975																					14.6	-0.040975
14.6167	-0.039286																					14.6167	-0.039286
14.6333	-0.037538																					14.6333	-0.037538
14.65	-0.035999																					14.65	-0.035999
14.6667	-0.034561																					14.6667	-0.034561
14.6833	-0.033312																					14.6833	-0.033312
14.7	-0.032044																					14.7	-0.032044
14.7167	-0.030635																					14.7167	-0.030635
14.7333	-0.029687																					14.7333	-0.029687
14.75	-0.028619																					14.75	-0.028619
14.7667	-0.02764																					14.7667	-0.02764
14.7833	-0.026712																					14.7833	-0.026712
14.8	-0.025764																					14.8	-0.025764
14.8167	-0.024865																					14.8167	-0.024865
14.8333	-0.024117																					14.8333	-0.024117
14.85	-0.023389																					14.85	-0.023389
14.8667	-0.022601																					14.8667	-0.022601
14.8833	-0.021853																					14.8833	-0.021853
14.9	-0.021175																					14.9	-0.021175
14.9167	-0.020297																					14.9167	-0.020297
14.9333	-0.019499																					14.9333	-0.019499
14.95	-0.018711																					14.95	-0.018711
14.9667	-0.018093																					14.9667	-0.018093
14.9833	-0.017465																					14.9833	-0.017465
15	-0.016827																					15	-0.016827
15.0167	-0.016369																					15.0167	-0.016369
15.0333	-0.015961																					15.0333	-0.015961
15.05	-0.015494																					15.05	-0.015494
15.0667	-0.015136																					15.0667	-0.015136
15.0833	-0.014718																					15.0833	-0.014718
15.1	-0.01428																					15.1	-0.01428
15.1167	-0.013863																					15.1167	-0.013863
15.1333	-0.013395																					15.1333	-0.013395
15.15	-0.012997																					15.15	-0.012997
15.1667	-0.01268																					15.1667	-0.01268
15.1833	-0.012232																					15.1833	-0.012232
15.2	-0.011915																					15.2	-0.011915
15.2167	-0.011717																					15.2167	-0.011717
15.2333	-0.01144																					15.2333	-0.01144
15.25	-0.010973																					15.25	-0.010973
15.2667	-0.010305																					15.2667	-0.010305
15.2833	-0.009618																					15.2833	-0.009618
15.3	-0.00899																					15.3	-0.00899
15.3167	-0.008423																					15.3167	-0.008423
15.3333	-0.007776																					15.3333	-0.007776
15.35	-0.007319																					15.35	-0.007319
15.3667	-0.006762																					15.3667	-0.006762
15.3833	-0.006214																					15.3833	-0.006214
15.4	-0.005377																					15.4	-0.005377
15.4167	-0.00522																					15.4167	-0.00522
15.4333	-0.005183																					15.4333	-0.005183
15.45	-0.005156																					15.45	-0.005156
15.4667	-0.004709																					15.4667	-0.004709
15.4833	-0.004082																					15.4833	-0.004082
15.5	-0.003595																					15.5	-0.003595
15.5167	-0.003388																					15.5167	-0.003388
15.5333	-0.002921																					15.5333	-0.002921
15.55	-0.002475																					15.55	-0.002475
15.5667	-0.002758																					15.5667	-0.002758
15.5833	-0.003011																					15.5833	-0.003011
15.6	-0.003074																					15.6	-0.003074
15.6167	-0.002947																					15.6167	-0.002947
15.6333	-0.002731																					15.6333	-0.002731
15.65	-0.002504																					15.65	-0.002504
15.6667	-0.002298																					15.6667	-0.002298
15.6833	-0.002021																					15.6833	-0.002021
15.7	-0.001984																					15.7	-0.001984
15.7167	-0.002138																					15.7167	-0.002138
15.7333	-0.002051																					15.7333	-0.002051
15.75	-0.002025																					15.75	-0.002025
15.7667	-0.001948																					15.7667	-0.001948
15.7833	-0.001902																					15.7833	-0.001902
15.8	-0.001686																					15.8	-0.001686
15.8167	-0.001599																					15.8167	-0.001599
15.8333	-0.001413																					15.8333	-0.001413
15.85	-0.001117																					15.85	-0.001117
15.8667	-0.00084																					15.8667	-0.00084
15.8833	-0.000734																					15.8833	-0.000734
15.9	-0.000688																					15.9	-0.000688
15.9167	-0.000652																					15.9167	-0.000652
15.9333	-0.000476																					15.9333	-0.000476
15.95	0.00044																					15.95	0.00044
15.9667	0.001966																					15.9667	0.001966
15.9833	0.002363																					15.9833	0.002363
16	0.002039																					16	0.002039
16.0167	0.002605																					16.0167	0.002605
16.0333	0.003311																					16.0333	0.003311
16.05	-0.017263																					16.05	-0.017263
16.0667	-0.091527																					16.0667	-0.091527
16.0833	-0.257021																					16.0833	-0.257021
16.1	-0.503186																					16.1	-0.503186
16.1167	-0.75854																					16.1167	-0.75854
16.1333	-0.996124																					16.1333	-0.996124
16.15	-1.21371																					16.15	-1.21371
16.1667	-1.41903																					16.1667	-1.41903
16.1833	-1.59086																					16.1833	-1.59086
16.2	-1.69662																					16.2	-1.69662
16.2167	-1.7182																					16.2167	-1.7182
16.2333	-1.65545																					16.2333	-1.65545
16.25	-1.52619																					16.25	-1.52619
16.2667	-1.366																					16.2667	-1.366
16.2833	-1.19762																					16.2833	-1.19762
16.3	-1.04068																					16.3	-1.04068
16.3167	-0.90843																					16.3167	-0.90843
16.3333	-0.793274																					16.3333	-0.793274
16.35	-0.695968																					16.35	-0.695968
16.3667	-0.615863																					16.3667	-0.615863
16.3833	-0.548617																					16.3833	-0.548617
16.4	-0.489731																					16.4	-0.489731
16.4167	-0.445866																					16.4167	-0.445866
16.4333	-0.4046																					16.4333	-0.4046
16.45	-0.369484																					16.45	-0.369484
16.4667	-0.336759																					16.4667	-0.336759
16.4833	-0.309183																					16.4833	-0.309183
16.5	-0.281747																					16.5	-0.281747
16.5167	-0.255152																					16.5167	-0.255152
16.5333	-0.238556																					16.5333	-0.238556
16.55	-0.219951																					16.55	-0.219951
16.5667	-0.203575																					16.5667	-0.203575
16.5833	-0.18638																					16.5833	-0.18638
16.6	-0.173634																					16.6	-0.173634
16.6167	-0.161859																					16.6167	-0.161859
16.6333	-0.152653																					16.6333	-0.152653
16.65	-0.141668																					16.65	-0.141668
16.6667	-0.133612																					16.6667	-0.133612
16.6833	-0.124717																					16.6833	-0.124717
16.7	-0.113061																					16.7	-0.113061
16.7167	-0.108606																					16.7167	-0.108606
16.7333	-0.10215																					16.7333	-0.10215
16.75	-0.094455																					16.75	-0.094455
16.7667	-0.089289																					16.7667	-0.089289
16.7833	-0.085534																					16.7833	-0.085534
16.8	-0.078908																					16.8	-0.078908
16.8167	-0.075243																					16.8167	-0.075243
16.8333	-0.074268																					16.8333	-0.074268
16.85	-0.071842																					16.85	-0.071842
16.8667	-0.067527																					16.8667	-0.067527
16.8833	-0.062781																					16.8833	-0.062781
16.9	-0.058676																					16.9	-0.058676
16.9167	-0.055831																					16.9167	-0.055831
16.9333	-0.052845																					16.9333	-0.052845
16.95	-0.05035																					16.95	-0.05035
16.9667	-0.048094																					16.9667	-0.048094
16.9833	-0.046569																					16.9833	-0.046569
17	-0.044954																					17	-0.044954
17.0167	-0.043188																					17.0167	-0.043188
17.0333	-0.041503																					17.0333	-0.041503
17.05	-0.039838																					17.05	-0.039838
17.0667	-0.038332																					17.0667	-0.038332
17.0833	-0.036917																					17.0833	-0.036917
17.1	-0.035382																					17.1	-0.035382
17.1167	-0.033906																					17.1167	-0.033906
17.1333	-0.032511																					17.1333	-0.032511
17.15	-0.031136																					17.15	-0.031136
17.1667	-0.03																					17.1667	-0.03
17.1833	-0.028945																					17.1833	-0.028945
17.2	-0.02788																					17.2	-0.02788
17.2167	-0.026645																					17.2167	-0.026645
17.2333	-0.025649																					17.2333	-0.025649
17.25	-0.024684																					17.25	-0.024684
17.2667	-0.023619																					17.2667	-0.023619
17.2833	-0.022583																					17.2833	-0.022583
17.3	-0.021798																					17.3	-0.021798
17.3167	-0.020973																					17.3167	-0.020973
17.3333	-0.020317																					17.3333	-0.020317
17.35	-0.019592																					17.35	-0.019592
17.3667	-0.018927																					17.3667	-0.018927
17.3833	-0.018341																					17.3833	-0.018341
17.4	-0.017836																					17.4	-0.017836
17.4167	-0.017291																					17.4167	-0.017291
17.4333	-0.016566																					17.4333	-0.016566
17.45	-0.0161																					17.45	-0.0161
17.4667	-0.015645																					17.4667	-0.015645
17.4833	-0.01554																					17.4833	-0.01554
17.5	-0.015194																					17.5	-0.015194
17.5167	-0.014839																					17.5167	-0.014839
17.5333	-0.014284																					17.5333	-0.014284
17.55	-0.013848																					17.55	-0.013848
17.5667	-0.013423																					17.5667	-0.013423
17.5833	-0.013058																					17.5833	-0.013058
17.6	-0.012703																					17.6	-0.012703
17.6167	-0.012067																					17.6167	-0.012067
17.6333	-0.011762																					17.6333	-0.011762
17.65	-0.011457																					17.65	-0.011457
17.6667	-0.011051																					17.6667	-0.011051
17.6833	-0.010956																					17.6833	-0.010956
17.7	-0.010471																					17.7	-0.010471
17.7167	-0.010245																					17.7167	-0.010245
17.7333	-0.01001																					17.7333	-0.01001
17.75	-0.009455																					17.75	-0.009455
17.7667	-0.008619																					17.7667	-0.008619
17.7833	-0.008254																					17.7833	-0.008254
17.8	-0.007808																					17.8	-0.007808
17.8167	-0.007333																					17.8167	-0.007333
17.8333	-0.006858																					17.8333	-0.006858
17.85	-0.006452																					17.85	-0.006452
17.8667	-0.006267																					17.8667	-0.006267
17.8833	-0.006052																					17.8833	-0.006052
17.9	-0.005756																					17.9	-0.005756
17.9167	-0.005601																					17.9167	-0.005601
17.9333	-0.005505																					17.9333	-0.005505
17.95	-0.00525																					17.95	-0.00525
17.9667	-0.004734																					17.9667	-0.004734
17.9833	-0.004399																					17.9833	-0.004399
18	-0.004084																					18	-0.004084
18.0167	-0.003568																					18.0167	-0.003568
18.0333	-0.003173																					18.0333	-0.003173
18.05	-0.002837																					18.05	-0.002837
18.0667	-0.002532																					18.0667	-0.002532
18.0833	-0.002176																					18.0833	-0.002176
18.1	-0.001941																					18.1	-0.001941
18.1167	-0.001645																					18.1167	-0.001645
18.1333	-0.00142																					18.1333	-0.00142
18.15	-0.001244																					18.15	-0.001244
18.1667	-0.001259																					18.1667	-0.001259
18.1833	-0.001213																					18.1833	-0.001213
18.2	-0.001108																					18.2	-0.001108
18.2167	-0.000962																					18.2167	-0.000962
18.2333	-0.000926																					18.2333	-0.000926
18.25	-0.000621																					18.25	-0.000621
18.2667	-0.000225																					18.2667	-0.000225
18.2833	3e-05																					18.2833	3e-05
18.3	0.000196																					18.3	0.000196
18.3167	0.000222																					18.3167	0.000222
18.3333	0.000127																					18.3333	0.000127
18.35	0.000123																					18.35	0.000123
18.3667	0.000179																					18.3667	0.000179
18.3833	0.000204																					18.3833	0.000204
18.4	0.00013																					18.4	0.00013
18.4167	0.000176																					18.4167	0.000176
18.4333	0.000372																					18.4333	0.000372
18.45	0.001037																					18.45	0.001037
18.4667	0.001493																					18.4667	0.001493
18.4833	0.000609																					18.4833	0.000609
18.5	0.000305																					18.5	0.000305
18.5167	0.00186																					18.5167	0.00186
18.5333	0.002046																					18.5333	0.002046
18.55	-0.011478																					18.55	-0.011478
18.5667	-0.060592																					18.5667	-0.060592
18.5833	-0.168807																					18.5833	-0.168807
18.6	-0.320821																					18.6	-0.320821
18.6167	-0.479265																					18.6167	-0.479265
18.6333	-0.6335																					18.6333	-0.6335
18.65	-0.782764																					18.65	-0.782764
18.6667	-0.924488																					18.6667	-0.924488
18.6833	-1.04974																					18.6833	-1.04974
18.7	-1.13363																					18.7	-1.13363
18.7167	-1.16393																					18.7167	-1.16393
18.7333	-1.13498																					18.7333	-1.13498
18.75	-1.06045																					18.75	-1.06045
18.7667	-0.957565																					18.7667	-0.957565
18.7833	-0.84235																					18.7833	-0.84235
18.8	-0.736484																					18.8	-0.736484
18.8167	-0.640529																					18.8167	-0.640529
18.8333	-0.559454																					18.8333	-0.559454
18.85	-0.490039																					18.85	-0.490039
18.8667	-0.430214																					18.8667	-0.430214
18.8833	-0.382709																					18.8833	-0.382709
18.9	-0.343903																					18.9	-0.343903
18.9167	-0.310969																					18.9167	-0.310969
18.9333	-0.284254																					18.9333	-0.284254
18.95	-0.256659																					18.95	-0.256659
18.9667	-0.232994																					18.9667	-0.232994
18.9833	-0.21069																					18.9833	-0.21069
19	-0.192615																					19	-0.192615
19.0167	-0.17584																					19.0167	-0.17584
19.0333	-0.161156																					19.0333	-0.161156
19.05	-0.150322																					19.05	-0.150322
19.0667	-0.138128																					19.0667	-0.138128
19.0833	-0.123283																					19.0833	-0.123283
19.1	-0.110439																					19.1	-0.110439
19.1167	-0.105465																					19.1167	-0.105465
19.1333	-0.101282																					19.1333	-0.101282
19.15	-0.094318																					19.15	-0.094318
19.1667	-0.087915																					19.1667	-0.087915
19.1833	-0.082351																					19.1833	-0.082351
19.2	-0.077367																					19.2	-0.077367
19.2167	-0.072464																					19.2167	-0.072464
19.2333	-0.065721																					19.2333	-0.065721
19.25	-0.063358																					19.25	-0.063358
19.2667	-0.061275																					19.2667	-0.061275
19.2833	-0.058002																					19.2833	-0.058002
19.3	-0.05422																					19.3	-0.05422
19.3167	-0.050487																					19.3167	-0.050487
19.3333	-0.047095																					19.3333	-0.047095
19.35	-0.043883																					19.35	-0.043883
19.3667	-0.041191																					19.3667	-0.041191
19.3833	-0.039269																					19.3833	-0.039269
19.4	-0.037017																					19.4	-0.037017
19.4167	-0.035425																					19.4167	-0.035425
19.4333	-0.033574																					19.4333	-0.033574
19.45	-0.032073																					19.45	-0.032073
19.4667	-0.030682																					19.4667	-0.030682
19.4833	-0.02979																					19.4833	-0.02979
19.5	-0.028809																					19.5	-0.028809
19.5167	-0.027669																					19.5167	-0.027669
19.5333	-0.026578																					19.5333	-0.026578
19.55	-0.025528																					19.55	-0.025528
19.5667	-0.024498																					19.5667	-0.024498
19.5833	-0.023468																					19.5833	-0.023468
19.6	-0.022398																					19.6	-0.022398
19.6167	-0.021738																					19.6167	-0.021738
19.6333	-0.021049																					19.6333	-0.021049
19.65	-0.02061																					19.65	-0.02061
19.6667	-0.020291																					19.6667	-0.020291
19.6833	-0.019752																					19.6833	-0.019752
19.7	-0.019253																					19.7	-0.019253
19.7167	-0.018655																					19.7167	-0.018655
19.7333	-0.017997																					19.7333	-0.017997
19.75	-0.017279																					19.75	-0.017279
19.7667	-0.016641																					19.7667	-0.016641
19.7833	-0.016013																					19.7833	-0.016013
19.8	-0.015575																					19.8	-0.015575
19.8167	-0.015139																					19.8167	-0.015139
19.8333	-0.014602																					19.8333	-0.014602
19.85	-0.013955																					19.85	-0.013955
19.8667	-0.013629																					19.8667	-0.013629
19.8833	-0.013342																					19.8833	-0.013342
19.9	-0.012856																					19.9	-0.012856
19.9167	-0.01224																					19.9167	-0.01224
19.9333	-0.011655																					19.9333	-0.011655
19.95	-0.01109																					19.95	-0.01109
19.9667	-0.010345																					19.9667	-0.010345
19.9833	-0.00949																					19.9833	-0.00949
20	-0.009085																					20	-0.009085
20.0167	-0.008701																					20.0167	-0.008701
20.0333	-0.008217																					20.0333	-0.008217
20.05	-0.007753																					20.05	-0.007753
20.0667	-0.00753																					20.0667	-0.00753
20.0833	-0.007016																					20.0833	-0.007016
20.1	-0.006643																					20.1	-0.006643
20.1167	-0.00634																					20.1167	-0.00634
20.1333	-0.006048																					20.1333	-0.006048
20.15	-0.005836																					20.15	-0.005836
20.1667	-0.005594																					20.1667	-0.005594
20.1833	-0.005222																					20.1833	-0.005222
20.2	-0.0047																					20.2	-0.0047
20.2167	-0.00437																					20.2167	-0.00437
20.2333	-0.004339																					20.2333	-0.004339
20.25	-0.004539																					20.25	-0.004539
20.2667	-0.004539																					20.2667	-0.004539
20.2833	-0.004309																					20.2833	-0.004309
20.3	-0.004098																					20.3	-0.004098
20.3167	-0.003899																					20.3167	-0.003899
20.3333	-0.003761																					20.3333	-0.003761
20.35	-0.003502																					20.35	-0.003502
20.3667	-0.003234																					20.3667	-0.003234
20.3833	-0.003086																					20.3833	-0.003086
20.4	-0.003107																					20.4	-0.003107
20.4167	-0.00327																					20.4167	-0.00327
20.4333	-0.003144																					20.4333	-0.003144
20.45	-0.002957																					20.45	-0.002957
20.4667	-0.002761																					20.4667	-0.002761
20.4833	-0.002634																					20.4833	-0.002634
20.5	-0.002448																					20.5	-0.002448
20.5167	-0.002363																					20.5167	-0.002363
20.5333	-0.002128																					20.5333	-0.002128
20.55	-0.001754																					20.55	-0.001754
20.5667	-0.001369																					20.5667	-0.001369
20.5833	-0.001105																					20.5833	-0.001105
20.6	-0.00094																					20.6	-0.00094
20.6167	-0.000847																					20.6167	-0.000847
20.6333	-0.000755																					20.6333	-0.000755
20.65	-0.000623																					20.65	-0.000623
20.6667	-0.00059																					20.6667	-0.00059
20.6833	-0.000638																					20.6833	-0.000638
20.7	-0.000606																					20.7	-0.000606
20.7167	-0.000585																					20.7167	-0.000585
20.7333	-0.000655																					20.7333	-0.000655
20.75	-0.000645																					20.75	-0.000645
20.7667	-0.000595																					20.7667	-0.000595
20.7833	-0.000534																					20.7833	-0.000534
20.8	-0.000514																					20.8	-0.000514
20.8167	-0.000406																					20.8167	-0.000406
20.8333	-0.000328																					20.8333	-0.000328
20.85	-0.00019																					20.85	-0.00019
20.8667	-0.000142																					20.8667	-0.000142
20.8833	-0.000284																					20.8833	-0.000284
20.9	-0.000216																					20.9	-0.000216
20.9167	-0.00024																					20.9167	-0.00024
20.9333	6e-06																					20.9333	6e-06
20.95	0.000361																					20.95	0.000361
20.9667	0.001387																					20.9667	0.001387
20.9833	0.002043																					20.9833	0.002043
21	0.003049																					21	0.003049
21.0167	0.003873																					21.0167	0.003873
21.0333	0.005757																					21.0333	0.005757
21.05	-0.003439																					21.05	-0.003439
21.0667	-0.034186																					21.0667	-0.034186
21.0833	-0.097322																					21.0833	-0.097322
21.1	-0.185058																					21.1	-0.185058
21.1167	-0.269666																					21.1167	-0.269666
21.1333	-0.346734																					21.1333	-0.346734
21.15	-0.418542																					21.15	-0.418542
21.1667	-0.48533																					21.1667	-0.48533
21.1833	-0.543018																					21.1833	-0.543018
21.2	-0.585906																					21.2	-0.585906
21.2167	-0.606636																					21.2167	-0.606636
21.2333	-0.595086																					21.2333	-0.595086
21.25	-0.554956																					21.25	-0.554956
21.2667	-0.499336																					21.2667	-0.499336
21.2833	-0.440285																					21.2833	-0.440285
21.3	-0.387525																					21.3	-0.387525
21.3167	-0.338617																					21.3167	-0.338617
21.3333	-0.294058																					21.3333	-0.294058
21.35	-0.25454																					21.35	-0.25454
21.3667	-0.225612																					21.3667	-0.225612
21.3833	-0.201533																					21.3833	-0.201533
21.4	-0.182965																					21.4	-0.182965
21.4167	-0.162808																					21.4167	-0.162808
21.4333	-0.143281																					21.4333	-0.143281
21.45	-0.127954																					21.45	-0.127954
21.4667	-0.117908																					21.4667	-0.117908
21.4833	-0.103391																					21.4833	-0.103391
21.5	-0.089855																					21.5	-0.089855
21.5167	-0.084139																					21.5167	-0.084139
21.5333	-0.077694																					21.5333	-0.077694
21.55	-0.070849																					21.55	-0.070849
21.5667	-0.065624																					21.5667	-0.065624
21.5833	-0.057988																					21.5833	-0.057988
21.6	-0.053033																					21.6	-0.053033
21.6167	-0.047579																					21.6167	-0.047579
21.6333	-0.045346																					21.6333	-0.045346
21.65	-0.042422																					21.65	-0.042422
21.6667	-0.039688																					21.6667	-0.039688
21.6833	-0.037715																					21.6833	-0.037715
21.7	-0.036131																					21.7	-0.036131
21.7167	-0.034029																					21.7167	-0.034029
21.7333	-0.031856																					21.7333	-0.031856
21.75	-0.029704																					21.75	-0.029704
21.7667	-0.027452																					21.7667	-0.027452
21.7833	-0.02556																					21.7833	-0.02556
21.8	-0.024147																					21.8	-0.024147
21.8167	-0.022796																					21.8167	-0.022796
21.8333	-0.021845																					21.8333	-0.021845
21.85	-0.020854																					21.85	-0.020854
21.8667	-0.020143																					21.8667	-0.020143
21.8833	-0.019202																					21.8833	-0.019202
21.9	-0.018161																					21.9	-0.018161
21.9167	-0.016811																					21.9167	-0.016811
21.9333	-0.016022																					21.9333	-0.016022
21.95	-0.015112																					21.95	-0.015112
21.9667	-0.014102																					21.9667	-0.014102
21.9833	-0.013373																					21.9833	-0.013373
22	-0.012813																					22	-0.012813
22.0167	-0.012274																					22.0167	-0.012274
22.0333	-0.011695																					22.0333	-0.011695
22.05	-0.011057																					22.05	-0.011057
22.0667	-0.010498																					22.0667	-0.010498
22.0833	-0.00996																					22.0833	-0.00996
22.1	-0.009391																					22.1	-0.009391
22.1167	-0.008983																					22.1167	-0.008983
22.1333	-0.008626																					22.1333	-0.008626
22.15	-0.008108																					22.15	-0.008108
22.1667	-0.007741																					22.1667	-0.007741
22.1833	-0.007324																					22.1833	-0.007324
22.2	-0.006836																					22.2	-0.006836
22.2167	-0.006599																					22.2167	-0.006599
22.2333	-0.006423																					22.2333	-0.006423
22.25	-0.006216																					22.25	-0.006216
22.2667	-0.00616																					22.2667	-0.00616
22.2833	-0.005883																					22.2833	-0.005883
22.3	-0.005537																					22.3	-0.005537
22.3167	-0.005231																					22.3167	-0.005231
22.3333	-0.004955																					22.3333	-0.004955
22.35	-0.004809																					22.35	-0.004809
22.3667	-0.004814																					22.3667	-0.004814
22.3833	-0.004708																					22.3833	-0.004708
22.4	-0.004463																					22.4	-0.004463
22.4167	-0.004098																					22.4167	-0.004098
22.4333	-0.003803																					22.4333	-0.003803
22.45	-0.003728																					22.45	-0.003728
22.4667	-0.003803																					22.4667	-0.003803
22.4833	-0.003548																					22.4833	-0.003548
22.5	-0.003443																					22.5	-0.003443
22.5167	-0.003599																					22.5167	-0.003599
22.5333	-0.003635																					22.5333	-0.003635
22.55	-0.003371																					22.55	-0.003371
22.5667	-0.003147																					22.5667	-0.003147
22.5833	-0.002743																					22.5833	-0.002743
22.6	-0.002729																					22.6	-0.002729
22.6167	-0.002275																					22.6167	-0.002275
22.6333	-0.002182																					22.6333	-0.002182
22.65	-0.001768																					22.65	-0.001768
22.6667	-0.001355																					22.6667	-0.001355
22.6833	-0.000951																					22.6833	-0.000951
22.7	-0.000888																					22.7	-0.000888
22.7167	-0.000815																					22.7167	-0.000815
22.7333	-0.000532																					22.7333	-0.000532
22.75	-0.000379																					22.75	-0.000379
22.7667	-0.000136																					22.7667	-0.000136
22.7833	-6.3e-05																					22.7833	-6.3e-05
22.8	5e-05																					22.8	5e-05
22.8167	0.000503																					22.8167	0.000503
22.8333	0.000625																					22.8333	0.000625
22.85	0.000687																					22.85	0.000687
22.8667	0.00071																					22.8667	0.00071
22.8833	0.000762																					22.8833	0.000762
22.9	0.000845																					22.9	0.000845
22.9167	0.000627																					22.9167	0.000627
22.9333	0.000359																					22.9333	0.000359
22.95	-0.000119																					22.95	-0.000119
22.9667	-0.000457																					22.9667	-0.000457
22.9833	-0.000605																					22.9833	-0.000605
23	-0.000753																					23	-0.000753
23.0167	-0.000701																					23.0167	-0.000701
23.0333	-0.00087																					23.0333	-0.00087
23.05	-0.001098																					23.05	-0.001098
23.0667	-0.001376																					23.0667	-0.001376
23.0833	-0.001105																					23.0833	-0.001105
23.1	-0.000753																					23.1	-0.000753
23.1167	-0.000652																					23.1167	-0.000652
23.1333	-0.00062																					23.1333	-0.00062
23.15	-0.000339																					23.15	-0.000339
23.1667	-0.000557																					23.1667	-0.000557
23.1833	-0.000616																					23.1833	-0.000616
23.2	-0.000485																					23.2	-0.000485
23.2167	-0.000303																					23.2167	-0.000303
23.2333	0.000139																					23.2333	0.000139
23.25	0.00076																					23.25	0.00076
23.2667	0.001262																					23.2667	0.001262
23.2833	0.001604																					23.2833	0.001604
23.3	0.001485																					23.3	0.001485
23.3167	0.001067																					23.3167	0.001067
23.3333	0.00094																					23.3333	0.00094
23.35	0.000922																					23.35	0.000922
23.3667	0.000974																					23.3667	0.000974
23.3833	0.000796																					23.3833	0.000796
23.4	0.001039																					23.4	0.001039
23.4167	0.001352																					23.4167	0.001352
23.4333	0.001335																					23.4333	0.001335
23.45	0.000818																					23.45	0.000818
23.4667	-0.000159																					23.4667	-0.000159
23.4833	-0.000696																					23.4833	-0.000696
23.5	0.000957																					23.5	0.000957
23.5167	0.0018																					23.5167	0.0018
23.5333	0.001394																					23.5333	0.001394
23.55	-0.004292																					23.55	-0.004292
23.5667	-0.023248																					23.5667	-0.023248
23.5833	-0.057565																					23.5833	-0.057565
23.6	-0.106641																					23.6	-0.106641
23.6167	-0.150677																					23.6167	-0.150677
23.6333	-0.187553																					23.6333	-0.187553
23.65	-0.219999																					23.65	-0.219999
23.6667	-0.240765																					23.6667	-0.240765
23.6833	-0.2626																					23.6833	-0.2626
23.7	-0.282036																					23.7	-0.282036
23.7167	-0.289292																					23.7167	-0.289292
23.7333	-0.284287																					23.7333	-0.284287
23.75	-0.266913																					23.75	-0.266913
23.7667	-0.241499																					23.7667	-0.241499
23.7833	-0.215954																					23.7833	-0.215954
23.8	-0.1875																					23.8	-0.1875
23.8167	-0.160905																					23.8167	-0.160905
23.8333	-0.139171																					23.8333	-0.139171
23.85	-0.123377																					23.85	-0.123377
23.8667	-0.108042																					23.8667	-0.108042
23.8833	-0.096158																					23.8833	-0.096158
23.9	-0.088243																					23.9	-0.088243
23.9167	-0.076959																					23.9167	-0.076959
23.9333	-0.065525																					23.9333	-0.065525
23.95	-0.05916																					23.95	-0.05916
23.9667	-0.056036																					23.9667	-0.056036
23.9833	-0.047392																					23.9833	-0.047392
24	-0.043528																					24	-0.043528
24.0167	-0.039064																					24.0167	-0.039064
24.0333	-0.03461																					24.0333	-0.03461
24.05	-0.030826																					24.05	-0.030826
24.0667	-0.028532																					24.0667	-0.028532
24.0833	-0.026078																					24.0833	-0.026078
24.1	-0.024634																					24.1	-0.024634
24.1167	-0.022991																					24.1167	-0.022991
24.1333	-0.021687																					24.1333	-0.021687
24.15	-0.020494																					24.15	-0.020494
24.1667	-0.018881																					24.1667	-0.018881
24.1833	-0.017428																					24.1833	-0.017428
24.2	-0.016234																					24.2	-0.016234
24.2167	-0.015501																					24.2167	-0.015501
24.2333	-0.014499																					24.2333	-0.014499
24.25	-0.013316																					24.25	-0.013316
24.2667	-0.012584																					24.2667	-0.012584
24.2833	-0.011931																					24.2833	-0.011931
24.3	-0.011329																					24.3	-0.011329
24.3167	-0.010947																					24.3167	-0.010947
24.3333	-0.010455																					24.3333	-0.010455
24.35	-0.009804																					24.35	-0.009804
24.3667	-0.009272																					24.3667	-0.009272
24.3833	-0.008981																					24.3833	-0.008981
24.4	-0.008619																					24.4	-0.008619
24.4167	-0.008158																					24.4167	-0.008158
24.4333	-0.007738																					24.4333	-0.007738
24.45	-0.007188																					24.45	-0.007188
24.4667	-0.006997																					24.4667	-0.006997
24.4833	-0.006667																					24.4833	-0.006667
24.5	-0.006217																					24.5	-0.006217
24.5167	-0.005767																					24.5167	-0.005767
24.5333	-0.005448																					24.5333	-0.005448
24.55	-0.005209																					24.55	-0.005209
24.5667	-0.00485																					24.5667	-0.00485
24.5833	-0.004661																					24.5833	-0.004661
24.6	-0.004452																					24.6	-0.004452
24.6167	-0.004334																					24.6167	-0.004334
24.6333	-0.004167																					24.6333	-0.004167
24.65	-0.003969																					24.65	-0.003969
24.6667	-0.003832																					24.6667	-0.003832
24.6833	-0.003845																					24.6833	-0.003845
24.7	-0.003678																					24.7	-0.003678
24.7167	-0.003281																					24.7167	-0.003281
24.7333	-0.002916																					24.7333	-0.002916
24.75	-0.00263																					24.75	-0.00263
24.7667	-0.002464																					24.7667	-0.002464
24.7833	-0.002519																					24.7833	-0.002519
24.8	-0.002413																					24.8	-0.002413
24.8167	-0.002379																					24.8167	-0.002379
24.8333	-0.002455																					24.8333	-0.002455
24.85	-0.002192																					24.85	-0.002192
24.8667	-0.002078																					24.8667	-0.002078
24.8833	-0.001915																					24.8833	-0.001915
24.9	-0.001981																					24.9	-0.001981
24.9167	-0.001819																					24.9167	-0.001819
24.9333	-0.001717																					24.9333	-0.001717
24.95	-0.001506																					24.95	-0.001506
24.9667	-0.001225																					24.9667	-0.001225
24.9833	-0.001144																					24.9833	-0.001144
25	-0.001022																					25	-0.001022
25.0167	-0.000762																					25.0167	-0.000762
25.0333	-0.000773																					25.0333	-0.000773
25.05	-0.000794																					25.05	-0.000794
25.0667	-0.000804																					25.0667	-0.000804
25.0833	-0.000725																					25.0833	-0.000725
25.1	-0.000696																					25.1	-0.000696
25.1167	-0.000798																					25.1167	-0.000798
25.1333	-0.00082																					25.1333	-0.00082
25.15	-0.000803																					25.15	-0.000803
25.1667	-0.000565																					25.1667	-0.000565
25.1833	-0.000648																					25.1833	-0.000648
25.2	-0.000661																					25.2	-0.000661
25.2167	-0.000614																					25.2167	-0.000614
25.2333	-0.000618																					25.2333	-0.000618
25.25	-0.000591																					25.25	-0.000591
25.2667	-0.000415																					25.2667	-0.000415
25.2833	-0.000409																					25.2833	-0.000409
25.3	-0.000213																					25.3	-0.000213
25.3167	-0.000307																					25.3167	-0.000307
25.3333	-0.000401																					25.3333	-0.000401
25.35	-0.000335																					25.35	-0.000335
25.3667	-0.00037																					25.3667	-0.00037
25.3833	-0.000404																					25.3833	-0.000404
25.4	-0.000378																					25.4	-0.000378
25.4167	-0.000382																					25.4167	-0.000382
25.4333	-0.000396																					25.4333	-0.000396
25.45	-0.000289																					25.45	-0.000289
25.4667	-0.000333																					25.4667	-0.000333
25.4833	-0.000317																					25.4833	-0.000317
25.5	-0.000381																					25.5	-0.000381
25.5167	-7.4e-05																					25.5167	-7.4e-05
25.5333	0.000404																					25.5333	0.000404
25.55	0.000542																					25.55	0.000542
25.5667	0.00056																					25.5667	0.00056
25.5833	0.000537																					25.5833	0.000537
25.6	0.000585																					25.6	0.000585
25.6167	0.000764																					25.6167	0.000764
25.6333	0.000914																					25.6333	0.000914
25.65	0.001084																					25.65	0.001084
25.6667	0.001035																					25.6667	0.001035
25.6833	0.000775																					25.6833	0.000775
25.7	0.000735																					25.7	0.000735
25.7167	0.001017																					25.7167	0.001017
25.7333	0.00133																					25.7333	0.00133
25.75	0.001534																					25.75	0.001534
25.7667	0.001667																					25.7667	0.001667
25.7833	0.001721																					25.7833	0.001721
25.8	0.001715																					25.8	0.001715
25.8167	0.00138																					25.8167	0.00138
25.8333	0.001047																					25.8333	0.001047
25.85	0.000814																					25.85	0.000814
25.8667	0.000781																					25.8667	0.000781
25.8833	0.000749																					25.8833	0.000749
25.9	0.000906																					25.9	0.000906
25.9167	0.001285																					25.9167	0.001285
25.9333	0.001626																					25.9333	0.001626
25.95	0.001167																					25.95	0.001167
25.9667	0.000238																					25.9667	0.000238
25.9833	0.000419																					25.9833	0.000419
26	0.00221																					26	0.00221
26.0167	0.003232																					26.0167	0.003232
26.0333	0.000417																					26.0333	0.000417
26.05	-0.008239																					26.05	-0.008239
26.0667	-0.020054																					26.0667	-0.020054
26.0833	-0.04052																					26.0833	-0.04052
26.1	-0.069065																					26.1	-0.069065
26.1167	-0.095649																					26.1167	-0.095649
26.1333	-0.114762																					26.1333	-0.114762
26.15	-0.123314																					26.15	-0.123314
26.1667	-0.127836																					26.1667	-0.127836
26.1833	-0.133998																					26.1833	-0.133998
26.2	-0.136801																					26.2	-0.136801
26.2167	-0.141722																					26.2167	-0.141722
26.2333	-0.141921																					26.2333	-0.141921
26.25	-0.136421																					26.25	-0.136421
26.2667	-0.12833																					26.2667	-0.12833
26.2833	-0.11592																					26.2833	-0.11592
26.3	-0.103809																					26.3	-0.103809
26.3167	-0.091958																					26.3167	-0.091958
26.3333	-0.081184																					26.3333	-0.081184
26.35	-0.068361																					26.35	-0.068361
26.3667	-0.060408																					26.3667	-0.060408
26.3833	-0.053095																					26.3833	-0.053095
26.4	-0.047212																					26.4	-0.047212
26.4167	-0.043538																					26.4167	-0.043538
26.4333	-0.039993																					26.4333	-0.039993
26.45	-0.033258																					26.45	-0.033258
26.4667	-0.027632																					26.4667	-0.027632
26.4833	-0.025097																					26.4833	-0.025097
26.5	-0.022352																					26.5	-0.022352
26.5167	-0.020606																					26.5167	-0.020606
26.5333	-0.019189																					26.5333	-0.019189
26.55	-0.018051																					26.55	-0.018051
26.5667	-0.016794																					26.5667	-0.016794
26.5833	-0.015827																					26.5833	-0.015827
26.6	-0.01523																					26.6	-0.01523
26.6167	-0.014322																					26.6167	-0.014322
26.6333	-0.013374																					26.6333	-0.013374
26.65	-0.012235																					26.65	-0.012235
26.6667	-0.011446																					26.6667	-0.011446
26.6833	-0.010868																					26.6833	-0.010868
26.7	-0.010229																					26.7	-0.010229
26.7167	-0.00967																					26.7167	-0.00967
26.7333	-0.00923																					26.7333	-0.00923
26.75	-0.00873																					26.75	-0.00873
26.7667	-0.00823																					26.7667	-0.00823
26.7833	-0.00778																					26.7833	-0.00778
26.8	-0.00751																					26.8	-0.00751
26.8167	-0.00713																					26.8167	-0.00713
26.8333	-0.006779																					26.8333	-0.006779
26.85	-0.006508																					26.85	-0.006508
26.8667	-0.006248																					26.8667	-0.006248
26.8833	-0.005837																					26.8833	-0.005837
26.9	-0.005536																					26.9	-0.005536
26.9167	-0.005295																					26.9167	-0.005295
26.9333	-0.004974																					26.9333	-0.004974
26.95	-0.004722																					26.95	-0.004722
26.9667	-0.004531																					26.9667	-0.004531
26.9833	-0.00428																					26.9833	-0.00428
27	-0.004038																					27	-0.004038
27.0167	-0.003847																					27.0167	-0.003847
27.0333	-0.003805																					27.0333	-0.003805
27.05	-0.003734																					27.05	-0.003734
27.0667	-0.003452																					27.0667	-0.003452
27.0833	-0.0032																					27.0833	-0.0032
27.1	-0.003109																					27.1	-0.003109
27.1167	-0.002917																					27.1167	-0.002917
27.1333	-0.002806																					27.1333	-0.002806
27.15	-0.002644																					27.15	-0.002644
27.1667	-0.002403																					27.1667	-0.002403
27.1833	-0.002291																					27.1833	-0.002291
27.2	-0.0022																					27.2	-0.0022
27.2167	-0.002139																					27.2167	-0.002139
27.2333	-0.002067																					27.2333	-0.002067
27.25	-0.001726																					27.25	-0.001726
27.2667	-0.001525																					27.2667	-0.001525
27.2833	-0.001344																					27.2833	-0.001344
27.3	-0.001383																					27.3	-0.001383
27.3167	-0.001342																					27.3167	-0.001342
27.3333	-0.001362																					27.3333	-0.001362
27.35	-0.001232																					27.35	-0.001232
27.3667	-0.001032																					27.3667	-0.001032
27.3833	-0.000811																					27.3833	-0.000811
27.4	-0.000691																					27.4	-0.000691
27.4167	-0.000681																					27.4167	-0.000681
27.4333	-0.000632																					27.4333	-0.000632
27.45	-0.000563																					27.45	-0.000563
27.4667	-0.000533																					27.4667	-0.000533
27.4833	-0.000504																					27.4833	-0.000504
27.5	-0.000535																					27.5	-0.000535
27.5167	-0.000416																					27.5167	-0.000416
27.5333	-0.000328																					27.5333	-0.000328
27.55	-0.000241																					27.55	-0.000241
27.5667	-2.3e-05																					27.5667	-2.3e-05
27.5833	-5e-06																					27.5833	-5e-06
27.6	-4.7e-05																					27.6	-4.7e-05
27.6167	4e-05																					27.6167	4e-05
27.6333	9.6e-05																					27.6333	9.6e-05
27.65	0.000242																					27.65	0.000242
27.6667	0.000109																					27.6667	0.000109
27.6833	-0.000155																					27.6833	-0.000155
27.7	-0.000559																					27.7	-0.000559
27.7167	-0.000734																					27.7167	-0.000734
27.7333	-0.00071																					27.7333	-0.00071
27.75	-0.000765																					27.75	-0.000765
27.7667	-0.000731																					27.7667	-0.000731
27.7833	-0.000717																					27.7833	-0.000717
27.8	-0.000743																					27.8	-0.000743
27.8167	-0.000789																					27.8167	-0.000789
27.8333	-0.000997																					27.8333	-0.000997
27.85	-0.001215																					27.85	-0.001215
27.8667	-0.001513																					27.8667	-0.001513
27.8833	-0.001541																					27.8833	-0.001541
27.9	-0.001559																					27.9	-0.001559
27.9167	-0.001448																					27.9167	-0.001448
27.9333	-0.001488																					27.9333	-0.001488
27.95	-0.001647																					27.95	-0.001647
27.9667	-0.001657																					27.9667	-0.001657
27.9833	-0.001537																					27.9833	-0.001537
28	-0.001277																					28	-0.001277
28.0167	-0.000937																					28.0167	-0.000937
28.0333	-0.000639																					28.0333	-0.000639
28.05	-0.00062																					28.05	-0.00062
28.0667	-0.000651																					28.0667	-0.000651
28.0833	-0.000482																					28.0833	-0.000482
28.1	-0.000463																					28.1	-0.000463
28.1167	-0.000315																					28.1167	-0.000315
28.1333	-0.000276																					28.1333	-0.000276
28.15	-0.000108																					28.15	-0.000108
28.1667	0.000291																					28.1667	0.000291
28.1833	0.000529																					28.1833	0.000529
28.2	0.000438																					28.2	0.000438
28.2167	0.000266																					28.2167	0.000266
28.2333	0.000305																					28.2333	0.000305
28.25	0.000464																					28.25	0.000464
28.2667	0.000823																					28.2667	0.000823
28.2833	0.001183																					28.2833	0.001183
28.3	0.001262																					28.3	0.001262
28.3167	0.001141																					28.3167	0.001141
28.3333	0.001302																					28.3333	0.001302
28.35	0.001372																					28.35	0.001372
28.3667	0.001583																					28.3667	0.001583
28.3833	0.001814																					28.3833	0.001814
28.4	0.001864																					28.4	0.001864
28.4167	0.001676																					28.4167	0.001676
28.4333	0.001678																					28.4333	0.001678
28.45	0.002321																					28.45	0.002321
28.4667	0.002894																					28.4667	0.002894
28.4833	0.002687																					28.4833	0.002687
28.5	0.002449																					28.5	0.002449
28.5167	0.002993																					28.5167	0.002993
28.5333	0.003958																					28.5333	0.003958
28.55	0.000862																					28.55	0.000862
28.5667	-0.009153																					28.5667	-0.009153
28.5833	-0.025558																					28.5833	-0.025558
28.6	-0.047563																					28.6	-0.047563
28.6167	-0.070617																					28.6167	-0.070617
[truncated: 1,195 more rows]

[truncated: 6 more sheets: GH_lev D42A, W217 variant, GH_lev D42A, F243A variant, GH_lev D42A, Y437A variant , GH_lev D42A, Y70A variant, GH_lev D42A, W318A variant, Fitted parameters]
