# Supplementary material for: Outer membrane utilisomes mediate oligosaccharide uptake in gut Bacteroidetes
Source: Nature. Author manuscript; Available in PMC 2025 Dec 9. (PMC7618045; doi:10.1038/s41586-023-06146-w)
Supplement: Supplementary Material [file EMS208029-supplement-Supplementary_Material.zip]

Archive with 2 entries (2 files):
- 41586_2023_6146_MOESM1_ESM.pdf
- 41586_2023_6146_MOESM2_ESM.pdf
